# Supplementary material for: The novel molecular mechanism of pulmonary fibrosis: insight into lipid metabolism from reanalysis of single-cell RNA-seq databases
Source: Lipids Health Dis. 2024 Apr 3;23:98. doi: 10.1186/s12944-024-02062-8 (PMC10988923; doi:10.1186/s12944-024-02062-8)
Supplement: Supplementary file 1 — Supplementary material 1. [file 12944_2024_2062_MOESM1_ESM.xlsx]

## Sheet: GSE136831
gene_id	gene_short_name	sublabels	num_cells_Control	num_cells_IPF	num_cells_express_Control	num_cells_express_IPF	status	mean_express_Control	mean_express_IPF	estimate	std_err	test_val	p_value	normalized_effect	q_value
A2M	A2M	cDC2	1364	3681	230	889	OK	0.21049	0.328521	0.62992	0.112725	5.58812	2.41599e-08	0.860488	0.000766593
A2M	A2M	Fibroblast	847	1443	255	769	OK	0.56062	1.18352	1.0085	0.114965	8.77221	3.3537e-18	1.44378	1.07523e-13
A2M	A2M	Macrophage	40747	60483	3000	14495	OK	0.0901946	0.335603	1.23053	0.0860653	14.2977	6.40882e-46	1.63675	2.66998e-41
A2M	A2M	Multiplet	1000	2765	208	942	OK	0.310091	0.628534	0.613929	0.126933	4.83664	1.37339e-06	0.866676	0.0468808
A2M	A2M	Myofibroblast	204	2886	170	2445	OK	2.61541	2.7085	-0.447466	0.0768731	-5.82084	6.45585e-09	-0.64499	0.000214147
A2M	A2M	NK	2744	4007	560	1010	OK	0.270295	0.351288	0.291998	0.0600155	4.86537	1.16836e-06	0.415755	0.035261
A2M	A2M	T_Cytotoxic	4061	6296	1036	2217	OK	0.365404	0.554797	0.415672	0.0439504	9.45777	3.85505e-21	0.594462	1.24267e-16
A2M	A2M	VE_Venous	226	430	79	232	OK	0.503775	1.08472	0.782935	0.15284	5.12258	3.97082e-07	1.11934	0.0102697
A2MP1	A2MP1	Ciliated	1144	7464	180	855	OK	0.187899	0.126584	-0.541804	0.111376	-4.86462	1.16712e-06	-0.698378	0.0426966
A2MP1	A2MP1	Macrophage_Alveolar	23905	27403	3470	5088	OK	0.16418	0.214812	0.418467	0.0848538	4.93162	8.28627e-07	0.533322	0.0305175
A2MP1	A2MP1	ncMonocyte	1058	1931	105	311	OK	0.106967	0.178423	0.625264	0.12867	4.85945	1.23784e-06	0.842985	0.0333772
A2MP1	A2MP1	T_Cytotoxic	4061	6296	656	1239	OK	0.181544	0.234981	0.294103	0.0546967	5.37697	7.74586e-08	0.413588	0.00242825
A4GALT	A4GALT	Macrophage_Alveolar	23905	27403	2927	1665	OK	0.141922	0.0677702	-0.892792	0.112097	-7.96449	1.83964e-15	-1.07714	7.14923e-11
AACS	AACS	T	4410	5088	202	148	OK	0.0489499	0.0307792	-0.648732	0.12472	-5.2015	2.01812e-07	-0.824196	0.00622267
AACSP1	AACSP1	Ciliated	1144	7464	74	254	OK	0.0859772	0.035921	-1.2312	0.165101	-7.45729	9.68958e-14	-1.40808	3.6304e-09
AADACL2	AADACL2	Multiplet	1000	2765	51	510	OK	0.0859866	0.310576	1.16703	0.187468	6.2252	5.33732e-10	1.51083	1.85493e-05
AAGAB	AAGAB	cMonocyte	6106	4862	561	257	OK	0.102523	0.0563984	-0.581339	0.0921756	-6.30687	2.96773e-10	-0.766947	9.30088e-06
AAGAB	AAGAB	Macrophage	40747	60483	3925	6032	OK	0.106829	0.108782	-0.506481	0.0859236	-5.89455	3.87849e-09	-0.657627	0.000155349
AAK1	AAK1	Macrophage_Alveolar	23905	27403	16100	17061	OK	1.10784	0.988256	-0.277697	0.0266888	-10.405	3.16392e-25	-0.395826	1.25073e-20
AAMDC	AAMDC	Macrophage_Alveolar	23905	27403	4232	4282	OK	0.20394	0.17818	-0.5015	0.0806521	-6.21806	5.23448e-10	-0.648986	1.98528e-05
AAR2	AAR2	B	1227	4399	46	48	OK	0.0379666	0.0113105	-1.30806	0.242611	-5.39159	7.26864e-08	-1.37254	0.00224499
AARS	AARS	Macrophage_Alveolar	23905	27403	3713	3600	OK	0.177089	0.143968	-0.475686	0.0891217	-5.33749	9.63077e-08	-0.608751	0.00358505
AARS	AARS	T	4410	5088	314	217	OK	0.0764646	0.0453084	-0.697638	0.10105	-6.90387	5.38477e-12	-0.922688	1.69927e-07
AASS	AASS	Fibroblast	847	1443	317	377	OK	0.512384	0.338701	-0.737749	0.0986269	-7.4802	1.05161e-13	-1.03924	3.36051e-09
AASS	AASS	Myofibroblast	204	2886	92	762	OK	0.716531	0.338139	-1.7269	0.0939464	-18.3817	1.07364e-71	-2.45292	3.59347e-67
AATBC	AATBC	Macrophage_Alveolar	23905	27403	1239	657	OK	0.0558536	0.0249175	-0.874704	0.17006	-5.14349	2.74793e-07	-0.812046	0.0101811
AATF	AATF	cMonocyte	6106	4862	969	575	OK	0.177737	0.128087	-0.332202	0.0626536	-5.3022	1.16859e-07	-0.458127	0.00360839
AATF	AATF	Macrophage_Alveolar	23905	27403	7480	7706	OK	0.382792	0.332467	-0.373628	0.0537159	-6.95563	3.72976e-12	-0.513244	1.43144e-07
AATF	AATF	ncMonocyte	1058	1931	261	345	OK	0.296663	0.194652	-0.539437	0.0904711	-5.96253	2.77464e-09	-0.752216	7.64607e-05
AATK	AATK	cMonocyte	6106	4862	1010	442	OK	0.191528	0.100663	-0.624795	0.0694561	-8.99554	2.77763e-19	-0.862028	8.87397e-15
AATK	AATK	Macrophage	40747	60483	5286	4528	OK	0.151846	0.0837212	-0.9064	0.0840664	-10.782	5.89163e-27	-1.21101	2.44043e-22
AATK	AATK	Multiplet	1000	2765	119	238	OK	0.145812	0.113293	-0.864015	0.173961	-4.96672	7.11199e-07	-1.10875	0.0243379
AATK	AATK	ncMonocyte	1058	1931	112	103	OK	0.121627	0.0589589	-0.860141	0.161183	-5.33644	1.0188e-07	-1.13565	0.00277571
ABCA12	MGLL	cDC2	1364	3681	112	149	OK	0.105833	0.0475983	-0.92436	0.185653	-4.97898	6.60519e-07	-1.1148	0.0207608
ABCA13	LPIN2	cDC2	1364	3681	483	970	OK	0.472059	0.325075	-0.502261	0.0680142	-7.38464	1.77907e-13	-0.700157	5.73021e-09
ABCA3	ABCA3	ATII	2655	496	2342	419	OK	2.31611	2.25315	0.368413	0.0445562	8.26849	1.9769e-16	0.530215	6.40376e-12
ABCA3	ABCA3	Macrophage	40747	60483	2034	2727	OK	0.051779	0.0466729	-0.667947	0.128317	-5.20545	1.97375e-07	-0.744298	0.00782393
ABCA3	ABCA3	Multiplet	1000	2765	266	327	OK	0.550007	0.156252	-1.33402	0.146981	-9.07614	1.77334e-19	-1.84873	6.26451e-15
ABCA6	ABCA6	Fibroblast	847	1443	473	584	OK	0.939045	0.617618	-0.589026	0.0743519	-7.92214	3.61078e-15	-0.840944	1.15523e-10
ABCA6	ABCA6	Myofibroblast	204	2886	93	1204	OK	0.725453	0.634387	-0.666555	0.10088	-6.60741	4.58865e-11	-0.952949	1.52577e-06
ABCA7	ABCA7	Macrophage	40747	60483	2877	3716	OK	0.0768124	0.0662333	-0.781451	0.106413	-7.34357	2.242e-13	-0.964343	9.1272e-09
ABCA7	ABCA7	Macrophage_Alveolar	23905	27403	5579	4178	OK	0.271899	0.169724	-0.753423	0.0706471	-10.6646	2.06625e-26	-1.0032	8.18091e-22
ABCA9	ABCA9	Fibroblast	847	1443	273	329	OK	0.411113	0.272824	-0.606482	0.106254	-5.70787	1.29228e-08	-0.848971	0.000409368
ABCA9	ABCA9	Myofibroblast	204	2886	27	264	OK	0.149558	0.102088	-1.04764	0.214242	-4.89	1.05991e-06	-1.41571	0.0349335
ABCA9-AS1	ABCA9-AS1	Fibroblast	847	1443	291	363	OK	0.495724	0.329054	-0.55516	0.0973368	-5.7035	1.32539e-08	-0.783095	0.000419816
ABCB7	ABCB7	Macrophage_Alveolar	23905	27403	5337	5273	OK	0.261034	0.218171	-0.331652	0.0671725	-4.93732	8.04844e-07	-0.444498	0.029648
ABCC1	ABCC1	cMonocyte	6106	4862	1434	855	OK	0.281967	0.201133	-0.326726	0.052002	-6.28294	3.46071e-10	-0.458401	1.08421e-05
ABCC1	ABCC1	Macrophage_Alveolar	23905	27403	11708	10457	OK	0.683995	0.491161	-0.489044	0.0396979	-12.3191	1.27323e-34	-0.688706	5.07152e-30
ABCC1	ABCC1	T	4410	5088	2644	3444	OK	1.04106	1.26882	0.150734	0.0278181	5.41855	6.15541e-08	0.216854	0.00190541
ABCC1	ABCC1	T_Cytotoxic	4061	6296	1824	2676	OK	0.705331	0.630689	-0.177755	0.0347363	-5.11726	3.15757e-07	-0.254937	0.00985478
ABCC3	ABCC3	ATI	502	176	47	95	OK	0.114073	0.946028	1.9941	0.219319	9.09222	1.06533e-18	2.79437	2.73747e-14
ABCC3	ABCC3	ATII	2655	496	193	126	OK	0.0977344	0.429252	1.7275	0.160223	10.7818	1.21713e-26	2.32772	3.96114e-22
ABCC3	ABCC3	Ciliated	1144	7464	157	647	OK	0.179131	0.101305	-0.728816	0.116704	-6.24498	4.43941e-10	-0.95654	1.65111e-05
ABCC3	ABCC3	Macrophage_Alveolar	23905	27403	11042	10628	OK	0.641798	0.513	-0.426739	0.0388075	-10.9963	5.75635e-28	-0.60006	2.28234e-23
ABCC4	ABCC4	Ciliated	1144	7464	218	971	OK	0.254471	0.153048	-1.02007	0.0898275	-11.3559	1.12643e-29	-1.37392	4.25566e-25
ABCC5	ABCC5	Macrophage_Alveolar	23905	27403	2618	2748	OK	0.120924	0.109253	-0.521673	0.106749	-4.88691	1.04022e-06	-0.637367	0.0382718
ABCC6	ABCC6	Macrophage_Alveolar	23905	27403	859	489	OK	0.0385797	0.0183351	-1.31382	0.236316	-5.55961	2.77319e-08	-0.99805	0.00103825
ABCC8	ABCC8	VE_Capillary_B	436	494	88	61	OK	0.368422	0.181337	-1.46197	0.265249	-5.51171	4.60529e-08	-2.07877	0.00118066
ABCC9	ABCC9	Ciliated	1144	7464	79	285	OK	0.0893779	0.0488759	-0.961213	0.174864	-5.49692	3.97539e-08	-1.17084	0.00146736
ABCD1	ABCD1	Macrophage	40747	60483	3624	5104	OK	0.0953112	0.0903889	-0.480291	0.091414	-5.25402	1.5188e-07	-0.612804	0.00602416
ABCD1	ABCD1	Macrophage_Alveolar	23905	27403	2577	2138	OK	0.116845	0.0825611	-0.591124	0.10844	-5.45114	5.12379e-08	-0.698441	0.00191322
ABCD3	ABCD3	Macrophage_Alveolar	23905	27403	3909	4184	OK	0.186102	0.169745	-0.435237	0.0812225	-5.35858	8.57432e-08	-0.567325	0.00319393
ABCE1	ABCE1	Macrophage	40747	60483	2838	9477	OK	0.0750005	0.175265	0.622765	0.0905914	6.87444	6.59497e-12	0.799374	2.67347e-07
ABCF1	ABCF1	B	1227	4399	262	659	OK	0.25403	0.171069	-0.446353	0.0840623	-5.30979	1.13965e-07	-0.62449	0.00351776
ABCF1	ABCF1	cMonocyte	6106	4862	954	534	OK	0.176699	0.121023	-0.37641	0.0646202	-5.82497	5.88866e-09	-0.517534	0.000183343
ABCF1	ABCF1	Macrophage_Alveolar	23905	27403	8631	8422	OK	0.482092	0.377959	-0.46085	0.0522789	-8.81522	1.39349e-18	-0.640198	5.45664e-14
ABCF1	ABCF1	ncMonocyte	1058	1931	222	256	OK	0.243399	0.148962	-0.607421	0.106317	-5.71331	1.21709e-08	-0.841182	0.000333873
ABCF1	ABCF1	NK	2744	4007	605	583	OK	0.263089	0.165133	-0.557223	0.0623687	-8.93434	5.20743e-19	-0.785962	1.61498e-14
ABCF1	ABCF1	T	4410	5088	883	613	OK	0.235669	0.140595	-0.60981	0.0617585	-9.8741	6.94773e-23	-0.856598	2.22355e-18
ABCF1	ABCF1	T_Cytotoxic	4061	6296	823	850	OK	0.23679	0.154449	-0.510802	0.0546961	-9.33892	1.18089e-20	-0.71784	3.80458e-16
ABCG2	ABCG2	Macrophage_Alveolar	23905	27403	6143	6098	OK	0.335905	0.274184	-0.386997	0.0622541	-6.2164	5.28991e-10	-0.526606	2.00625e-05
ABHD12	ABHD12	ncMonocyte	1058	1931	291	313	OK	0.353897	0.192994	-0.756118	0.0948124	-7.97489	2.15196e-15	-1.05974	6.06422e-11
ABHD15-AS1	ABHD15-AS1	B	1227	4399	520	2661	OK	0.569435	0.929982	0.533599	0.0536547	9.94506	4.10878e-23	0.764457	1.28387e-18
ABHD15-AS1	ABHD15-AS1	cDC2	1364	3681	572	2160	OK	0.603953	0.896232	0.444042	0.057709	7.6945	1.69753e-14	0.630954	5.47777e-10
ABHD15-AS1	ABHD15-AS1	cMonocyte	6106	4862	1371	1532	OK	0.280423	0.425865	0.525432	0.0452269	11.6177	5.29935e-31	0.74501	1.70655e-26
ABHD15-AS1	ABHD15-AS1	Macrophage	40747	60483	9689	24454	OK	0.296675	0.571942	0.422495	0.0487617	8.66448	5.2378e-18	0.59528	2.15227e-13
ABHD15-AS1	ABHD15-AS1	Macrophage_Alveolar	23905	27403	10749	15518	OK	0.625843	0.900579	0.30101	0.0364719	8.2532	1.73673e-16	0.426995	6.76701e-12
ABHD15-AS1	ABHD15-AS1	ncMonocyte	1058	1931	480	1147	OK	0.653655	0.953783	0.464029	0.0609705	7.61071	3.63133e-14	0.664149	1.02051e-09
ABHD15-AS1	ABHD15-AS1	T	4410	5088	1130	1660	OK	0.32043	0.423452	0.22592	0.0427089	5.28977	1.25199e-07	0.322025	0.00386627
ABHD15-AS1	ABHD15-AS1	T_Cytotoxic	4061	6296	896	2019	OK	0.270705	0.410472	0.401851	0.0450568	8.91877	5.54052e-19	0.571759	1.78311e-14
ABHD16A	ABHD16A	cMonocyte	6106	4862	490	226	OK	0.0833825	0.0485283	-0.51518	0.0991278	-5.19713	2.06383e-07	-0.663952	0.00635989
ABHD17AP3	ABHD17AP3	Myofibroblast	204	2886	3	17	OK	0.0147059	0.0060932	-3.11951	0.605628	-5.15087	2.75557e-07	-2.06861	0.00910744
ABHD17C	ABHD17C	cDC2	1364	3681	304	309	OK	0.350839	0.109454	-1.42768	0.10852	-13.1559	6.83944e-39	-1.93057	2.24094e-34
ABHD17C	ABHD17C	cMonocyte	6106	4862	1724	670	OK	0.421138	0.18968	-0.910456	0.05891	-15.455	2.87596e-53	-1.28789	9.31121e-49
ABHD17C	ABHD17C	Macrophage	40747	60483	5233	2362	OK	0.177115	0.047899	-1.5308	0.10658	-14.3629	2.55145e-46	-2.02087	1.06304e-41
ABHD17C	ABHD17C	Multiplet	1000	2765	179	392	OK	0.229515	0.175585	-1.02689	0.154127	-6.66264	3.08037e-11	-1.36545	1.07492e-06
ABHD17C	ABHD17C	ncMonocyte	1058	1931	195	75	OK	0.270041	0.0455434	-2.11801	0.164007	-12.9141	3.63343e-37	-2.83202	1.04243e-32
ABHD2	ABHD2	cMonocyte	6106	4862	2048	1266	OK	0.419653	0.309579	-0.269604	0.0418514	-6.44193	1.2339e-10	-0.382245	3.87124e-06
ABHD2	ABHD2	Fibroblast	847	1443	154	496	OK	0.219537	0.47033	0.724	0.120026	6.03202	1.88303e-09	1.00205	5.97806e-05
ABHD2	ABHD2	Macrophage_Alveolar	23905	27403	11263	12164	OK	0.656664	0.596948	-0.295848	0.037557	-7.87732	3.69258e-15	-0.417002	1.4335e-10
ABHD2	ABHD2	ncMonocyte	1058	1931	438	650	OK	0.571801	0.436558	-0.379869	0.0643947	-5.89908	4.06538e-09	-0.54019	0.000111908
ABHD2	ABHD2	T_Cytotoxic	4061	6296	715	1065	OK	0.223763	0.197182	-0.289958	0.0555265	-5.22198	1.80577e-07	-0.40919	0.00564574
ABHD4	ABHD4	Macrophage_Alveolar	23905	27403	1371	929	OK	0.0604652	0.0349563	-0.966559	0.169453	-5.704	1.20353e-08	-0.93447	0.000452057
ABHD5	ABHD5	cMonocyte	6106	4862	1046	1444	OK	0.207073	0.416241	0.925335	0.0540491	17.1203	8.74362e-65	1.30813	2.83494e-60
ABHD5	ABHD5	Macrophage	40747	60483	14419	29042	OK	0.537994	0.835036	0.251212	0.0434418	5.78272	7.57045e-09	0.358182	0.000302765
ABHD5	ABHD5	Macrophage_Alveolar	23905	27403	17846	22086	OK	1.50018	1.93704	0.368159	0.0264404	13.9241	1.15461e-43	0.528509	4.61961e-39
ABHD5	ABHD5	ncMonocyte	1058	1931	311	779	OK	0.374421	0.59971	0.588868	0.0833236	7.06724	1.95901e-12	0.837474	5.47524e-08
ABHD6	ABHD6	cDC2	1364	3681	325	614	OK	0.32747	0.211267	-0.582364	0.0893918	-6.51474	7.99099e-11	-0.796492	2.55959e-06
ABI3BP	ABI3BP	Basal	114	1472	43	160	OK	0.595158	0.146224	-1.70007	0.248077	-6.85301	1.03221e-11	-2.37576	3.27323e-07
ABL1	ABL1	Macrophage_Alveolar	23905	27403	7964	7461	OK	0.436809	0.340142	-0.439974	0.051317	-8.57364	1.15107e-17	-0.609767	4.49642e-13
ABL1	ABL1	T	4410	5088	669	663	OK	0.185449	0.155535	-0.36589	0.0647906	-5.64727	1.67707e-08	-0.513459	0.0005211
ABL2	ABL2	cDC2	1364	3681	756	1819	OK	0.86215	0.734721	-0.277771	0.0486612	-5.70827	1.20653e-08	-0.39525	0.000383231
ABL2	ABL2	Fibroblast	847	1443	514	1043	OK	1.08725	1.62516	0.601494	0.0658582	9.13317	1.42259e-19	0.862829	4.56424e-15
ABL2	ABL2	ncMonocyte	1058	1931	282	330	OK	0.351888	0.213084	-0.635243	0.094422	-6.7277	2.05783e-11	-0.892283	5.72816e-07
ABL2	ABL2	VE_Capillary_B	436	494	84	218	OK	0.264013	0.761174	0.800131	0.138373	5.78242	1.00558e-08	1.13936	0.000257991
ABLIM1	ABLIM1	T_Cytotoxic	4061	6296	525	1184	OK	0.15787	0.230163	0.320261	0.0601176	5.32724	1.01881e-07	0.450676	0.00319132
ABLIM2	ABLIM2	Lymphatic	973	733	116	213	OK	0.147304	0.42036	1.04941	0.144371	7.26886	5.49797e-13	1.4608	1.62503e-08
ABLIM2	ABLIM2	Myofibroblast	204	2886	18	115	OK	0.0939702	0.0433375	-1.82478	0.251024	-7.26935	4.55506e-13	-2.24115	1.51684e-08
ABLIM2	ABLIM2	NK	2744	4007	62	209	OK	0.024087	0.0579321	0.794963	0.161981	4.90776	9.4284e-07	1.00843	0.0284823
ABR	ABR	cDC2	1364	3681	967	2451	OK	1.25152	1.08111	-0.301809	0.0382983	-7.88047	3.96667e-15	-0.431654	1.28151e-10
ABR	ABR	cMonocyte	6106	4862	2712	1456	OK	0.644439	0.382879	-0.604185	0.0391381	-15.4372	3.7656e-53	-0.860783	1.21908e-48
ABR	ABR	DC_Mature	151	364	95	175	OK	0.989087	0.715231	-0.661286	0.135899	-4.86602	1.51768e-06	-0.942577	0.0372636
ABR	ABR	Macrophage	40747	60483	26368	42474	OK	1.10008	1.22597	-0.129854	0.0257839	-5.03623	4.83077e-07	-0.1861	0.0190849
ABR	ABR	Macrophage_Alveolar	23905	27403	18173	18617	OK	1.41537	1.15109	-0.452714	0.024612	-18.394	2.45113e-74	-0.647375	9.86308e-70
ABR	ABR	ncMonocyte	1058	1931	631	768	OK	0.95089	0.536141	-0.815011	0.0585554	-13.9186	1.02355e-42	-1.1648	2.94106e-38
ABRACL	ABRACL	Macrophage_Alveolar	23905	27403	10494	15192	OK	0.647159	0.866306	0.413279	0.033156	12.4647	2.13034e-35	0.583505	8.48918e-31
ABRACL	ABRACL	ncMonocyte	1058	1931	250	884	OK	0.31536	0.625218	0.730188	0.0753006	9.69699	6.51049e-22	1.03409	1.85126e-17
ABRAXAS2	ABRAXAS2	T	4410	5088	218	155	OK	0.0523128	0.0320734	-0.61739	0.119779	-5.1544	2.59561e-07	-0.786349	0.00799604
ABT1	ABT1	T_Cytotoxic	4061	6296	291	277	OK	0.0745985	0.0453898	-0.500326	0.0942731	-5.3072	1.13708e-07	-0.658862	0.00355975
ABTB1	ABTB1	Macrophage	40747	60483	2825	3909	OK	0.0728942	0.0686235	-0.649107	0.104617	-6.20459	5.70143e-10	-0.797723	2.29232e-05
ABTB1	ABTB1	Myofibroblast	204	2886	18	165	OK	0.0939702	0.0609059	-1.429	0.230586	-6.19729	6.50645e-10	-1.83481	2.16079e-05
ABTB2	ABTB2	ATII	2655	496	961	89	OK	0.642165	0.289342	-0.987439	0.185774	-5.31528	1.13921e-07	-1.38877	0.00364865
ABTB2	ABTB2	B	1227	4399	68	135	OK	0.0732169	0.0383194	-0.875135	0.179634	-4.87178	1.13631e-06	-1.13665	0.0349222
ABTB2	ABTB2	Macrophage_Alveolar	23905	27403	1715	1103	OK	0.08809	0.0454256	-0.938267	0.153651	-6.10646	1.05651e-09	-1.08602	3.99858e-05
ABTB2	ABTB2	Multiplet	1000	2765	210	305	OK	0.349288	0.152951	-1.30569	0.144207	-9.05433	2.15675e-19	-1.77776	7.61829e-15
ABTB2	ABTB2	Myofibroblast	204	2886	44	491	OK	0.312174	0.251667	-0.952922	0.193873	-4.91518	9.33251e-07	-1.33775	0.0307684
ABTB2	ABTB2	NK	2744	4007	187	160	OK	0.0887838	0.0497557	-0.709576	0.133752	-5.30516	1.16153e-07	-0.96131	0.00352953
ABTB2	ABTB2	T	4410	5088	427	269	OK	0.136201	0.0707329	-0.957945	0.126082	-7.59777	3.2977e-14	-1.32804	1.04629e-09
ABTB2	ABTB2	T_Cytotoxic	4061	6296	592	466	OK	0.238726	0.124124	-0.722667	0.106743	-6.77013	1.35891e-11	-1.02388	4.33084e-07
ACACA	ACACA	Ciliated	1144	7464	485	3017	OK	0.611651	0.565405	-0.254777	0.0515086	-4.9463	7.70692e-07	-0.36013	0.0282405
ACACA	ACACA	Pericyte	24	578	10	110	OK	0.555827	0.227763	-1.6346	0.26912	-6.07388	2.21746e-09	-2.31587	5.52702e-05
ACADVL	ACADVL	Macrophage	40747	60483	14459	20977	OK	0.449922	0.443645	-0.286089	0.0389955	-7.33645	2.36371e-13	-0.402499	9.62197e-09
ACADVL	ACADVL	Macrophage_Alveolar	23905	27403	12314	13436	OK	0.749524	0.680429	-0.183227	0.0332445	-5.51148	3.64654e-08	-0.25858	0.00136326
ACAP2	ACAP2	Macrophage	40747	60483	20309	32326	OK	0.703281	0.781369	-0.199543	0.030126	-6.62361	3.68567e-11	-0.284298	1.49041e-06
ACAP2	ACAP2	Macrophage_Alveolar	23905	27403	15805	18109	OK	1.07939	1.06607	-0.154481	0.026705	-5.78474	7.48054e-09	-0.220316	0.00028135
ACAP2	ACAP2	Multiplet	1000	2765	620	1698	OK	0.949737	0.976129	-0.262861	0.0519106	-5.06374	4.3083e-07	-0.374286	0.0147667
ACAP2	ACAP2	ncMonocyte	1058	1931	659	1064	OK	0.933619	0.773161	-0.299136	0.0471542	-6.34377	2.5815e-10	-0.428305	7.15229e-06
ACBD5	ACBD5	cMonocyte	6106	4862	385	166	OK	0.0669651	0.0359121	-0.548825	0.112916	-4.86049	1.18875e-06	-0.687151	0.0363854
ACBD6	ACBD6	Macrophage_Alveolar	23905	27403	10744	11825	OK	0.6071	0.571672	-0.207326	0.037411	-5.54185	3.06882e-08	-0.290862	0.00114838
ACE	ACE	Macrophage	40747	60483	4310	12594	OK	0.123262	0.25965	0.55604	0.0712523	7.80382	6.60709e-15	0.742362	2.70019e-10
ACE	ACE	Macrophage_Alveolar	23905	27403	4578	6776	OK	0.221311	0.2934	0.328064	0.0638304	5.13962	2.80492e-07	0.440647	0.0103906
ACER3	ACER3	cMonocyte	6106	4862	1918	1824	OK	0.40128	0.487717	0.278626	0.0370811	7.51397	6.22729e-14	0.396348	1.97293e-09
ACER3	ACER3	Macrophage	40747	60483	18531	36486	OK	0.665542	0.984867	0.236405	0.0302233	7.82194	5.72696e-15	0.3372	2.34078e-10
ACER3	ACER3	T	4410	5088	468	416	OK	0.124046	0.0917486	-0.439276	0.0767532	-5.72322	1.07692e-08	-0.605122	0.000335148
ACIN1	ACIN1	cMonocyte	6106	4862	1014	473	OK	0.183632	0.103072	-0.509698	0.0663884	-7.67751	1.77395e-14	-0.698557	5.62554e-10
ACKR3	ACKR3	Macrophage	40747	60483	5020	5829	OK	0.164664	0.131254	-0.428472	0.0805459	-5.3196	1.06245e-07	-0.584971	0.0042175
ACKR3	ACKR3	ncMonocyte	1058	1931	184	125	OK	0.231645	0.0909026	-0.923629	0.161115	-5.73272	1.08696e-08	-1.27064	0.000298285
ACO1	ACO1	Macrophage_Alveolar	23905	27403	12206	12399	OK	0.778502	0.64265	-0.35404	0.0348785	-10.1507	4.30585e-24	-0.500153	1.70038e-19
ACO2	ACO2	cMonocyte	6106	4862	757	349	OK	0.13703	0.0778204	-0.529564	0.0761212	-6.95685	3.69761e-12	-0.715651	1.16693e-07
ACO2	ACO2	Macrophage_Alveolar	23905	27403	7083	6214	OK	0.366488	0.274906	-0.464225	0.0579886	-8.00546	1.32258e-15	-0.637294	5.14206e-11
ACO2	ACO2	T	4410	5088	492	401	OK	0.125788	0.0862971	-0.510928	0.0764661	-6.68176	2.49347e-11	-0.702014	7.85245e-07
ACO2	ACO2	T_Cytotoxic	4061	6296	392	456	OK	0.110161	0.0795452	-0.415935	0.0772258	-5.38596	7.36918e-08	-0.567869	0.00231053
ACOT1	ACOT1	Macrophage_Alveolar	23905	27403	10074	10395	OK	0.595819	0.496375	-0.253421	0.0396979	-6.38374	1.80489e-10	-0.353799	6.86599e-06
ACOT11	ACOT11	cDC2	1364	3681	71	412	OK	0.0565211	0.126146	1.14908	0.208403	5.51376	3.68737e-08	1.33627	0.00116875
ACOT11	ACOT11	Macrophage	40747	60483	1783	7167	OK	0.0474974	0.135238	0.782345	0.114067	6.85865	7.36261e-12	0.954236	2.98414e-07
ACOT13	ACOT13	Macrophage	40747	60483	3308	8587	OK	0.0930331	0.17692	0.442768	0.0897723	4.93212	8.26523e-07	0.579101	0.0325675
ACOT2	ACOT2	Macrophage_Alveolar	23905	27403	6104	5176	OK	0.306115	0.215881	-0.502544	0.067148	-7.48413	7.80967e-14	-0.664804	3.0182e-09
ACOT7	ACOT7	cDC2	1364	3681	260	988	OK	0.243904	0.368387	0.648568	0.133484	4.85877	1.21696e-06	0.894203	0.0381651
ACOT7	ACOT7	cMonocyte	6106	4862	597	783	OK	0.123034	0.214901	0.807255	0.0748388	10.7866	5.60584e-27	1.12041	1.80183e-22
ACOT7	ACOT7	Macrophage	40747	60483	3724	15381	OK	0.108366	0.357931	0.933859	0.0820873	11.3764	8.35467e-30	1.26668	3.46602e-25
ACOT9	ACOT9	B	1227	4399	223	471	OK	0.224127	0.12797	-0.65069	0.093635	-6.94922	4.08926e-12	-0.904425	1.27156e-07
ACOT9	ACOT9	cDC2	1364	3681	669	1565	OK	0.695842	0.578318	-0.285483	0.0514867	-5.5448	3.09278e-08	-0.403974	0.000980752
ACOT9	ACOT9	cMonocyte	6106	4862	2044	1297	OK	0.422587	0.324253	-0.283897	0.0416754	-6.81209	1.01728e-11	-0.402494	3.20668e-07
ACOT9	ACOT9	Macrophage	40747	60483	13959	21005	OK	0.433069	0.438102	-0.314079	0.0417794	-7.51755	6.06035e-14	-0.442782	2.47044e-09
ACOT9	ACOT9	Macrophage_Alveolar	23905	27403	8812	8318	OK	0.472554	0.367876	-0.437976	0.0486572	-9.00125	2.63796e-19	-0.607354	1.03434e-14
ACOT9	ACOT9	Multiplet	1000	2765	337	908	OK	0.427128	0.408503	-0.544397	0.087166	-6.24552	4.69397e-10	-0.755107	1.63148e-05
ACOT9	ACOT9	ncMonocyte	1058	1931	512	818	OK	0.68951	0.565615	-0.353478	0.0571573	-6.1843	7.08736e-10	-0.504327	1.95973e-05
ACOX1	ACOX1	Macrophage_Alveolar	23905	27403	11055	12152	OK	0.644587	0.604468	-0.207882	0.0390746	-5.32013	1.05938e-07	-0.292989	0.00394268
ACOXL	ACOXL	ATII	2655	496	2351	342	OK	2.10305	1.2571	-0.465896	0.061205	-7.61206	3.54207e-14	-0.669256	1.14568e-09
ACOXL	ACOXL	Ciliated	1144	7464	141	730	OK	0.176662	0.106588	-0.794648	0.117064	-6.78813	1.21114e-11	-1.02881	4.52107e-07
ACOXL	ACOXL	Club	226	1855	114	708	OK	0.849545	0.547923	-0.981328	0.101766	-9.643	1.47638e-21	-1.39933	4.8468e-17
ACOXL	ACOXL	Multiplet	1000	2765	251	307	OK	0.508134	0.142061	-1.97619	0.137353	-14.3877	9.90116e-46	-2.66478	3.51947e-41
ACP2	ACP2	Macrophage	40747	60483	5218	14510	OK	0.146754	0.30879	0.464528	0.0646952	7.18025	7.45385e-13	0.630401	3.03029e-08
ACP5	ACP5	cDC2	1364	3681	474	1503	OK	0.49531	0.605392	0.32614	0.0657916	4.95716	7.38724e-07	0.459105	0.0232078
ACP5	ACP5	Macrophage	40747	60483	25473	45209	OK	1.3101	1.7618	0.157533	0.0243612	6.46656	1.04945e-10	0.226307	4.23506e-06
ACSF2	ACSF2	ATII	2655	496	341	105	OK	0.143561	0.266669	0.904434	0.162365	5.57038	2.75566e-08	1.20419	0.00088399
ACSF2	ACSF2	Macrophage_Alveolar	23905	27403	3838	3412	OK	0.184967	0.138763	-0.505145	0.0857102	-5.89365	3.89976e-09	-0.645462	0.000146982
ACSL1	ACSL1	B	1227	4399	280	865	OK	0.313353	0.248517	-0.371736	0.0749526	-4.95961	7.27094e-07	-0.525139	0.0223742
ACSL1	ACSL1	cDC2	1364	3681	1102	2885	OK	1.94695	1.6903	-0.370922	0.0366199	-10.129	6.94644e-24	-0.533107	2.2651e-19
ACSL1	ACSL1	Macrophage	40747	60483	33681	52086	OK	1.87222	2.06449	-0.207311	0.0222455	-9.31921	1.41988e-20	-0.298298	5.85076e-16
ACSL1	ACSL1	Multiplet	1000	2765	671	1852	OK	1.46559	1.47236	-0.774112	0.0680512	-11.3754	1.67243e-29	-1.11174	5.93478e-25
ACSL1	ACSL1	ncMonocyte	1058	1931	928	1603	OK	2.08926	1.76298	-0.455524	0.0366177	-12.44	1.1284e-34	-0.655763	3.23523e-30
ACSL3	ACSL3	cDC2	1364	3681	839	2732	OK	1.20754	1.6826	0.454243	0.0481373	9.43639	5.74032e-21	0.651833	1.8679e-16
ACSL3	ACSL3	cMonocyte	6106	4862	4222	3551	OK	1.30123	1.43044	0.20769	0.0254111	8.17322	3.36667e-16	0.298768	1.07121e-11
ACSL4	ACSL4	ATII	2655	496	1708	318	OK	1.20412	1.26491	0.408194	0.0727948	5.60746	2.23053e-08	0.585135	0.000715622
ACSL4	ACSL4	cMonocyte	6106	4862	2179	2304	OK	0.494569	0.722462	0.520607	0.0379062	13.7341	1.54157e-42	0.744446	4.98251e-38
ACSL4	ACSL4	Macrophage	40747	60483	22021	38374	OK	0.885802	1.17051	0.167347	0.0339056	4.93567	8.11657e-07	0.239749	0.0319842
ACSL5	ACSL5	Macrophage_Alveolar	23905	27403	5894	5655	OK	0.298965	0.239174	-0.452899	0.0668539	-6.77447	1.31897e-11	-0.612594	5.04901e-07
ACSM3	ACSM3	Fibroblast	847	1443	89	53	OK	0.153186	0.0400774	-1.9526	0.296082	-6.59479	5.27185e-11	-2.47342	1.67898e-06
ACSM5	ACSM5	Myofibroblast	204	2886	8	30	OK	0.0449506	0.0109442	-2.13868	0.373334	-5.7286	1.11001e-08	-2.02332	0.000368001
ACSS2	ACSS2	Multiplet	1000	2765	225	557	OK	0.292643	0.241373	-0.758093	0.135596	-5.59082	2.42058e-08	-1.01885	0.000835875
ACTB	ACTB	B	1227	4399	1019	3902	OK	1.9674	2.35645	0.266521	0.034107	7.81424	6.55347e-15	0.383951	2.04213e-10
ACTB	ACTB	B_Plasma	232	192	163	152	OK	1.86178	2.75931	1.04669	0.159398	6.56654	1.51632e-10	1.50702	3.69877e-06
ACTB	ACTB	cDC2	1364	3681	1245	3606	OK	3.56547	4.84386	0.753583	0.02875	26.2116	4.41524e-142	1.08649	1.45125e-137
ACTB	ACTB	cMonocyte	6106	4862	5834	4726	OK	3.63055	3.72564	0.0851751	0.0128062	6.65107	3.06194e-11	0.122823	9.63378e-07
ACTB	ACTB	DC_Mature	151	364	137	355	OK	3.8633	4.73822	0.586913	0.111127	5.28146	1.89678e-07	0.846332	0.00466418
ACTB	ACTB	Fibroblast	847	1443	784	1384	OK	2.8064	3.63318	0.496287	0.0365513	13.5778	1.91488e-40	0.71513	6.16534e-36
ACTB	ACTB	ILC_A	276	230	217	206	OK	1.68716	2.34432	0.538223	0.093733	5.74208	1.61785e-08	0.775424	0.000358209
ACTB	ACTB	ILC_B	137	169	109	152	OK	1.59004	2.26897	0.624365	0.117952	5.29338	2.30468e-07	0.899451	0.00453861
ACTB	ACTB	Macrophage	40747	60483	38208	58778	OK	3.5528	4.49633	0.321762	0.0157611	20.415	8.59641e-91	0.463961	3.59338e-86
ACTB	ACTB	Macrophage_Alveolar	23905	27403	22443	27145	OK	3.95675	5.11061	0.615227	0.0141913	43.3525	0	0.887094	0
ACTB	ACTB	Multiplet	1000	2765	936	2731	OK	3.57043	4.32195	0.340873	0.0334062	10.2039	3.91655e-24	0.491402	1.38755e-19
ACTB	ACTB	ncMonocyte	1058	1931	870	1888	OK	2.62363	4.33725	0.896005	0.0318851	28.1011	2.26337e-154	1.29188	6.54906e-150
ACTB	ACTB	NK	2744	4007	2326	3714	OK	2.09722	2.60939	0.296618	0.0265043	11.1913	8.05882e-29	0.427578	2.50621e-24
ACTB	ACTB	T	4410	5088	3306	4413	OK	1.61594	2.32805	0.66257	0.0251592	26.3351	1.38809e-147	0.954668	4.48367e-143
ACTB	ACTB	T_Cytotoxic	4061	6296	3413	5771	OK	2.06262	2.48028	0.263701	0.0216486	12.181	6.82159e-34	0.380072	2.20774e-29
ACTB	ACTB	T_Regulatory	316	844	244	763	OK	2.22849	3.0632	0.437753	0.0736794	5.94131	3.73554e-09	0.63105	9.49276e-05
ACTB	ACTB	VE_Peribronchial	83	1919	78	1739	OK	3.16947	2.85571	-0.41186	0.0853564	-4.82518	1.5046e-06	-0.593443	0.0474023
ACTG1	ACTG1	B	1227	4399	567	2640	OK	0.739795	1.01614	0.362023	0.0524471	6.90263	5.66717e-12	0.518984	1.76204e-07
ACTG1	ACTG1	cDC2	1364	3681	1056	3348	OK	1.92725	2.72335	0.624638	0.0285037	21.9143	9.30814e-102	0.898317	3.05875e-97
ACTG1	ACTG1	DC_Mature	151	364	119	322	OK	2.10205	2.75501	0.484744	0.0877281	5.52552	5.23271e-08	0.697591	0.00128766
ACTG1	ACTG1	Fibroblast	847	1443	651	1260	OK	1.82107	2.60856	0.556045	0.0439189	12.6607	1.47678e-35	0.79997	4.75332e-31
ACTG1	ACTG1	ILC_B	137	169	57	105	OK	0.584348	1.10487	0.899744	0.17302	5.20023	3.66288e-07	1.29029	0.00721258
ACTG1	ACTG1	Macrophage	40747	60483	29949	52839	OK	1.59077	2.47002	0.501361	0.0191963	26.1176	1.6237e-145	0.721182	6.7934e-141
ACTG1	ACTG1	Macrophage_Alveolar	23905	27403	19166	25538	OK	2.07341	2.98547	0.647455	0.0170141	38.054	4.85875e-296	0.931504	1.96226e-291
ACTG1	ACTG1	Multiplet	1000	2765	804	2491	OK	2.04038	2.64276	0.336399	0.0341492	9.85088	1.27289e-22	0.483809	4.50653e-18
ACTG1	ACTG1	ncMonocyte	1058	1931	563	1563	OK	0.928157	1.63278	0.706063	0.0433656	16.2817	3.5944e-57	1.01351	1.03547e-52
ACTG1	ACTG1	NK	2744	4007	1533	2765	OK	0.847209	1.13267	0.324238	0.0296811	10.924	1.50307e-27	0.465954	4.67335e-23
ACTG1	ACTG1	T	4410	5088	1794	2926	OK	0.577137	0.93394	0.5672	0.031073	18.2538	3.41788e-73	0.813233	1.10305e-68
ACTG1	ACTG1	T_Cytotoxic	4061	6296	2068	3927	OK	0.760702	0.987994	0.278374	0.0264402	10.5284	8.71561e-26	0.39964	2.81436e-21
ACTN1	ACTN1	Fibroblast	847	1443	188	436	OK	0.297672	0.490582	0.823663	0.134851	6.10797	1.18232e-09	1.14935	3.75601e-05
ACTN1	ACTN1	Macrophage_Alveolar	23905	27403	13714	15257	OK	0.872107	0.817671	-0.225921	0.0296523	-7.619	2.78823e-14	-0.320355	1.07952e-09
ACTN1	ACTN1	ncMonocyte	1058	1931	162	174	OK	0.189773	0.103536	-0.759561	0.12565	-6.04507	1.67864e-09	-1.03459	4.63154e-05
ACTN1	ACTN1	VE_Capillary_B	436	494	50	190	OK	0.138611	0.633785	1.29617	0.198779	6.52066	1.14812e-10	1.82796	2.95114e-06
ACTN4	ACTN4	cDC2	1364	3681	647	1547	OK	0.749104	0.622535	-0.278361	0.0567692	-4.90338	9.71578e-07	-0.394919	0.0304881
ACTN4	ACTN4	cMonocyte	6106	4862	2177	1302	OK	0.475762	0.34271	-0.355157	0.0430045	-8.25859	1.66055e-16	-0.504947	5.28685e-12
ACTN4	ACTN4	Macrophage	40747	60483	14810	20809	OK	0.495941	0.457357	-0.393969	0.0410069	-9.60738	9.23907e-22	-0.5572	3.81167e-17
ACTN4	ACTN4	Macrophage_Alveolar	23905	27403	12267	12665	OK	0.758477	0.666269	-0.275911	0.0350688	-7.86771	3.98564e-15	-0.390417	1.5471e-10
ACTN4	ACTN4	ncMonocyte	1058	1931	317	389	OK	0.394134	0.242708	-0.659622	0.0864241	-7.63239	3.07962e-14	-0.930434	8.65744e-10
ACTR10	ACTR10	Macrophage_Alveolar	23905	27403	4229	6044	OK	0.201621	0.251486	0.380079	0.0766889	4.95612	7.30955e-07	0.494026	0.0269437
ACTR3	ACTR3	cMonocyte	6106	4862	2633	1812	OK	0.554154	0.453868	-0.222517	0.0330076	-6.74138	1.65554e-11	-0.316911	5.21364e-07
ACTR3	ACTR3	Fibroblast	847	1443	286	610	OK	0.442345	0.589475	0.411683	0.0844506	4.87483	1.16373e-06	0.578013	0.0365924
ACTR3	ACTR3	Macrophage_Alveolar	23905	27403	16298	20558	OK	1.11379	1.32866	0.129338	0.021905	5.9045	3.65227e-09	0.18466	0.000137665
ACVR2A	ACVR2A	Macrophage	40747	60483	4554	6403	OK	0.131272	0.120079	-0.459059	0.0806297	-5.69342	1.28035e-08	-0.613333	0.000511424
ACVR2A	ACVR2A	T	4410	5088	496	1100	OK	0.135476	0.273411	0.651945	0.0623565	10.4551	1.90772e-25	0.917654	6.11328e-21
ACVRL1	ACVRL1	cMonocyte	6106	4862	131	35	OK	0.0224123	0.00764499	-1.17563	0.237224	-4.95578	7.32235e-07	-1.02483	0.0224613
ACYP1	ACYP1	VE_Capillary_B	436	494	105	59	OK	0.318995	0.130931	-1.61258	0.216822	-7.43734	2.33639e-13	-2.25929	6.01435e-09
ACYP2	ACYP2	Ciliated	1144	7464	506	4183	OK	0.643151	0.87539	0.27664	0.0489182	5.65517	1.60673e-08	0.392934	0.00059412
ACYP2	ACYP2	Macrophage_Alveolar	23905	27403	15440	15491	OK	1.13155	0.923747	-0.400483	0.0296761	-13.4951	3.826e-41	-0.570901	1.52944e-36
ADA	ADA	Macrophage	40747	60483	4969	3516	OK	0.146319	0.0644925	-1.23807	0.0931687	-13.2885	5.88688e-40	-1.59572	2.44971e-35
ADA	ADA	ncMonocyte	1058	1931	309	347	OK	0.400084	0.215064	-0.999975	0.0944963	-10.5822	1.02254e-25	-1.40606	2.91607e-21
ADA2	ADA2	cDC2	1364	3681	375	1233	OK	0.333987	0.42458	0.418131	0.0770065	5.42981	5.9059e-08	0.57854	0.00186928
ADA2	ADA2	Macrophage	40747	60483	12490	27170	OK	0.388909	0.641358	0.307236	0.0379573	8.09424	6.43317e-16	0.433832	2.63457e-11
ADA2	ADA2	NK	2744	4007	212	492	OK	0.0818256	0.132246	0.48412	0.0895172	5.40812	6.5876e-08	0.667442	0.00200454
ADA2	ADA2	T	4410	5088	292	510	OK	0.0707361	0.109844	0.44634	0.082905	5.38376	7.46867e-08	0.606016	0.00231066
ADAM10	ADAM10	Macrophage_Alveolar	23905	27403	11123	16124	OK	0.643121	0.877251	0.222456	0.033151	6.7104	2.04603e-11	0.314973	7.82649e-07
ADAM10	ADAM10	ncMonocyte	1058	1931	544	901	OK	0.815315	0.643272	-0.429951	0.0561838	-7.65258	2.64046e-14	-0.614753	7.42472e-10
ADAM12	ADAM12	Ionocyte	2	23	2	4	OK	1	0.217391	-25.3026	0.208514	-121.347	8.6314e-34	-6.65821	1.42012e-29
ADAM15	ADAM15	cMonocyte	6106	4862	605	312	OK	0.105498	0.0679512	-0.405916	0.0832557	-4.87553	1.10185e-06	-0.539375	0.0337377
ADAM17	ADAM17	Fibroblast	847	1443	343	803	OK	0.563953	0.924747	0.460626	0.0795406	5.79108	7.95549e-09	0.655355	0.000252189
ADAM17	ADAM17	Macrophage	40747	60483	21083	38964	OK	0.855142	1.17473	0.161214	0.0291062	5.53881	3.12251e-08	0.230769	0.00124454
ADAM17	ADAM17	Macrophage_Alveolar	23905	27403	20460	22978	OK	1.90563	1.92964	-0.10513	0.0211864	-4.96216	7.0861e-07	-0.151017	0.0261215
ADAM19	ADAM19	cDC2	1364	3681	573	1283	OK	0.737048	0.566776	-0.51179	0.066484	-7.69795	1.65296e-14	-0.727771	5.33444e-10
ADAM19	ADAM19	T	4410	5088	2494	2539	OK	0.961736	0.796024	-0.347257	0.0292167	-11.8855	2.38488e-32	-0.498939	7.66285e-28
ADAM22	ADAM22	cDC2	1364	3681	97	125	OK	0.0755827	0.0352295	-0.931205	0.190103	-4.89844	9.96228e-07	-0.994478	0.0312587
ADAM23	ADAM23	T	4410	5088	113	229	OK	0.0328506	0.0679767	0.892748	0.155783	5.73072	1.03056e-08	1.1709	0.00032074
ADAM28	ADAM28	cDC2	1364	3681	881	1916	OK	1.27943	0.918229	-0.461685	0.048172	-9.5841	1.42269e-21	-0.660597	4.63198e-17
ADAM28	ADAM28	Macrophage	40747	60483	6138	7474	OK	0.21547	0.167757	-0.62749	0.0745257	-8.41977	4.2897e-17	-0.861066	1.75998e-12
ADAM28	ADAM28	ncMonocyte	1058	1931	96	65	OK	0.126302	0.0381445	-1.56116	0.206471	-7.56116	5.28346e-14	-2.00345	1.48402e-09
ADAM8	ADAM8	Macrophage	40747	60483	5571	6210	OK	0.156072	0.116658	-0.656036	0.0781322	-8.39649	5.22432e-17	-0.879777	2.14317e-12
ADAM9	ADAM9	Macrophage	40747	60483	19295	30467	OK	0.663709	0.712207	-0.248794	0.0329022	-7.56161	4.3311e-14	-0.354284	1.76618e-09
ADAM9	ADAM9	Myofibroblast	204	2886	104	1497	OK	0.750179	0.764129	-0.472223	0.0949388	-4.97397	6.91808e-07	-0.674013	0.0228221
ADAM9	ADAM9	ncMonocyte	1058	1931	290	372	OK	0.348458	0.230267	-0.583672	0.088742	-6.57718	5.63928e-11	-0.820676	1.56704e-06
ADAM9	ADAM9	NK	2744	4007	248	206	OK	0.10652	0.0579847	-0.684546	0.113469	-6.0329	1.6956e-09	-0.932387	5.18954e-05
ADAMTS1	ADAMTS1	Myofibroblast	204	2886	72	778	OK	0.528404	0.389962	-0.861262	0.123666	-6.96442	4.01242e-12	-1.22175	1.33525e-07
ADAMTS10	ADAMTS10	NK	2744	4007	221	215	OK	0.0895626	0.0568254	-0.649869	0.104886	-6.19594	6.13497e-10	-0.875402	1.88012e-05
ADAMTS10	ADAMTS10	T_Cytotoxic	4061	6296	147	90	OK	0.0417417	0.0151969	-1.11805	0.153334	-7.29159	3.29539e-13	-1.32441	1.05406e-08
ADAMTS14	ADAMTS14	Ciliated	1144	7464	61	991	OK	0.0554999	0.155616	1.34011	0.227256	5.89691	3.84346e-09	1.55303	0.000142477
ADAMTS15	ADAMTS15	Lymphatic	973	733	60	109	OK	0.0714991	0.194777	1.14824	0.218629	5.25198	1.6938e-07	1.54557	0.00498351
ADAMTS15	ADAMTS15	Macrophage_Alveolar	23905	27403	2641	1557	OK	0.132734	0.069809	-0.730942	0.112688	-6.48642	9.20585e-11	-0.897655	3.50817e-06
ADAMTS16	ADAMTS16	Fibroblast	847	1443	74	321	OK	0.103499	0.339243	1.14547	0.174917	6.54865	7.14581e-11	1.54647	2.27516e-06
ADAMTS17	ADAMTS17	Macrophage	40747	60483	987	902	OK	0.0273341	0.0159689	-1.28438	0.22512	-5.70534	1.19414e-08	-1.21961	0.000477085
ADAMTS17	ADAMTS17	Multiplet	1000	2765	92	191	OK	0.119098	0.0794381	-1.23783	0.200337	-6.17874	7.14954e-10	-1.50956	2.48361e-05
ADAMTS17	ADAMTS17	Myofibroblast	204	2886	48	429	OK	0.294582	0.195399	-0.91731	0.187855	-4.88306	1.0976e-06	-1.27986	0.0361746
ADAMTS17	ADAMTS17	T_Cytotoxic	4061	6296	464	469	OK	0.138575	0.0908544	-0.469873	0.0789217	-5.95366	2.71031e-09	-0.6507	8.57082e-05
ADAMTS2	ADAMTS2	cMonocyte	6106	4862	1476	494	OK	0.292516	0.119163	-0.840621	0.0611023	-13.7576	1.121e-42	-1.16925	3.6233e-38
ADAMTS2	ADAMTS2	Macrophage	40747	60483	7459	7900	OK	0.231412	0.169668	-0.64732	0.0716805	-9.03063	2.022e-19	-0.892897	8.32215e-15
ADAMTS2	ADAMTS2	Myofibroblast	204	2886	95	1325	OK	0.692903	0.68031	-0.535054	0.0968785	-5.52294	3.61016e-08	-0.762314	0.00119558
ADAMTS2	ADAMTS2	ncMonocyte	1058	1931	214	101	OK	0.254528	0.058832	-1.59247	0.138143	-11.5277	4.10866e-30	-2.148	1.17524e-25
ADAMTS4	ADAMTS4	Fibroblast	847	1443	218	179	OK	0.463803	0.185028	-1.29388	0.135877	-9.52241	4.13997e-21	-1.79155	1.32922e-16
ADAMTS4	ADAMTS4	VE_Peribronchial	83	1919	39	508	OK	0.857674	0.423505	-1.27976	0.170539	-7.5042	9.2471e-14	-1.81776	2.91912e-09
ADAMTS4	ADAMTS4	VE_Venous	226	430	72	64	OK	0.564728	0.245267	-1.62994	0.227862	-7.15319	2.27904e-12	-2.29455	5.90773e-08
ADAMTS7P3	ADAMTS7P3	Myofibroblast	204	2886	12	35	OK	0.0694604	0.0126767	-2.58497	0.328336	-7.87294	4.755e-15	-2.89681	1.5848e-10
ADAMTS8	ADAMTS8	Myofibroblast	204	2886	70	207	OK	0.484485	0.0874042	-2.62015	0.142119	-18.4364	4.32451e-72	-3.63001	1.44746e-67
ADAMTS9	ADAMTS9	Fibroblast	847	1443	129	124	OK	0.279097	0.116406	-1.39647	0.256339	-5.44775	5.64754e-08	-1.8941	0.00178513
ADAMTS9	ADAMTS9	Lymphatic	973	733	562	379	OK	1.59648	1.27865	-0.504075	0.104805	-4.80967	1.645e-06	-0.725682	0.0482922
ADAMTS9	ADAMTS9	VE_Venous	226	430	181	353	OK	2.71771	2.58082	-0.529098	0.108819	-4.86216	1.45567e-06	-0.762724	0.0376277
ADAMTS9-AS2	ADAMTS9-AS2	Myofibroblast	204	2886	90	1182	OK	0.649815	0.587696	-0.766554	0.0990015	-7.74286	1.30799e-14	-1.09453	4.35863e-10
ADAMTSL1	ADAMTSL1	ATI	502	176	29	42	OK	0.0667168	0.487499	2.08077	0.295361	7.04483	4.58422e-12	2.87462	1.17677e-07
ADAMTSL1	ADAMTSL1	Ciliated	1144	7464	217	1168	OK	0.226822	0.178855	-0.462271	0.0940891	-4.91312	9.12928e-07	-0.621967	0.0334278
ADAMTSL1	ADAMTSL1	Club	226	1855	49	233	OK	0.342831	0.169594	-1.24206	0.224341	-5.53647	3.47661e-08	-1.73457	0.00113821
ADAMTSL2	ADAMTSL2	Myofibroblast	204	2886	40	318	OK	0.235759	0.128148	-1.41633	0.166125	-8.52569	2.34137e-17	-1.93673	7.81034e-13
ADAMTSL3	ADAMTSL3	Myofibroblast	204	2886	50	347	OK	0.297826	0.156689	-1.35872	0.178597	-7.6077	3.6809e-14	-1.8967	1.22644e-09
ADAMTSL4-AS1	ADAMTSL4-AS1	ATII	2655	496	1714	310	OK	1.19146	1.35111	0.541783	0.0586182	9.24257	4.30818e-20	0.776698	1.39869e-15
ADAMTSL4-AS1	ADAMTSL4-AS1	cDC2	1364	3681	898	2808	OK	1.15479	1.558	0.366968	0.0397872	9.22327	4.14331e-20	0.525827	1.34745e-15
ADAMTSL4-AS1	ADAMTSL4-AS1	Ciliated	1144	7464	262	2632	OK	0.327391	0.560899	0.6282	0.102274	6.14235	8.49176e-10	0.883166	3.15528e-05
ADAMTSL4-AS1	ADAMTSL4-AS1	cMonocyte	6106	4862	2975	3132	OK	0.706353	1.03629	0.514866	0.0275753	18.6713	1.68088e-76	0.738221	5.45446e-72
ADAMTSL4-AS1	ADAMTSL4-AS1	Macrophage	40747	60483	20124	39430	OK	0.772503	1.16804	0.333135	0.0310377	10.7332	9.93735e-27	0.47661	4.11535e-22
ADAMTSL4-AS1	ADAMTSL4-AS1	Macrophage_Alveolar	23905	27403	11590	15205	OK	0.726258	0.946063	0.297284	0.0341371	8.70854	3.5649e-18	0.422424	1.39438e-13
ADAMTSL4-AS1	ADAMTSL4-AS1	ncMonocyte	1058	1931	396	1085	OK	0.506261	0.886583	0.475532	0.061353	7.75076	1.24283e-14	0.679435	3.49771e-10
ADAMTSL4-AS1	ADAMTSL4-AS1	NK	2744	4007	406	944	OK	0.176574	0.300561	0.588322	0.0693887	8.47865	2.76978e-17	0.832637	8.57966e-13
ADAMTSL4-AS1	ADAMTSL4-AS1	T	4410	5088	978	1795	OK	0.284575	0.493942	0.545501	0.0509981	10.6965	1.49679e-26	0.778553	4.79915e-22
ADAMTSL4-AS1	ADAMTSL4-AS1	T_Cytotoxic	4061	6296	957	2112	OK	0.304877	0.46047	0.466339	0.0481305	9.68904	4.19784e-22	0.664934	1.35389e-17
ADAP1	ADAP1	Macrophage_Alveolar	23905	27403	5733	5389	OK	0.294274	0.232322	-0.476174	0.0953513	-4.99389	6.01755e-07	-0.649122	0.0222029
ADAP2	ADAP2	cMonocyte	6106	4862	795	378	OK	0.14627	0.0834664	-0.529402	0.0754854	-7.01331	2.4781e-12	-0.71489	7.82287e-08
ADAP2	ADAP2	Macrophage_Alveolar	23905	27403	6849	7006	OK	0.347967	0.305067	-0.303375	0.0566392	-5.35628	8.68371e-08	-0.412514	0.00323442
ADAR	ADAR	NK	2744	4007	547	676	OK	0.226987	0.186058	-0.320732	0.0604901	-5.30222	1.18033e-07	-0.451962	0.00358643
ADARB1	ADARB1	cDC2	1364	3681	78	72	OK	0.0641579	0.0206723	-1.28611	0.213672	-6.01909	1.87799e-09	-1.27848	5.98497e-05
ADARB1	ADARB1	cMonocyte	6106	4862	508	228	OK	0.0951927	0.0510075	-0.702806	0.104277	-6.73981	1.67346e-11	-0.925599	5.2699e-07
ADARB1	ADARB1	Macrophage	40747	60483	2307	2773	OK	0.0637416	0.0492619	-0.608523	0.116972	-5.2023	2.00736e-07	-0.749215	0.00795598
ADARB1	ADARB1	Myofibroblast	204	2886	80	654	OK	0.526192	0.290674	-1.3364	0.117378	-11.3855	1.89448e-29	-1.88942	6.33324e-25
ADARB1	ADARB1	ncMonocyte	1058	1931	89	64	OK	0.102359	0.0372965	-1.32012	0.197583	-6.68135	2.81323e-11	-1.6778	7.82472e-07
ADCY1	ADCY1	cDC2	1364	3681	222	332	OK	0.185098	0.0948427	-0.77654	0.119739	-6.48525	9.70544e-11	-1.00217	3.10787e-06
ADCY3	ADCY3	cMonocyte	6106	4862	634	208	OK	0.125927	0.0505977	-0.800373	0.101611	-7.87684	3.70694e-15	-1.06717	1.17725e-10
ADCY3	ADCY3	Macrophage_Alveolar	23905	27403	6282	5582	OK	0.344832	0.256201	-0.450943	0.0638598	-7.06145	1.75739e-12	-0.617016	6.75558e-08
ADCY3	ADCY3	ncMonocyte	1058	1931	109	106	OK	0.127493	0.0646563	-0.897923	0.165658	-5.42035	6.42179e-08	-1.19129	0.00175244
ADCY4	ADCY4	VE_Capillary_B	436	494	69	228	OK	0.181748	0.658815	0.735106	0.139146	5.28299	1.58419e-07	1.04359	0.00405712
ADCY7	ADCY7	NK	2744	4007	223	525	OK	0.0915556	0.145468	0.459395	0.0921604	4.98473	6.35943e-07	0.636176	0.0192366
ADCY9	ADCY9	cMonocyte	6106	4862	440	217	OK	0.0866867	0.0498759	-0.581435	0.105995	-5.48549	4.22372e-08	-0.757074	0.0013083
ADCY9	ADCY9	Myofibroblast	204	2886	53	715	OK	0.361946	0.32326	-0.884776	0.131517	-6.72746	2.04942e-11	-1.24388	6.81678e-07
ADCY9	ADCY9	ncMonocyte	1058	1931	179	164	OK	0.216471	0.100127	-0.876095	0.125386	-6.98715	3.44472e-12	-1.20156	9.61868e-08
ADD1	ADD1	VE_Arterial	274	330	148	220	OK	0.775936	1.28775	0.704666	0.113345	6.217	9.47506e-10	1.01	2.46295e-05
ADD3	ADD3	cMonocyte	6106	4862	2174	1229	OK	0.498356	0.313488	-0.512163	0.0468488	-10.9323	1.15865e-27	-0.728375	3.72621e-23
ADD3	ADD3	Macrophage	40747	60483	9989	13924	OK	0.32089	0.295423	-0.376875	0.0543916	-6.92892	4.5021e-12	-0.527705	1.82583e-07
ADD3	ADD3	Macrophage_Alveolar	23905	27403	6596	5810	OK	0.356017	0.256361	-0.606146	0.0623405	-9.72315	3.01388e-22	-0.827983	1.18714e-17
ADD3	ADD3	ncMonocyte	1058	1931	474	749	OK	0.718283	0.539274	-0.55626	0.0649355	-8.56634	1.68458e-17	-0.794357	4.76584e-13
ADGB	ADGB	Ciliated	1144	7464	858	6651	OK	1.53482	1.99064	0.220003	0.0272094	8.08554	7.02911e-16	0.315996	2.63971e-11
ADGB	ADGB	Multiplet	1000	2765	107	730	OK	0.192782	0.54507	1.04385	0.131702	7.9258	2.96205e-15	1.44047	1.04211e-10
ADGRB3	ADGRB3	Myofibroblast	204	2886	83	715	OK	0.624217	0.387582	-1.12784	0.117556	-9.59408	1.68341e-21	-1.60608	5.62192e-17
ADGRB3	ADGRB3	ncMonocyte	1058	1931	137	137	OK	0.180394	0.0883312	-0.947823	0.160619	-5.90105	4.01759e-09	-1.29431	0.000110604
ADGRD1	ADGRD1	Fibroblast	847	1443	484	656	OK	0.939975	0.708296	-0.468386	0.0659416	-7.10305	1.62264e-12	-0.667328	5.17883e-08
ADGRD1	ADGRD1	Multiplet	1000	2765	152	225	OK	0.197278	0.0992227	-0.912681	0.169225	-5.3933	7.3432e-08	-1.13334	0.00252826
ADGRD1	ADGRD1	Myofibroblast	204	2886	43	484	OK	0.247973	0.203287	-0.842311	0.163302	-5.15799	2.6537e-07	-1.16557	0.00877099
ADGRE1	ADGRE1	Macrophage	40747	60483	938	1198	OK	0.0244075	0.0209632	-0.996867	0.193695	-5.14659	2.70298e-07	-0.987671	0.0106998
ADGRE1	ADGRE1	ncMonocyte	1058	1931	254	298	OK	0.300862	0.174815	-0.787102	0.0934048	-8.42678	5.44616e-17	-1.09633	1.53958e-12
ADGRE2	ADGRE2	Basal	114	1472	10	26	OK	0.104446	0.0180604	-2.9259	0.591641	-4.94541	8.4059e-07	-2.94435	0.0265862
ADGRE2	ADGRE2	cDC2	1364	3681	598	1338	OK	0.666903	0.502685	-0.530458	0.0591508	-8.96789	4.18359e-19	-0.750756	1.359e-14
ADGRE2	ADGRE2	cMonocyte	6106	4862	2762	1873	OK	0.680039	0.519065	-0.344609	0.0393336	-8.76118	2.24563e-18	-0.492446	7.16714e-14
ADGRE2	ADGRE2	Macrophage	40747	60483	10340	15603	OK	0.354157	0.334342	-0.636888	0.0625428	-10.1832	3.09312e-24	-0.896505	1.27935e-19
ADGRE2	ADGRE2	Multiplet	1000	2765	194	462	OK	0.263467	0.212158	-0.757529	0.120926	-6.26443	4.16349e-10	-1.03566	1.44735e-05
ADGRE2	ADGRE2	ncMonocyte	1058	1931	722	1044	OK	1.21165	0.840206	-0.604022	0.0487789	-12.3829	2.22499e-34	-0.866466	6.3777e-30
ADGRE3	ADGRE3	Fibroblast	847	1443	360	832	OK	0.600595	0.915466	0.539022	0.0675371	7.98112	2.27173e-15	0.764409	7.26908e-11
ADGRE3	ADGRE3	Macrophage_Alveolar	23905	27403	11000	15073	OK	0.643195	0.784917	0.200552	0.0338412	5.92626	3.20149e-09	0.28322	0.000120734
ADGRE3	ADGRE3	T	4410	5088	592	984	OK	0.149361	0.21796	0.365977	0.0563109	6.49923	8.47897e-11	0.512209	2.66519e-06
ADGRE4P	ADGRE4P	Macrophage_Alveolar	23905	27403	1691	1122	OK	0.0779848	0.0435514	-0.845358	0.14405	-5.86849	4.53752e-09	-0.908508	0.000170947
ADGRE4P	ADGRE4P	ncMonocyte	1058	1931	91	76	OK	0.0976763	0.0418202	-0.905869	0.173819	-5.21157	1.99996e-07	-1.14645	0.00543388
ADGRE5	ADGRE5	cDC2	1364	3681	863	2685	OK	1.20375	1.53855	0.283953	0.0478071	5.93956	3.04941e-09	0.407216	9.71117e-05
ADGRE5	ADGRE5	cMonocyte	6106	4862	2514	2368	OK	0.612769	0.767788	0.359327	0.0358984	10.0096	1.78438e-23	0.514574	5.72322e-19
ADGRE5	ADGRE5	Macrophage	40747	60483	19338	39401	OK	0.752121	1.24932	0.385734	0.0335358	11.5021	1.99875e-30	0.552275	8.29441e-26
ADGRE5	ADGRE5	Macrophage_Alveolar	23905	27403	13702	21334	OK	0.940275	1.6847	0.725499	0.0302454	23.9871	1.1317e-123	1.03824	4.56641e-119
ADGRE5	ADGRE5	ncMonocyte	1058	1931	567	1496	OK	0.915222	1.59866	0.65756	0.0549681	11.9626	3.00762e-32	0.944659	8.61263e-28
ADGRE5	ADGRE5	NK	2744	4007	1782	2844	OK	1.1104	1.35554	0.30908	0.0330906	9.34043	1.277e-20	0.444813	3.9628e-16
ADGRF1	ADGRF1	Ciliated	1144	7464	244	1304	OK	0.300985	0.220947	-0.479857	0.0864091	-5.55331	2.88647e-08	-0.652104	0.00106623
ADGRF5	ADGRF5	ATII	2655	496	1804	318	OK	1.1853	1.19829	0.365938	0.0535886	6.82866	1.02434e-11	0.523407	3.30575e-07
ADGRG1	ADGRG1	NK	2744	4007	450	928	OK	0.184164	0.265888	0.301907	0.0593203	5.08944	3.68833e-07	0.426189	0.0111753
ADGRG2	ADGRG2	Macrophage_Alveolar	23905	27403	1656	1247	OK	0.0779517	0.0495927	-0.825936	0.143891	-5.74001	9.74285e-09	-0.881214	0.000366175
ADGRG3	ADGRG3	Multiplet	1000	2765	54	63	OK	0.0699264	0.0257337	-2.64101	0.346284	-7.6267	3.03139e-14	-3.13428	1.0648e-09
ADGRG5	ADGRG5	NK	2744	4007	548	1098	OK	0.23818	0.350646	0.41117	0.0597629	6.88001	6.52259e-12	0.584388	2.00792e-07
ADGRL3-AS1	ADGRL3-AS1	ATII	2655	496	1111	96	OK	0.633007	0.272178	-0.88844	0.131919	-6.73475	1.94421e-11	-1.22363	6.27221e-07
ADGRL3-AS1	ADGRL3-AS1	B	1227	4399	565	1744	OK	0.649871	0.539675	-0.244932	0.0463202	-5.2878	1.28475e-07	-0.349325	0.00396486
ADGRL3-AS1	ADGRL3-AS1	Basal	114	1472	41	345	OK	0.568452	0.326771	-0.928122	0.168794	-5.49856	4.45679e-08	-1.28868	0.00141142
ADGRL3-AS1	ADGRL3-AS1	cDC2	1364	3681	720	1581	OK	0.82539	0.570737	-0.440008	0.0461571	-9.53282	2.31427e-21	-0.621392	7.53319e-17
ADGRL3-AS1	ADGRL3-AS1	Ciliated	1144	7464	291	1287	OK	0.327862	0.201693	-0.70699	0.0798241	-8.85685	9.87557e-19	-0.957203	3.71598e-14
ADGRL3-AS1	ADGRL3-AS1	cMonocyte	6106	4862	1753	1093	OK	0.375018	0.265452	-0.282152	0.0420569	-6.7088	2.0685e-11	-0.397238	6.51165e-07
ADGRL3-AS1	ADGRL3-AS1	DC_Langerhans	18	282	17	152	OK	1.99885	0.727641	-1.06087	0.202497	-5.23896	3.05975e-07	-1.5119	0.00703161
ADGRL3-AS1	ADGRL3-AS1	Fibroblast	847	1443	375	492	OK	0.655384	0.455417	-0.404658	0.0787422	-5.13902	2.99559e-07	-0.569543	0.00944571
ADGRL3-AS1	ADGRL3-AS1	Macrophage	40747	60483	12057	17410	OK	0.382963	0.367046	-0.367891	0.0427432	-8.60702	8.62741e-18	-0.513368	3.54371e-13
ADGRL3-AS1	ADGRL3-AS1	Macrophage_Alveolar	23905	27403	8714	9270	OK	0.507667	0.440358	-0.287274	0.0449944	-6.38465	1.79417e-10	-0.398068	6.82558e-06
ADGRL3-AS1	ADGRL3-AS1	Multiplet	1000	2765	391	907	OK	0.556872	0.418868	-0.502408	0.0781623	-6.42775	1.45725e-10	-0.700057	5.07384e-06
ADGRL3-AS1	ADGRL3-AS1	T	4410	5088	1427	1530	OK	0.423076	0.39277	-0.180068	0.0368319	-4.88891	1.03058e-06	-0.256181	0.0315554
ADGRL3-AS1	ADGRL3-AS1	T_Cytotoxic	4061	6296	1495	1952	OK	0.472053	0.376678	-0.286508	0.0342397	-8.36771	6.66062e-17	-0.408089	2.14072e-12
ADGRV1	ADGRV1	Macrophage	40747	60483	1881	2612	OK	0.0491307	0.0457523	-0.848909	0.145653	-5.8283	5.77266e-09	-0.950418	0.000231028
ADH1B	ADH1B	Fibroblast	847	1443	713	948	OK	2.4495	1.56475	-0.759388	0.0493625	-15.3839	6.77644e-51	-1.09279	2.18256e-46
ADH1B	ADH1B	Multiplet	1000	2765	85	235	OK	0.179788	0.141963	-1.03379	0.170504	-6.06314	1.46649e-09	-1.40976	5.0871e-05
ADH1B	ADH1B	Myofibroblast	204	2886	145	1528	OK	1.44756	1.14104	-0.768501	0.0778725	-9.86871	1.22577e-22	-1.10451	4.09432e-18
ADH1B	ADH1B	SMC	69	556	32	64	OK	0.774149	0.179008	-1.66574	0.299533	-5.56112	3.98075e-08	-2.36404	0.000996103
ADH5	ADH5	Fibroblast	847	1443	329	478	OK	0.528556	0.429556	-0.433334	0.0812945	-5.33042	1.07595e-07	-0.607898	0.00339742
ADHFE1	ADHFE1	Fibroblast	847	1443	100	90	OK	0.13945	0.0680975	-0.99591	0.201024	-4.95418	7.79489e-07	-1.27824	0.0245321
ADHFE1	ADHFE1	Myofibroblast	204	2886	37	209	OK	0.205514	0.0806632	-1.64187	0.187544	-8.75456	3.31142e-18	-2.20573	1.10499e-13
ADIPOR2	ADIPOR2	Macrophage	40747	60483	15865	23464	OK	0.56108	0.552609	-0.278253	0.0381204	-7.29931	3.11256e-13	-0.39467	1.26669e-08
ADIPOR2	ADIPOR2	Macrophage_Alveolar	23905	27403	16754	17307	OK	1.29696	1.13325	-0.283982	0.0292501	-9.70874	3.46719e-22	-0.406275	1.36552e-17
ADK	ADK	Club	226	1855	189	1591	OK	1.80276	1.91537	-0.37639	0.0571392	-6.58725	5.65917e-11	-0.541293	1.85587e-06
ADK	ADK	cMonocyte	6106	4862	2074	1303	OK	0.453806	0.335242	-0.295724	0.0408905	-7.23209	5.1049e-13	-0.419644	1.61402e-08
ADK	ADK	Macrophage_Alveolar	23905	27403	11833	12990	OK	0.714457	0.663519	-0.267287	0.0365291	-7.31711	2.72843e-13	-0.37781	1.05233e-08
ADM	ADM	cMonocyte	6106	4862	1949	2122	OK	0.456451	0.662308	0.565991	0.0377247	15.0032	2.46597e-50	0.808216	7.97891e-46
ADM	ADM	Fibroblast	847	1443	402	447	OK	0.98222	0.623406	-0.510837	0.0996001	-5.12888	3.15959e-07	-0.730097	0.00996188
ADM	ADM	Macrophage	40747	60483	12525	17416	OK	0.449277	0.433231	-0.307502	0.0491017	-6.26256	3.94274e-10	-0.435748	1.58664e-05
ADM	ADM	Macrophage_Alveolar	23905	27403	2437	4391	OK	0.123603	0.213166	0.556253	0.0870287	6.3916	1.71478e-10	0.727957	6.52474e-06
ADM	ADM	Myofibroblast	204	2886	57	479	OK	0.520993	0.271705	-1.37027	0.152809	-8.96724	5.15177e-19	-1.93996	1.71976e-14
ADNP2	ADNP2	B	1227	4399	132	320	OK	0.128664	0.0820091	-0.598753	0.111875	-5.35199	9.04372e-08	-0.812764	0.00279252
ADNP2	ADNP2	cDC2	1364	3681	277	467	OK	0.246815	0.142626	-0.641033	0.10474	-6.12022	1.00512e-09	-0.851973	3.20684e-05
ADNP2	ADNP2	cMonocyte	6106	4862	862	406	OK	0.159947	0.0921367	-0.512207	0.0736487	-6.95473	3.75353e-12	-0.698282	1.18454e-07
ADNP2	ADNP2	Macrophage	40747	60483	6860	8331	OK	0.195893	0.1564	-0.648685	0.067048	-9.67493	4.81304e-22	-0.880317	1.9862e-17
ADNP2	ADNP2	Macrophage_Alveolar	23905	27403	6832	5366	OK	0.354401	0.230123	-0.590831	0.0606072	-9.74854	2.35324e-22	-0.804077	9.27152e-18
ADNP2	ADNP2	Multiplet	1000	2765	272	609	OK	0.32731	0.261843	-0.648963	0.104361	-6.21843	5.57049e-10	-0.879578	1.93591e-05
ADNP2	ADNP2	ncMonocyte	1058	1931	199	243	OK	0.226077	0.144437	-0.559985	0.107222	-5.22268	1.88455e-07	-0.774535	0.00512182
ADNP2	ADNP2	T	4410	5088	570	482	OK	0.149738	0.10896	-0.458295	0.0708316	-6.4702	1.02706e-10	-0.636746	3.22701e-06
ADNP2	ADNP2	T_Cytotoxic	4061	6296	443	475	OK	0.129294	0.0851495	-0.42698	0.0769284	-5.55036	2.9235e-08	-0.58674	0.000919265
ADORA2A-AS1	ADORA2A-AS1	B	1227	4399	61	110	OK	0.0559737	0.0260695	-0.87452	0.176664	-4.95019	7.63037e-07	-1.06475	0.0234771
ADORA2A-AS1	ADORA2A-AS1	cDC2	1364	3681	80	79	OK	0.0676176	0.0227742	-1.60795	0.250395	-6.42165	1.47188e-10	-1.62255	4.71047e-06
ADORA2A-AS1	ADORA2A-AS1	Multiplet	1000	2765	50	90	OK	0.0545098	0.0346653	-1.85236	0.307667	-6.02068	1.90324e-09	-2.01435	6.59968e-05
ADORA2A-AS1	ADORA2A-AS1	ncMonocyte	1058	1931	65	31	OK	0.0706583	0.0180864	-1.55322	0.265853	-5.84238	5.70081e-09	-1.80427	0.000156738
ADRA1A	ADRA1A	Myofibroblast	204	2886	40	51	OK	0.264802	0.0192868	-3.32361	0.231839	-14.3358	3.56797e-45	-4.19581	1.19352e-40
ADRA1D	ADRA1D	Pericyte	24	578	3	14	OK	0.149373	0.0252335	-2.77605	0.500115	-5.55083	4.27233e-08	-3.48042	0.00106441
ADRM1	ADRM1	B	1227	4399	128	275	OK	0.113378	0.0654011	-0.631758	0.112347	-5.62327	1.96405e-08	-0.832925	0.000607618
ADRM1	ADRM1	cMonocyte	6106	4862	818	455	OK	0.145166	0.0991677	-0.444814	0.068587	-6.4854	9.26784e-11	-0.601164	2.90954e-06
ADRM1	ADRM1	Macrophage	40747	60483	8797	13880	OK	0.250481	0.269239	-0.348296	0.0537163	-6.48399	9.35502e-11	-0.477742	3.77662e-06
ADRM1	ADRM1	NK	2744	4007	295	304	OK	0.113717	0.079032	-0.422149	0.0873071	-4.83522	1.35943e-06	-0.575583	0.0410018
ADRM1	ADRM1	T	4410	5088	416	336	OK	0.0997865	0.0676473	-0.477903	0.0790076	-6.04882	1.51422e-09	-0.641728	4.73329e-05
ADRM1	ADRM1	T_Cytotoxic	4061	6296	438	435	OK	0.114226	0.0715731	-0.5996	0.074026	-8.09985	6.14495e-16	-0.814041	1.97296e-11
ADTRP	ADTRP	Macrophage_Alveolar	23905	27403	8278	8505	OK	0.470842	0.408449	-0.387461	0.0479615	-8.07859	7.30871e-16	-0.538217	2.84331e-11
AEBP2	AEBP2	Macrophage	40747	60483	10480	16023	OK	0.311117	0.322979	-0.282584	0.0483868	-5.84011	5.37933e-09	-0.393546	0.000215318
AEBP2	AEBP2	T	4410	5088	1251	1363	OK	0.363712	0.340702	-0.215419	0.0431996	-4.98661	6.25339e-07	-0.306667	0.0191923
AFAP1	AFAP1	Lymphatic	973	733	94	142	OK	0.109113	0.242598	0.862272	0.169128	5.09833	3.80817e-07	1.16951	0.011196
AFAP1L2	AFAP1L2	T_Cytotoxic	4061	6296	81	44	OK	0.0224505	0.00717438	-1.36443	0.221116	-6.17066	7.06408e-10	-1.38334	2.24023e-05
AFDN	AFDN	Fibroblast	847	1443	234	609	OK	0.357671	0.602533	0.49055	0.0927248	5.29039	1.33669e-07	0.690091	0.00422019
AFF1	AFF1	B	1227	4399	614	1876	OK	0.824739	0.658689	-0.381909	0.051924	-7.35515	2.18065e-13	-0.547685	6.78748e-09
AFF1	AFF1	cDC2	1364	3681	1003	2577	OK	1.49087	1.34252	-0.248205	0.0429488	-5.7791	7.96088e-09	-0.356099	0.00025306
AFF1	AFF1	cMonocyte	6106	4862	2780	1972	OK	0.74605	0.61012	-0.278314	0.038826	-7.16823	8.1346e-13	-0.398472	2.57045e-08
AFF1	AFF1	Macrophage	40747	60483	23278	37683	OK	0.976007	1.08558	-0.173739	0.0328174	-5.29411	1.22133e-07	-0.248958	0.00484634
AFF1	AFF1	ncMonocyte	1058	1931	565	926	OK	0.903823	0.758432	-0.352497	0.0598781	-5.88692	4.37225e-09	-0.5051	0.00012032
AFF1	AFF1	pDC	52	430	40	241	OK	1.49179	0.89787	-0.783604	0.153129	-5.11729	4.49114e-07	-1.12451	0.0105308
AFF1	AFF1	T	4410	5088	1777	2379	OK	0.598656	0.742488	0.193954	0.0358472	5.41057	6.43537e-08	0.27828	0.00199194
AFF1	AFF1	VE_Arterial	274	330	173	260	OK	1.1184	1.64067	0.547866	0.110743	4.94718	9.78322e-07	0.78753	0.0253718
AFF3	AFF3	ATII	2655	496	2321	331	OK	2.25539	1.34017	-0.546647	0.0686355	-7.96449	2.29642e-15	-0.78585	7.43444e-11
AFF3	AFF3	cDC2	1364	3681	623	2043	OK	0.802305	1.21465	0.539209	0.0714516	7.54649	5.27426e-14	0.771944	1.70047e-09
AFF3	AFF3	Club	226	1855	94	387	OK	0.810593	0.322622	-1.42622	0.143285	-9.95379	7.80145e-23	-2.02886	2.56122e-18
AFF3	AFF3	VE_Arterial	274	330	28	96	OK	0.146803	0.525157	1.5793	0.302853	5.21475	2.53466e-07	2.21884	0.00657847
AFF4	AFF4	Macrophage_Alveolar	23905	27403	19006	21064	OK	1.53832	1.50565	-0.136108	0.0228054	-5.96824	2.4797e-09	-0.19509	9.35788e-05
AFF4	AFF4	ncMonocyte	1058	1931	670	1114	OK	0.997686	0.862567	-0.277603	0.0495639	-5.60091	2.32596e-08	-0.397844	0.000637127
AFMID	AFMID	cDC2	1364	3681	250	983	OK	0.222701	0.328508	0.516043	0.101319	5.09325	3.64791e-07	0.708739	0.0114851
AFTPH	AFTPH	Macrophage_Alveolar	23905	27403	9560	10527	OK	0.51993	0.491798	-0.214712	0.0416305	-5.15756	2.5498e-07	-0.300589	0.00945237
AFTPH	AFTPH	T	4410	5088	562	511	OK	0.142029	0.113616	-0.349378	0.068021	-5.13633	2.85721e-07	-0.484812	0.00879822
AGAP1	AGAP1	ATI	502	176	104	89	OK	0.251446	0.764995	0.78117	0.160646	4.86268	1.4416e-06	1.10501	0.0368444
AGAP1	AGAP1	ATII	2655	496	1739	353	OK	1.04575	1.35501	0.433984	0.0628195	6.90843	5.90516e-12	0.621389	1.90625e-07
AGAP3	AGAP3	cDC2	1364	3681	547	1844	OK	0.573931	0.763467	0.373597	0.0643072	5.80958	6.64723e-09	0.529657	0.000211395
AGAP3	AGAP3	Macrophage	40747	60483	15097	24864	OK	0.496292	0.571506	-0.188194	0.0385681	-4.87952	1.07989e-06	-0.266761	0.0425088
AGAP3	AGAP3	Macrophage_Alveolar	23905	27403	8010	6914	OK	0.425913	0.305967	-0.395055	0.053545	-7.37801	1.73449e-13	-0.546037	6.69356e-09
AGAP3	AGAP3	ncMonocyte	1058	1931	196	183	OK	0.240442	0.113247	-1.02299	0.122081	-8.37957	8.06762e-17	-1.41305	2.28031e-12
AGBL1	AGBL1	ATII	2655	496	1771	308	OK	1.41061	1.37764	0.362811	0.0627235	5.78429	7.99531e-09	0.52092	0.000256794
AGBL1	AGBL1	Multiplet	1000	2765	196	253	OK	0.362512	0.125515	-1.39463	0.148956	-9.36268	1.30004e-20	-1.8699	4.59773e-16
AGBL2	AGBL2	Ciliated	1144	7464	401	3885	OK	0.472458	0.755537	0.443879	0.0578935	7.66717	1.94968e-14	0.627588	7.30992e-10
AGBL2	AGBL2	Multiplet	1000	2765	61	466	OK	0.0697386	0.236448	1.32751	0.249971	5.31066	1.15551e-07	1.60514	0.00397357
AGBL4	AGBL4	Ciliated	1144	7464	1091	7379	OK	3.26611	3.7846	0.173382	0.017808	9.73619	2.75326e-22	0.249877	1.03798e-17
AGBL4	AGBL4	Multiplet	1000	2765	203	1052	OK	0.448995	1.1337	1.11753	0.106464	10.4968	2.00059e-25	1.59506	7.0929e-21
AGBL5	AGBL5	Macrophage_Alveolar	23905	27403	2475	1642	OK	0.113951	0.0638421	-0.795416	0.125842	-6.32076	2.71389e-10	-0.908669	1.03144e-05
AGBL5	AGBL5	NK	2744	4007	247	211	OK	0.0974413	0.0568678	-0.560948	0.103297	-5.43042	5.81833e-08	-0.75928	0.0017711
AGBL5	AGBL5	T	4410	5088	493	339	OK	0.125185	0.0728248	-0.65722	0.0802369	-8.19099	2.92545e-16	-0.900804	9.3117e-12
AGBL5	AGBL5	T_Cytotoxic	4061	6296	481	381	OK	0.133118	0.0668927	-0.754076	0.0776616	-9.70976	3.43286e-22	-1.03161	1.10723e-17
AGER	AGER	ATI	502	176	480	154	OK	3.10979	2.85153	-0.462544	0.0819469	-5.64444	2.43967e-08	-0.666763	0.000624946
AGER	AGER	Club	226	1855	22	124	OK	0.163625	0.0957993	-1.46075	0.293897	-4.97027	7.23294e-07	-1.98746	0.0236387
AGER	AGER	Multiplet	1000	2765	86	58	OK	0.145243	0.0290412	-1.92114	0.313775	-6.12265	1.01472e-09	-2.3527	3.52198e-05
AGFG1	AGFG1	cDC2	1364	3681	694	1636	OK	0.76052	0.587299	-0.319611	0.0515472	-6.20035	6.08269e-10	-0.452868	1.94226e-05
AGFG1	AGFG1	cMonocyte	6106	4862	4499	3330	OK	1.32495	1.11265	-0.182146	0.0234091	-7.78098	7.90791e-15	-0.2618	2.50926e-10
AGFG1	AGFG1	Macrophage	40747	60483	25669	36309	OK	1.01708	0.933898	-0.398858	0.0277663	-14.3648	2.48412e-46	-0.570677	1.03501e-41
AGFG1	AGFG1	Multiplet	1000	2765	609	1581	OK	1.00032	0.914669	-0.49745	0.0529123	-9.40139	9.08022e-21	-0.708881	3.21167e-16
AGO1	AGO1	cMonocyte	6106	4862	699	355	OK	0.126654	0.0797682	-0.481908	0.0811636	-5.93749	2.99057e-09	-0.649318	9.32608e-05
AGO1	AGO1	Macrophage	40747	60483	4801	7916	OK	0.129523	0.146104	-0.368853	0.0736393	-5.00891	5.56752e-07	-0.489264	0.0219772
AGO1	AGO1	T	4410	5088	278	217	OK	0.0690205	0.0452603	-0.51829	0.103048	-5.02959	5.00511e-07	-0.684094	0.0153767
AGO2	AGO2	Ciliated	1144	7464	414	2237	OK	0.481406	0.378459	-0.413477	0.0761138	-5.43235	5.71361e-08	-0.577713	0.00210684
AGO2	AGO2	cMonocyte	6106	4862	2487	1588	OK	0.536653	0.406014	-0.303897	0.0363	-8.37181	6.43417e-17	-0.432356	2.0498e-12
AGO2	AGO2	Macrophage	40747	60483	16136	25228	OK	0.536023	0.574204	-0.203639	0.0371835	-5.4766	4.44083e-08	-0.288856	0.00176834
AGO2	AGO2	Macrophage_Alveolar	23905	27403	10039	9700	OK	0.565102	0.462585	-0.439932	0.0434102	-10.1343	5.08181e-24	-0.61628	2.00665e-19
AGO2	AGO2	Multiplet	1000	2765	539	1409	OK	0.801404	0.753073	-0.299127	0.0594184	-5.03424	5.02214e-07	-0.424038	0.0172054
AGO2	AGO2	ncMonocyte	1058	1931	532	683	OK	0.715776	0.453041	-0.682466	0.0597724	-11.4177	1.3877e-29	-0.972282	3.96799e-25
AGO3	AGO3	Macrophage_Alveolar	23905	27403	12446	12560	OK	0.747007	0.625221	-0.368051	0.0352901	-10.4293	2.45746e-25	-0.519976	9.71629e-21
AGPS	AGPS	Macrophage_Alveolar	23905	27403	12604	13672	OK	0.757624	0.690138	-0.267077	0.033877	-7.88374	3.50889e-15	-0.377747	1.36229e-10
AGR2	AGR2	Ciliated	1144	7464	663	4144	OK	1.2044	1.0644	-0.307475	0.0436333	-7.0468	1.97178e-12	-0.440019	7.37326e-08
AGR3	AGR3	ATI	502	176	184	126	OK	0.538612	1.53905	0.937606	0.118316	7.92461	9.45087e-15	1.34205	2.42764e-10
AGR3	AGR3	Ciliated	1144	7464	921	5995	OK	2.15509	2.03132	-0.227239	0.0296154	-7.673	1.86371e-14	-0.326843	6.98816e-10
AGRN	AGRN	ATII	2655	496	355	89	OK	0.154245	0.231049	0.905488	0.15825	5.72188	1.1523e-08	1.17709	0.000369935
AGRP	AGRP	Macrophage	40747	60483	5173	5602	OK	0.194931	0.119928	-0.929793	0.098121	-9.47598	3.24344e-21	-1.25269	1.33734e-16
AGTPBP1	AGTPBP1	Ciliated	1144	7464	462	2771	OK	0.58759	0.509966	-0.422692	0.0585476	-7.21962	5.6565e-13	-0.59749	2.11717e-08
AGTPBP1	AGTPBP1	cMonocyte	6106	4862	3309	2861	OK	0.80261	0.907376	0.230942	0.0280898	8.22156	2.25821e-16	0.331172	7.18744e-12
AGTPBP1	AGTPBP1	Macrophage	40747	60483	16622	25927	OK	0.560335	0.588284	-0.187492	0.0375489	-4.99329	6.03626e-07	-0.26621	0.0238203
AGTPBP1	AGTPBP1	Macrophage_Alveolar	23905	27403	10391	10923	OK	0.613865	0.533761	-0.250209	0.0405648	-6.16814	7.17732e-10	-0.352396	2.71992e-05
AGTPBP1	AGTPBP1	Multiplet	1000	2765	478	1301	OK	0.714729	0.664477	-0.622847	0.0693722	-8.97833	4.25231e-19	-0.883323	1.50166e-14
AGTRAP	AGTRAP	Macrophage_Alveolar	23905	27403	5557	8274	OK	0.272324	0.369411	0.395639	0.0577145	6.85511	7.54675e-12	0.535524	2.89267e-07
AHCTF1	AHCTF1	Macrophage	40747	60483	12164	18296	OK	0.387832	0.38666	-0.281422	0.0468368	-6.00858	1.93685e-09	-0.396101	7.76949e-05
AHCTF1	AHCTF1	Macrophage_Alveolar	23905	27403	8559	8776	OK	0.479101	0.416915	-0.279293	0.0469637	-5.94699	2.82266e-09	-0.389922	0.000106485
AHCYL1	AHCYL1	Macrophage	40747	60483	7550	17777	OK	0.213819	0.363577	0.26483	0.053056	4.99152	6.09161e-07	0.366201	0.0240375
AHCYL2	AHCYL2	T	4410	5088	878	856	OK	0.246032	0.198224	-0.332844	0.0548279	-6.0707	1.32231e-09	-0.469625	4.13486e-05
AHI1	AHI1	Macrophage_Alveolar	23905	27403	10202	9196	OK	0.59422	0.435333	-0.536678	0.0436448	-12.2965	1.67834e-34	-0.752137	6.68464e-30
AHI1	AHI1	T_Cytotoxic	4061	6296	543	657	OK	0.160589	0.120051	-0.415339	0.0659145	-6.30118	3.07841e-10	-0.579019	9.7724e-06
AHNAK	AHNAK	B	1227	4399	179	982	OK	0.171294	0.269578	0.505565	0.0996217	5.07485	4.00279e-07	0.708142	0.0123298
AHNAK	AHNAK	cDC2	1364	3681	668	2435	OK	0.724998	1.09846	0.564289	0.0532858	10.5899	6.20686e-26	0.803869	2.02629e-21
AHNAK	AHNAK	cMonocyte	6106	4862	2883	2414	OK	0.687601	0.739442	0.216934	0.0344087	6.30462	3.01109e-10	0.31061	9.43645e-06
AHNAK	AHNAK	Fibroblast	847	1443	443	989	OK	0.820646	1.23609	0.556125	0.0595393	9.34047	2.19891e-20	0.794013	7.05739e-16
AHNAK	AHNAK	Macrophage	40747	60483	22712	43749	OK	0.885572	1.37764	0.322404	0.0288672	11.1685	8.60564e-29	0.461835	3.56833e-24
AHNAK	AHNAK	Macrophage_Alveolar	23905	27403	17209	22212	OK	1.34989	1.62001	0.275233	0.0379491	7.2527	4.38857e-13	0.394732	1.69127e-08
AHNAK	AHNAK	Multiplet	1000	2765	568	1953	OK	0.956679	1.37443	0.430168	0.0595434	7.22444	6.06116e-13	0.614452	2.12335e-08
AHNAK	AHNAK	NK	2744	4007	352	764	OK	0.144179	0.215536	0.365937	0.0739809	4.94637	7.74375e-07	0.513462	0.0234086
AHR	AHR	Myofibroblast	204	2886	34	1446	OK	0.237098	0.797352	1.28032	0.246989	5.1837	2.31525e-07	1.80486	0.00765353
AHRR	AHRR	cDC2	1364	3681	122	52	OK	0.108645	0.0147161	-2.26439	0.246947	-9.16954	6.7738e-20	-2.28483	2.20264e-15
AHRR	AHRR	cMonocyte	6106	4862	94	23	OK	0.0193194	0.00500245	-1.50806	0.308572	-4.88723	1.03856e-06	-1.30801	0.0318089
AHRR	AHRR	Macrophage	40747	60483	1310	564	OK	0.0366393	0.00979233	-1.4995	0.210682	-7.11733	1.17599e-12	-1.38794	4.7784e-08
AHSA1	AHSA1	cMonocyte	6106	4862	576	322	OK	0.104714	0.0720255	-0.438604	0.0866546	-5.06151	4.23342e-07	-0.582641	0.0130102
AIF1	AIF1	cDC2	1364	3681	929	3145	OK	1.59774	2.13087	0.458303	0.0346581	13.2235	2.87179e-39	0.658284	9.41e-35
AIF1	AIF1	Macrophage_Alveolar	23905	27403	16809	22850	OK	1.56482	2.01062	0.380832	0.0205515	18.5306	2.12409e-75	0.546505	8.54881e-71
AIF1	AIF1	ncMonocyte	1058	1931	681	1766	OK	1.69266	2.70844	0.570112	0.0357714	15.9377	6.00269e-55	0.821085	1.7286e-50
AIFM2	AIFM2	Macrophage_Alveolar	23905	27403	3355	1398	OK	0.160042	0.0552348	-1.3982	0.13702	-10.2044	2.49447e-24	-1.58424	9.85364e-20
AIP	AIP	ncMonocyte	1058	1931	64	260	OK	0.0664127	0.144163	0.762236	0.146299	5.21011	2.01555e-07	1.0058	0.00547605
AK1	AK1	ATII	2655	496	1717	209	OK	1.41908	0.737137	-0.428118	0.0698015	-6.13336	9.67509e-10	-0.611384	3.11345e-05
AK1	AK1	Multiplet	1000	2765	267	592	OK	0.458032	0.288359	-0.959362	0.0994948	-9.64233	9.43411e-22	-1.31534	3.33854e-17
AK5	AK5	NK	2744	4007	132	364	OK	0.053971	0.107085	0.718856	0.114765	6.26371	3.99043e-10	0.972729	1.22374e-05
AK6	AK6	cMonocyte	6106	4862	675	691	OK	0.121317	0.157243	0.355517	0.0634281	5.60504	2.1373e-08	0.485297	0.000663246
AK6	AK6	Macrophage	40747	60483	8247	20005	OK	0.240309	0.42864	0.391692	0.0525049	7.46011	9.36437e-14	0.543551	3.81542e-09
AK6	AK6	Macrophage_Alveolar	23905	27403	8470	11704	OK	0.472884	0.581213	0.247543	0.0436592	5.66989	1.46856e-08	0.34495	0.000551179
AK6	AK6	ncMonocyte	1058	1931	99	358	OK	0.105647	0.208499	0.815959	0.12762	6.39367	1.87287e-10	1.10479	5.19311e-06
AK7	AK7	Multiplet	1000	2765	88	626	OK	0.127796	0.384376	1.22274	0.166703	7.33486	2.70419e-13	1.62907	9.48035e-09
AK8	AK8	Ciliated	1144	7464	738	5852	OK	1.14106	1.52287	0.215448	0.0333941	6.45167	1.16591e-10	0.308667	4.34231e-06
AK8	AK8	Multiplet	1000	2765	87	650	OK	0.135315	0.442762	1.17054	0.149494	7.82996	6.29811e-15	1.575	2.2146e-10
AK9	AK9	Ciliated	1144	7464	779	6183	OK	1.20109	1.65677	0.302271	0.0324163	9.32465	1.39184e-20	0.433346	5.24195e-16
AK9	AK9	Multiplet	1000	2765	150	774	OK	0.206805	0.506904	0.851311	0.118176	7.20378	7.04042e-13	1.16959	2.46577e-08
AKAP10	AKAP10	ATII	2655	496	457	116	OK	0.189969	0.282716	0.755942	0.14337	5.27267	1.43532e-07	1.02252	0.00459489
AKAP10	AKAP10	Macrophage_Alveolar	23905	27403	6965	6984	OK	0.357919	0.303472	-0.376848	0.0541205	-6.96313	3.53729e-12	-0.51642	1.35772e-07
AKAP12	AKAP12	Fibroblast	847	1443	628	1096	OK	1.8162	1.7798	-0.305308	0.0597146	-5.11279	3.4377e-07	-0.439079	0.0108367
AKAP12	AKAP12	Lymphatic	973	733	855	614	OK	2.75489	2.32965	-0.365028	0.062339	-5.85553	5.69288e-09	-0.526059	0.000167872
AKAP12	AKAP12	VE_Peribronchial	83	1919	49	846	OK	1.58694	0.983903	-0.983094	0.176535	-5.56884	2.91038e-08	-1.41264	0.000918108
AKAP13	AKAP13	ATI	502	176	418	164	OK	1.64394	2.69442	0.44365	0.0719028	6.17013	1.17534e-09	0.638753	3.01393e-05
AKAP13	AKAP13	ATII	2655	496	2613	470	OK	3.19781	3.48446	0.509494	0.03287	15.5002	2.81155e-52	0.734194	9.17015e-48
AKAP13	AKAP13	cDC2	1364	3681	1347	3652	OK	3.43555	3.85152	0.221454	0.022938	9.65444	7.26956e-22	0.319154	2.36755e-17
AKAP13	AKAP13	cMonocyte	6106	4862	5295	4326	OK	1.86222	1.96751	0.13612	0.0174446	7.80302	6.64904e-15	0.195993	2.11027e-10
AKAP13	AKAP13	Macrophage	40747	60483	36965	57816	OK	2.36716	2.96829	0.192363	0.0181115	10.621	3.28073e-26	0.277076	1.35816e-21
AKAP13	AKAP13	Macrophage_Alveolar	23905	27403	23131	26261	OK	3.18569	3.13095	-0.135296	0.0171723	-7.8787	3.65225e-15	-0.194883	1.41791e-10
AKAP13	AKAP13	NK	2744	4007	1976	3288	OK	1.1909	1.51198	0.308506	0.0255102	12.0934	2.5253e-33	0.443997	7.86001e-29
AKAP13	AKAP13	pDC	52	430	50	427	OK	2.62425	3.72421	0.699757	0.131315	5.32884	1.5232e-07	1.00854	0.00357236
AKAP13	AKAP13	VE_Arterial	274	330	185	289	OK	1.26102	2.11275	0.647844	0.102268	6.33477	4.65601e-10	0.932049	1.21047e-05
AKAP13	AKAP13	VE_Capillary_B	436	494	264	404	OK	0.994529	1.85072	0.603667	0.0748351	8.06663	2.22294e-15	0.868496	5.72473e-11
AKAP13	AKAP13	VE_Venous	226	430	142	335	OK	1.13898	1.84292	0.520867	0.100913	5.16154	3.25316e-07	0.748901	0.00841527
AKAP17A	AKAP17A	Macrophage	40747	60483	4461	6138	OK	0.118138	0.109036	-0.566608	0.0844146	-6.7122	2.02112e-11	-0.734722	8.1813e-07
AKAP6	AKAP6	Ciliated	1144	7464	797	6199	OK	1.2652	1.72893	0.288826	0.0334335	8.63882	6.69979e-18	0.41435	2.51999e-13
AKAP6	AKAP6	cMonocyte	6106	4862	195	262	OK	0.0330576	0.0628521	0.747034	0.124754	5.98807	2.19658e-09	0.939851	6.85442e-05
AKAP6	AKAP6	Multiplet	1000	2765	172	881	OK	0.247551	0.58695	0.825313	0.122559	6.73399	1.90156e-11	1.14413	6.64119e-07
AKAP6	AKAP6	T	4410	5088	92	245	OK	0.0215249	0.0540269	0.895704	0.143109	6.25888	4.0452e-10	1.10658	1.26817e-05
AKAP7	AKAP7	Club	226	1855	51	339	OK	0.349195	0.22687	-1.1522	0.155595	-7.40515	1.89333e-13	-1.60474	6.2124e-09
AKAP8	AKAP8	Goblet	101	1044	34	283	OK	0.555995	0.356341	-1.4194	0.232205	-6.11272	1.34187e-09	-1.96979	4.17202e-05
AKAP8	AKAP8	Macrophage_Alveolar	23905	27403	5715	5072	OK	0.28417	0.212048	-0.520187	0.0673935	-7.71865	1.28819e-14	-0.69923	4.99236e-10
AKAP8	AKAP8	T	4410	5088	407	364	OK	0.0981181	0.0771223	-0.399648	0.0810217	-4.9326	8.25199e-07	-0.543419	0.0252915
AKAP8L	AKAP8L	cMonocyte	6106	4862	601	278	OK	0.108373	0.0598754	-0.589722	0.0877463	-6.72077	1.90627e-11	-0.775577	6.0019e-07
AKAP8L	AKAP8L	Macrophage	40747	60483	4302	6053	OK	0.116717	0.109218	-0.470326	0.0855317	-5.49885	3.91678e-08	-0.612855	0.00156025
AKAP8L	AKAP8L	Macrophage_Alveolar	23905	27403	4122	3117	OK	0.197051	0.123293	-0.725712	0.0879992	-8.2468	1.83159e-16	-0.931926	7.13606e-12
AKAP8L	AKAP8L	ncMonocyte	1058	1931	175	197	OK	0.186863	0.110795	-0.672275	0.112951	-5.95194	2.95814e-09	-0.917556	8.15116e-05
AKAP9	AKAP9	Ciliated	1144	7464	1003	6610	OK	1.93671	1.98294	-0.119238	0.022989	-5.18675	2.18869e-07	-0.171367	0.00804804
AKAP9	AKAP9	Multiplet	1000	2765	501	1695	OK	0.767382	1.1212	0.334863	0.0575346	5.8202	6.36867e-09	0.476348	0.000220432
AKAP9	AKAP9	Myofibroblast	204	2886	109	1571	OK	0.788631	0.807385	-0.625189	0.0857476	-7.29103	3.88937e-13	-0.893405	1.2952e-08
AKIRIN1	AKIRIN1	Macrophage	40747	60483	10924	17031	OK	0.317593	0.339266	-0.291185	0.0462071	-6.30174	3.06735e-10	-0.405687	1.23485e-05
AKIRIN2	AKIRIN2	cDC2	1364	3681	677	2097	OK	0.678242	0.851926	0.358321	0.0501934	7.1388	1.07532e-12	0.508278	3.45907e-08
AKIRIN2	AKIRIN2	cMonocyte	6106	4862	2036	2036	OK	0.409709	0.546114	0.401604	0.0358708	11.1958	6.34863e-29	0.571786	2.04305e-24
AKIRIN2	AKIRIN2	Macrophage	40747	60483	15938	33726	OK	0.529493	0.886524	0.386714	0.0339082	11.4047	6.06375e-30	0.550048	2.51567e-25
AKIRIN2	AKIRIN2	Macrophage_Alveolar	23905	27403	15953	20914	OK	1.11633	1.46607	0.369566	0.0232103	15.9225	2.17668e-56	0.528283	8.73719e-52
AKIRIN2	AKIRIN2	ncMonocyte	1058	1931	401	1204	OK	0.495387	1.01107	0.851317	0.0622521	13.6753	2.44243e-41	1.21595	7.01538e-37
AKIRIN2	AKIRIN2	T	4410	5088	1306	1783	OK	0.360467	0.449589	0.222273	0.0391013	5.68455	1.3503e-08	0.31706	0.000419999
AKNA	AKNA	B	1227	4399	344	1847	OK	0.332815	0.528396	0.484947	0.0628961	7.71029	1.47496e-14	0.689385	4.59464e-10
AKR1B1	AKR1B1	Macrophage	40747	60483	9056	13783	OK	0.290087	0.299956	-0.39632	0.0532741	-7.43925	1.09585e-13	-0.547143	4.46396e-09
AKR1B1	AKR1B1	Macrophage_Alveolar	23905	27403	12214	12813	OK	0.822142	0.700175	-0.283606	0.0339114	-8.36315	6.92103e-17	-0.401068	2.69879e-12
AKR1C1	AKR1C1	Ciliated	1144	7464	330	1221	OK	0.458016	0.199065	-1.20299	0.0711291	-16.9128	3.76695e-63	-1.66097	1.42688e-58
AKR1C1	AKR1C1	Club	226	1855	74	630	OK	0.572585	0.53282	-0.657554	0.133072	-4.94133	8.37921e-07	-0.932631	0.0273808
AKR1C1	AKR1C1	Fibroblast	847	1443	398	628	OK	0.920223	0.689733	-0.486781	0.0894583	-5.44143	5.84919e-08	-0.69359	0.00184875
AKR1C1	AKR1C1	Macrophage_Alveolar	23905	27403	6527	3343	OK	0.465111	0.160312	-1.47041	0.0779681	-18.8592	5.52467e-78	-2.00413	2.2239e-73
AKR1C2	AKR1C2	Ciliated	1144	7464	322	1073	OK	0.470068	0.177959	-1.41744	0.0771376	-18.3754	5.31519e-74	-1.95749	2.01414e-69
AKR1C2	AKR1C2	Fibroblast	847	1443	387	582	OK	0.847756	0.594014	-0.644855	0.0979062	-6.58646	5.57018e-11	-0.91719	1.77382e-06
AKR1C2	AKR1C2	Macrophage_Alveolar	23905	27403	7698	4474	OK	0.55175	0.22887	-1.18968	0.0629543	-18.8975	2.74278e-78	-1.65264	1.10413e-73
AKR1C3	AKR1C3	Ciliated	1144	7464	354	1821	OK	0.421505	0.297598	-0.498542	0.0700142	-7.12058	1.16107e-12	-0.690188	4.34368e-08
AKR1C3	AKR1C3	Macrophage_Alveolar	23905	27403	10646	11416	OK	0.782817	0.661885	-0.300646	0.0375021	-8.01677	1.20704e-15	-0.425678	4.69332e-11
AKR1D1	AKR1D1	Macrophage	40747	60483	961	951	OK	0.024144	0.0161639	-1.05236	0.196672	-5.35082	8.94928e-08	-0.878899	0.00355465
AKR1E2	AKR1E2	Macrophage_Alveolar	23905	27403	2452	1781	OK	0.119787	0.071897	-0.9174	0.125887	-7.28748	3.39694e-13	-1.07139	1.30973e-08
AKR7A2	AKR7A2	Macrophage_Alveolar	23905	27403	3530	5542	OK	0.166238	0.234284	0.471543	0.0853705	5.52348	3.40665e-08	0.598411	0.00127409
AKT3	AKT3	ncMonocyte	1058	1931	354	406	OK	0.473176	0.280813	-0.7359	0.0807629	-9.11185	1.44659e-19	-1.04145	4.10326e-15
AKT3	AKT3	VE_Capillary_B	436	494	247	293	OK	1.01129	1.02807	-0.425935	0.0869802	-4.89692	1.14796e-06	-0.611898	0.0293545
AKTIP	AKTIP	T_Cytotoxic	4061	6296	198	195	OK	0.0508334	0.0324316	-0.564225	0.110937	-5.086	3.72332e-07	-0.710487	0.0116097
ALCAM	ALCAM	ATI	502	176	446	155	OK	1.88884	2.01216	-0.407225	0.0844006	-4.8249	1.7325e-06	-0.586133	0.044269
ALCAM	ALCAM	cDC2	1364	3681	1232	3126	OK	2.42306	1.96725	-0.525853	0.033703	-15.6026	1.23352e-53	-0.756587	4.04841e-49
ALCAM	ALCAM	DC_Mature	151	364	141	296	OK	2.67134	1.86355	-0.831132	0.109551	-7.58669	1.5552e-13	-1.1962	3.83481e-09
ALDH1A1	ALDH1A1	cMonocyte	6106	4862	225	334	OK	0.040353	0.0803302	0.853617	0.11792	7.23895	4.85456e-13	1.10792	1.53506e-08
ALDH1A1	ALDH1A1	Fibroblast	847	1443	330	429	OK	0.573393	0.384141	-0.537273	0.087711	-6.12549	1.06111e-09	-0.756121	3.37135e-05
ALDH1A1	ALDH1A1	Myofibroblast	204	2886	83	901	OK	0.626652	0.423778	-1.22128	0.0947118	-12.8947	4.29821e-37	-1.73438	1.43741e-32
ALDH1A2	ALDH1A2	Macrophage_Alveolar	23905	27403	11390	11854	OK	0.717655	0.629512	-0.23696	0.042853	-5.5296	3.29032e-08	-0.335405	0.00123081
ALDH1A2	ALDH1A2	Multiplet	1000	2765	322	825	OK	0.46202	0.4232	-1.15362	0.114741	-10.0541	1.73929e-23	-1.62821	6.16073e-19
ALDH1A2	ALDH1A2	ncMonocyte	1058	1931	504	566	OK	0.724288	0.387731	-0.88424	0.0701295	-12.6087	1.49755e-35	-1.26005	4.29499e-31
ALDH1A2	ALDH1A2	VE_Peribronchial	83	1919	12	112	OK	0.231673	0.0633403	-1.88796	0.348958	-5.41027	7.04731e-08	-2.47595	0.00222279
ALDH1A3	ALDH1A3	Fibroblast	847	1443	176	507	OK	0.358525	0.691453	0.780203	0.126053	6.1895	7.131e-10	1.10325	2.26645e-05
ALDH1L1	ALDH1L1	Myofibroblast	204	2886	9	21	OK	0.0441176	0.00768189	-2.44884	0.491045	-4.98699	6.47129e-07	-1.97023	0.0213501
ALDH2	ALDH2	cDC2	1364	3681	642	2053	OK	0.718779	0.868358	0.26	0.0473167	5.49489	4.10156e-08	0.368879	0.00129983
ALDH2	ALDH2	Ciliated	1144	7464	380	1990	OK	0.439069	0.337042	-0.407942	0.0674158	-6.05114	1.49836e-09	-0.566326	5.56234e-05
ALDH2	ALDH2	cMonocyte	6106	4862	1717	1139	OK	0.339728	0.270724	-0.219541	0.0434016	-5.05836	4.30394e-07	-0.309372	0.0132252
ALDH2	ALDH2	Macrophage_Alveolar	23905	27403	19098	23734	OK	1.83162	2.21326	0.271977	0.0170593	15.943	1.57995e-56	0.390613	6.34241e-52
ALDH3A1	ALDH3A1	Ciliated	1144	7464	243	882	OK	0.330256	0.148351	-1.20873	0.093326	-12.9517	5.19939e-38	-1.6492	1.96646e-33
ALDH3A2	ALDH3A2	Ciliated	1144	7464	303	1447	OK	0.336744	0.227193	-0.616694	0.078336	-7.87241	3.90102e-15	-0.842198	1.4639e-10
ALDH3B1	ALDH3B1	Multiplet	1000	2765	133	797	OK	0.176719	0.433268	0.662279	0.128974	5.13496	2.96492e-07	0.89339	0.0101709
ALDH6A1	ALDH6A1	Basal	114	1472	15	90	OK	0.155745	0.0698718	-1.72783	0.324889	-5.31821	1.19757e-07	-2.12439	0.00379115
ALDH6A1	ALDH6A1	Fibroblast	847	1443	144	128	OK	0.199643	0.098696	-0.866106	0.173394	-4.99503	6.32744e-07	-1.13033	0.0199232
ALDOA	ALDOA	Ciliated	1144	7464	621	3883	OK	0.897462	0.768382	-0.304885	0.0397274	-7.67442	1.84324e-14	-0.433336	6.91179e-10
ALDOA	ALDOA	Macrophage_Alveolar	23905	27403	18914	23419	OK	1.88083	2.09777	0.11656	0.0163344	7.13586	1.02863e-12	0.167366	3.95808e-08
ALDOA	ALDOA	ncMonocyte	1058	1931	493	1383	OK	0.749434	1.26412	0.639084	0.0481077	13.2844	3.60232e-39	0.915355	1.03412e-34
ALG13	ALG13	cDC2	1364	3681	400	916	OK	0.382095	0.295015	-0.479144	0.0868124	-5.5193	3.57368e-08	-0.664187	0.00113286
ALG13	ALG13	Macrophage_Alveolar	23905	27403	6554	5946	OK	0.350658	0.24851	-0.696617	0.0734091	-9.48952	2.85207e-21	-0.947573	1.12201e-16
ALG9	ALG9	Macrophage_Alveolar	23905	27403	9294	7786	OK	0.557345	0.373975	-0.635479	0.0480764	-13.2181	1.47956e-39	-0.884294	5.90938e-35
ALK	ALK	Macrophage	40747	60483	3530	8866	OK	0.103496	0.189309	0.475601	0.0871426	5.45773	4.93786e-08	0.636648	0.00196541
ALK	ALK	Macrophage_Alveolar	23905	27403	5459	4305	OK	0.299266	0.191949	-0.601672	0.0703572	-8.55168	1.39082e-17	-0.815996	5.4317e-13
ALKAL2	ALKAL2	Myofibroblast	204	2886	26	135	OK	0.145401	0.0558325	-1.63631	0.232062	-7.05118	2.17969e-12	-2.16798	7.2553e-08
ALKBH1	ALKBH1	Macrophage_Alveolar	23905	27403	2296	1711	OK	0.105824	0.0664323	-0.692964	0.123641	-5.60465	2.14206e-08	-0.783741	0.000802735
ALKBH1	ALKBH1	T	4410	5088	215	147	OK	0.0528433	0.0308572	-0.671457	0.122115	-5.49855	3.92841e-08	-0.852261	0.00121729
ALKBH1	ALKBH1	T_Cytotoxic	4061	6296	166	158	OK	0.0443522	0.0260903	-0.658926	0.128953	-5.1098	3.28451e-07	-0.81825	0.010248
ALKBH7	ALKBH7	ATII	2655	496	1054	96	OK	0.561439	0.242558	-0.690801	0.132276	-5.22243	1.88067e-07	-0.949472	0.00601738
ALKBH7	ALKBH7	cMonocyte	6106	4862	758	853	OK	0.137404	0.196214	0.426459	0.0570675	7.47289	8.50262e-14	0.586563	2.69312e-09
ALMS1	ALMS1	T	4410	5088	493	420	OK	0.127542	0.0930248	-0.440879	0.0746523	-5.90576	3.63067e-09	-0.607632	0.000113269
ALOX12P2	ALOX12P2	ATII	2655	496	326	99	OK	0.148893	0.276175	0.769917	0.157842	4.87776	1.12619e-06	1.04427	0.0359073
ALOX15B	ALOX15B	ATII	2655	496	981	258	OK	0.534907	0.858426	0.997606	0.0717069	13.9123	9.57526e-43	1.41313	3.12182e-38
ALOX15B	ALOX15B	Macrophage_Alveolar	23905	27403	1565	721	OK	0.077319	0.0295434	-1.31401	0.185372	-7.08853	1.44706e-12	-1.23474	5.56482e-08
ALOX5	ALOX5	ncMonocyte	1058	1931	460	672	OK	0.591765	0.435033	-0.445089	0.0617031	-7.21339	6.88655e-13	-0.632604	1.92754e-08
ALOX5AP	ALOX5AP	cMonocyte	6106	4862	1902	1642	OK	0.422254	0.473768	0.292013	0.0417693	6.99111	2.90158e-12	0.416371	9.15941e-08
ALOX5AP	ALOX5AP	Macrophage_Alveolar	23905	27403	19824	24880	OK	2.35065	2.76792	0.254647	0.0181872	14.0014	3.98289e-44	0.366461	1.59387e-39
ALOX5AP	ALOX5AP	T	4410	5088	1751	2665	OK	0.540738	0.822182	0.503145	0.0312739	16.0884	1.76454e-57	0.721212	5.68904e-53
ALOX5AP	ALOX5AP	T_Cytotoxic	4061	6296	1560	2736	OK	0.511874	0.622585	0.287938	0.0344634	8.35489	7.4193e-17	0.412145	2.38434e-12
ALPK1	ALPK1	Macrophage	40747	60483	4368	12256	OK	0.122807	0.244343	0.429175	0.0730228	5.87727	4.30411e-09	0.576754	0.000172358
ALPK1	ALPK1	ncMonocyte	1058	1931	205	235	OK	0.22979	0.135018	-0.608027	0.108389	-5.60967	2.21242e-08	-0.838491	0.000606116
ALPK3	ALPK3	Macrophage_Alveolar	23905	27403	8083	6881	OK	0.50364	0.350651	-0.554918	0.0557212	-9.95882	2.961e-23	-0.775459	1.16788e-18
ALPL	ALPL	Multiplet	1000	2765	201	287	OK	0.346406	0.155121	-1.30124	0.147498	-8.82214	1.68717e-18	-1.75293	5.95504e-14
ALS2CR12	ALS2CR12	Ciliated	1144	7464	297	2810	OK	0.323207	0.486543	0.389707	0.0747971	5.21018	1.93026e-07	0.543378	0.00710027
AMBRA1	AMBRA1	Ciliated	1144	7464	638	4059	OK	0.915001	0.81916	-0.27943	0.0416674	-6.70622	2.12322e-11	-0.39754	7.92045e-07
AMBRA1	AMBRA1	Macrophage	40747	60483	24305	37538	OK	0.942487	1.01438	-0.175344	0.0240543	-7.28952	3.3461e-13	-0.250484	1.3615e-08
AMBRA1	AMBRA1	Macrophage_Alveolar	23905	27403	17403	19186	OK	1.29871	1.23025	-0.165981	0.0214557	-7.73599	1.12508e-14	-0.237118	4.36094e-10
AMIGO2	AMIGO2	Macrophage	40747	60483	3569	4962	OK	0.102546	0.0946163	-0.498382	0.0910265	-5.47513	4.47756e-08	-0.629775	0.00178288
AMIGO2	AMIGO2	Macrophage_Alveolar	23905	27403	9645	10503	OK	0.538051	0.490262	-0.23732	0.0410982	-5.77446	7.9503e-09	-0.331409	0.000298971
AMMECR1L	AMMECR1L	ATII	2655	496	160	47	OK	0.0646985	0.103014	1.19805	0.247936	4.83209	1.41568e-06	1.3938	0.0451091
AMPD2	AMPD2	Macrophage	40747	60483	4376	4988	OK	0.116086	0.0882308	-0.667947	0.0898755	-7.43191	1.15807e-13	-0.867337	4.71706e-09
AMPD2	AMPD2	Macrophage_Alveolar	23905	27403	2395	1859	OK	0.107743	0.0717408	-0.639815	0.114351	-5.59518	2.26201e-08	-0.755277	0.000847553
AMPD3	AMPD3	cDC2	1364	3681	401	815	OK	0.436608	0.290894	-0.517944	0.0746843	-6.93511	4.57055e-12	-0.721065	1.46806e-07
AMPD3	AMPD3	Macrophage	40747	60483	8816	12311	OK	0.283806	0.286712	-0.351886	0.0594569	-5.91834	3.35903e-09	-0.490508	0.000134583
AMPD3	AMPD3	ncMonocyte	1058	1931	110	58	OK	0.132435	0.0318538	-1.74407	0.199259	-8.75281	3.41605e-18	-2.22171	9.67288e-14
AMPD3	AMPD3	pDC	52	430	5	10	OK	0.132825	0.0246162	-2.95984	0.553667	-5.34588	1.39394e-07	-3.54315	0.00326934
AMPH	AMPH	cMonocyte	6106	4862	1161	380	OK	0.244639	0.0921986	-0.970154	0.0763029	-12.7145	9.4521e-37	-1.34693	3.05076e-32
AMPH	AMPH	Macrophage	40747	60483	3365	1882	OK	0.0986259	0.0364244	-1.35025	0.126297	-10.691	1.55926e-26	-1.70469	6.45688e-22
AMPH	AMPH	ncMonocyte	1058	1931	181	31	OK	0.271547	0.0174805	-2.92644	0.258482	-11.3217	3.98582e-29	-3.7728	1.13943e-24
AMZ1	AMZ1	cDC2	1364	3681	777	1600	OK	0.856755	0.622272	-0.441684	0.0491466	-8.98706	3.5246e-19	-0.6269	1.14511e-14
AMZ1	AMZ1	cMonocyte	6106	4862	1730	813	OK	0.354361	0.195793	-0.612762	0.0503779	-12.1633	8.44081e-34	-0.86079	2.72182e-29
AMZ1	AMZ1	Macrophage	40747	60483	15521	21292	OK	0.522006	0.467251	-0.444903	0.0395332	-11.2539	3.31887e-29	-0.628712	1.37643e-24
AMZ1	AMZ1	Macrophage_Alveolar	23905	27403	9904	8019	OK	0.567281	0.372573	-0.602269	0.0458952	-13.1227	5.12372e-39	-0.838316	2.04585e-34
AMZ1	AMZ1	ncMonocyte	1058	1931	332	321	OK	0.399985	0.196834	-0.952447	0.0864838	-11.013	1.11891e-27	-1.33514	3.19583e-23
AMZ2	AMZ2	Pericyte	24	578	5	34	OK	0.208333	0.0608476	-2.35484	0.366433	-6.42639	2.6647e-10	-3.18229	6.64338e-06
AMZ2P1	AMZ2P1	cMonocyte	6106	4862	242	314	OK	0.0414935	0.0678464	0.521372	0.102749	5.07425	3.96029e-07	0.653573	0.0121743
ANAPC10	ANAPC10	T	4410	5088	350	289	OK	0.0836653	0.0596559	-0.439565	0.0914125	-4.80858	1.54342e-06	-0.588734	0.0471622
ANAPC11	ANAPC11	Macrophage_Alveolar	23905	27403	12348	15875	OK	0.808004	0.915181	0.155852	0.0281375	5.53893	3.12036e-08	0.220876	0.00116754
ANAPC13	ANAPC13	ncMonocyte	1058	1931	58	212	OK	0.0564791	0.11614	0.851328	0.166516	5.11258	3.37826e-07	1.09465	0.00916117
ANAPC16	ANAPC16	ncMonocyte	1058	1931	329	844	OK	0.393156	0.558734	0.412011	0.0662208	6.22178	5.60184e-10	0.583926	1.55014e-05
ANAPC4	ANAPC4	Ciliated	1144	7464	300	3260	OK	0.328749	0.616429	0.60152	0.0719323	8.36231	7.11227e-17	0.844412	2.67364e-12
ANAPC7	ANAPC7	Macrophage	40747	60483	3746	10525	OK	0.101819	0.200488	0.377369	0.076723	4.91859	8.85567e-07	0.501907	0.0348852
ANGEL1	ANGEL1	Macrophage_Alveolar	23905	27403	3661	2900	OK	0.175914	0.117604	-0.595211	0.0904563	-6.58009	4.93712e-11	-0.760357	1.8841e-06
ANGPT1	ANGPT1	Myofibroblast	204	2886	93	1087	OK	0.690611	0.567086	-0.819281	0.101937	-8.0371	1.29687e-15	-1.1692	4.32324e-11
ANGPTL1	ANGPTL1	Fibroblast	847	1443	257	296	OK	0.421376	0.255958	-0.633734	0.106534	-5.94866	3.11907e-09	-0.879881	9.89682e-05
ANGPTL4	ANGPTL4	cMonocyte	6106	4862	62	126	OK	0.0111799	0.0361828	1.4618	0.215212	6.79237	1.16584e-11	1.53659	3.6738e-07
ANGPTL4	ANGPTL4	Fibroblast	847	1443	244	608	OK	0.537435	0.932164	0.682528	0.11665	5.8511	5.5843e-09	0.974354	0.000177095
ANK2	ANK2	Fibroblast	847	1443	427	978	OK	0.863892	1.35801	0.583186	0.0745646	7.82122	7.92096e-15	0.835241	2.5336e-10
ANK2	ANK2	Myofibroblast	204	2886	45	1762	OK	0.302472	1.15511	1.39736	0.220415	6.33967	2.63814e-10	1.98802	8.7652e-06
ANK3	ANK3	ATII	2655	496	2515	461	OK	2.77603	2.89639	0.376611	0.0389435	9.6707	8.05126e-22	0.542459	2.6165e-17
ANK3	ANK3	cDC2	1364	3681	366	335	OK	0.391343	0.107915	-1.68423	0.129432	-13.0124	4.24416e-38	-2.2945	1.3903e-33
ANK3	ANK3	Ciliated	1144	7464	1039	7215	OK	2.42026	2.95358	0.203881	0.0215686	9.45269	4.17903e-21	0.293562	1.57449e-16
ANK3	ANK3	DC_Mature	151	364	64	76	OK	0.891296	0.334295	-1.37111	0.26809	-5.11435	4.45423e-07	-1.94933	0.0109476
ANK3	ANK3	T_Cytotoxic	4061	6296	882	1845	OK	0.302447	0.40935	0.263087	0.0493814	5.32765	1.01655e-07	0.375177	0.00318435
ANKDD1A	ANKDD1A	ATII	2655	496	622	191	OK	0.282718	0.515464	0.946158	0.104199	9.08031	1.86403e-19	1.32244	6.0484e-15
ANKDD1A	ANKDD1A	Macrophage_Alveolar	23905	27403	8890	9565	OK	0.502619	0.4548	-0.292155	0.0481007	-6.07382	1.2945e-09	-0.409184	4.89528e-05
ANKDD1B	ANKDD1B	Ciliated	1144	7464	416	3899	OK	0.496948	0.776128	0.368338	0.0559159	6.58735	4.74013e-11	0.521282	1.7667e-06
ANKDD1B	ANKDD1B	Multiplet	1000	2765	64	476	OK	0.0753594	0.243627	1.46787	0.252477	5.81387	6.61218e-09	1.75945	0.000228847
ANKFN1	ANKFN1	Ciliated	1144	7464	946	7021	OK	1.94508	2.55977	0.280109	0.0238499	11.7447	1.30982e-31	0.402978	4.9502e-27
ANKFN1	ANKFN1	Fibroblast	847	1443	198	234	OK	0.371187	0.221793	-0.799408	0.141204	-5.66136	1.69001e-08	-1.11491	0.000535142
ANKFN1	ANKFN1	Multiplet	1000	2765	126	831	OK	0.253143	0.728654	1.01819	0.116976	8.70422	4.70516e-18	1.43114	1.66017e-13
ANKH	ANKH	Basal	114	1472	50	520	OK	0.70425	0.489265	-0.835412	0.164709	-5.07205	4.39868e-07	-1.18687	0.0139174
ANKH	ANKH	cDC2	1364	3681	538	1287	OK	0.652534	0.528076	-0.389564	0.0787482	-4.94696	7.78319e-07	-0.553008	0.024447
ANKH	ANKH	cMonocyte	6106	4862	878	390	OK	0.188611	0.0969294	-0.639745	0.0951513	-6.72345	1.87164e-11	-0.879886	5.89341e-07
ANKH	ANKH	Fibroblast	847	1443	204	613	OK	0.316742	0.657361	0.988798	0.13016	7.59679	4.39592e-14	1.39162	1.40525e-09
ANKH	ANKH	T_Cytotoxic	4061	6296	716	953	OK	0.216411	0.177999	-0.306505	0.0560243	-5.47092	4.58507e-08	-0.431441	0.00143985
ANKHD1	ANKHD1	cDC2	1364	3681	791	1905	OK	0.887502	0.738662	-0.279904	0.0472013	-5.93	3.23106e-09	-0.398016	0.000102877
ANKHD1	ANKHD1	cMonocyte	6106	4862	2610	1683	OK	0.559982	0.424221	-0.298697	0.035407	-8.43612	3.73435e-17	-0.425584	1.19002e-12
ANKHD1	ANKHD1	Macrophage	40747	60483	19007	26987	OK	0.644978	0.598976	-0.351816	0.0337975	-10.4095	3.0193e-25	-0.499769	1.2493e-20
ANKHD1	ANKHD1	Macrophage_Alveolar	23905	27403	14696	13988	OK	0.943323	0.712965	-0.50802	0.0321798	-15.7869	1.78593e-55	-0.720947	7.16728e-51
ANKHD1	ANKHD1	Multiplet	1000	2765	636	1657	OK	1.00452	0.936584	-0.417996	0.0518068	-8.06837	9.49115e-16	-0.59528	3.34193e-11
ANKHD1	ANKHD1	ncMonocyte	1058	1931	613	838	OK	0.82056	0.558913	-0.533352	0.0533019	-10.0063	3.30468e-23	-0.761627	9.40777e-19
ANKHD1	ANKHD1	NK	2744	4007	1113	1371	OK	0.520708	0.419378	-0.286174	0.0404306	-7.07815	1.6084e-12	-0.408977	4.95678e-08
ANKHD1	ANKHD1	T	4410	5088	2068	2016	OK	0.622599	0.504582	-0.38082	0.0321315	-11.8519	3.54437e-32	-0.54505	1.13874e-27
ANKHD1	ANKHD1	T_Cytotoxic	4061	6296	1807	2316	OK	0.585503	0.45996	-0.319214	0.0320218	-9.96866	2.68463e-23	-0.456457	8.6633e-19
ANKHD1	ANKHD1	T_Regulatory	316	844	149	322	OK	0.643987	0.494039	-0.498832	0.0984672	-5.06597	4.72521e-07	-0.713009	0.0119812
ANKLE2	ANKLE2	Macrophage	40747	60483	6352	9503	OK	0.174433	0.175977	-0.359153	0.0654143	-5.49044	4.1075e-08	-0.48493	0.00163602
ANKLE2	ANKLE2	Macrophage_Alveolar	23905	27403	4361	4461	OK	0.206044	0.179975	-0.398413	0.0804339	-4.95329	7.41625e-07	-0.51743	0.0273333
ANKMY1	ANKMY1	Ciliated	1144	7464	603	5027	OK	0.801476	1.10846	0.243842	0.0397552	6.13358	8.97135e-10	0.347791	3.33303e-05
ANKMY1	ANKMY1	Macrophage_Alveolar	23905	27403	2999	2440	OK	0.137613	0.0961897	-0.492382	0.0995328	-4.94693	7.66209e-07	-0.606402	0.028234
ANKMY1	ANKMY1	Multiplet	1000	2765	131	708	OK	0.159213	0.369157	0.667654	0.133929	4.98512	6.47151e-07	0.888893	0.0221565
ANKRD1	ANKRD1	Myofibroblast	204	2886	2	11	OK	0.0319782	0.0055888	-4.10675	0.713874	-5.75277	9.63771e-09	-4.53285	0.000319586
ANKRD10	ANKRD10	Lymphatic	973	733	394	379	OK	0.543374	0.776803	0.483779	0.0794087	6.09226	1.37322e-09	0.690318	4.05265e-05
ANKRD10	ANKRD10	Macrophage_Alveolar	23905	27403	14180	15529	OK	0.925085	0.86304	-0.191722	0.0318618	-6.01731	1.83559e-09	-0.272732	6.93451e-05
ANKRD10	ANKRD10	T_Regulatory	316	844	131	532	OK	0.616121	1.07571	0.634802	0.115535	5.49446	4.81607e-08	0.910631	0.00122256
ANKRD10	ANKRD10	VE_Venous	226	430	67	225	OK	0.397804	0.815994	0.804778	0.154756	5.20031	2.66431e-07	1.1443	0.00689285
ANKRD11	ANKRD11	cDC2	1364	3681	1251	3262	OK	2.28016	2.02247	-0.349663	0.0300019	-11.6547	5.40491e-31	-0.502876	1.768e-26
ANKRD11	ANKRD11	Club	226	1855	152	1303	OK	1.21716	1.26553	-0.350809	0.0690223	-5.08255	4.05719e-07	-0.502846	0.0132638
ANKRD11	ANKRD11	cMonocyte	6106	4862	5124	3605	OK	1.70361	1.29663	-0.371181	0.0222254	-16.7007	8.86049e-62	-0.533986	2.87195e-57
ANKRD11	ANKRD11	Macrophage	40747	60483	28751	44113	OK	1.24049	1.27593	-0.266974	0.0247631	-10.7811	5.94505e-27	-0.382942	2.4625e-22
ANKRD11	ANKRD11	Macrophage_Alveolar	23905	27403	18711	20118	OK	1.45684	1.30432	-0.303443	0.0235005	-12.9122	7.70528e-38	-0.434416	3.07495e-33
ANKRD11	ANKRD11	Multiplet	1000	2765	832	2215	OK	1.7294	1.64325	-0.494735	0.0408299	-12.117	3.53468e-33	-0.710043	1.25513e-28
ANKRD11	ANKRD11	ncMonocyte	1058	1931	896	1589	OK	1.78746	1.68677	-0.197405	0.0368454	-5.35767	9.07098e-08	-0.284041	0.00247238
ANKRD11	ANKRD11	T	4410	5088	2876	3305	OK	1.00549	1.00916	-0.115861	0.0238109	-4.8659	1.15768e-06	-0.166515	0.0354193
ANKRD12	ANKRD12	Macrophage_Alveolar	23905	27403	3846	3377	OK	0.181137	0.134836	-0.542136	0.0855614	-6.33622	2.45607e-10	-0.696643	9.337e-06
ANKRD12	ANKRD12	T_Regulatory	316	844	68	108	OK	0.252932	0.144081	-0.945467	0.171105	-5.52565	4.05226e-08	-1.32658	0.00102879
ANKRD13C	ANKRD13C	cMonocyte	6106	4862	688	376	OK	0.124721	0.0844397	-0.406006	0.0775321	-5.23662	1.66869e-07	-0.547123	0.00514591
ANKRD13C	ANKRD13C	Macrophage_Alveolar	23905	27403	5310	4931	OK	0.26025	0.203896	-0.521615	0.0706693	-7.38107	1.69532e-13	-0.695699	6.54293e-09
ANKRD13C	ANKRD13C	ncMonocyte	1058	1931	197	226	OK	0.219232	0.128891	-0.561652	0.108528	-5.17519	2.42747e-07	-0.773015	0.00659082
ANKRD13C	ANKRD13C	T	4410	5088	886	794	OK	0.241982	0.182978	-0.372098	0.0556439	-6.68713	2.40408e-11	-0.524743	7.57166e-07
ANKRD13D	ANKRD13D	cMonocyte	6106	4862	678	358	OK	0.122475	0.0774278	-0.411431	0.0798188	-5.15456	2.59081e-07	-0.553286	0.00797606
ANKRD17	ANKRD17	cDC2	1364	3681	873	2063	OK	1.04679	0.864312	-0.295071	0.0441213	-6.68772	2.51261e-11	-0.421017	8.05794e-07
ANKRD17	ANKRD17	Ciliated	1144	7464	758	4955	OK	1.14117	1.11651	-0.173749	0.0358088	-4.85214	1.2428e-06	-0.24849	0.045449
ANKRD17	ANKRD17	cMonocyte	6106	4862	2693	1808	OK	0.617438	0.497523	-0.190666	0.0355823	-5.35845	8.58059e-08	-0.272264	0.00265183
ANKRD17	ANKRD17	Macrophage	40747	60483	22908	35575	OK	0.871917	0.92624	-0.210949	0.0292027	-7.22362	5.43149e-13	-0.301516	2.20882e-08
ANKRD17	ANKRD17	Macrophage_Alveolar	23905	27403	17247	17639	OK	1.2661	1.03533	-0.442729	0.0268614	-16.482	3.06918e-60	-0.632426	1.23301e-55
ANKRD17	ANKRD17	Multiplet	1000	2765	709	1982	OK	1.32806	1.32404	-0.305416	0.0421412	-7.24746	5.12757e-13	-0.437026	1.79655e-08
ANKRD17	ANKRD17	ncMonocyte	1058	1931	569	840	OK	0.809988	0.604555	-0.42629	0.056292	-7.57283	4.83765e-14	-0.609342	1.35904e-09
ANKRD17	ANKRD17	T	4410	5088	1844	1887	OK	0.603439	0.502574	-0.325884	0.0355504	-9.1668	5.88743e-20	-0.466619	1.88021e-15
ANKRD18CP	ANKRD18CP	Ciliated	1144	7464	182	2383	OK	0.181987	0.413577	0.783576	0.102759	7.6254	2.69173e-14	1.07782	1.00908e-09
ANKRD19P	ANKRD19P	T	4410	5088	305	237	OK	0.0743857	0.0491577	-0.500127	0.0966221	-5.17612	2.31186e-07	-0.662911	0.00712445
ANKRD20A11P	ANKRD20A11P	NK	2744	4007	124	297	OK	0.0527205	0.0896282	0.625446	0.12449	5.02407	5.1888e-07	0.845518	0.0157044
ANKRD22	ANKRD22	cDC2	1364	3681	158	874	OK	0.154099	0.303858	0.692133	0.117246	5.90324	3.79736e-09	0.93641	0.000120874
ANKRD22	ANKRD22	cMonocyte	6106	4862	47	229	OK	0.0091994	0.0567829	1.96848	0.210688	9.3431	1.13557e-20	2.10186	3.63303e-16
ANKRD26	ANKRD26	Ciliated	1144	7464	600	4920	OK	0.768769	1.06972	0.257963	0.0420514	6.13447	8.92108e-10	0.367923	3.31454e-05
ANKRD28	ANKRD28	cDC2	1364	3681	768	2821	OK	1.21538	1.92933	0.647455	0.0516227	12.5421	1.4841e-35	0.929899	4.85909e-31
ANKRD28	ANKRD28	cMonocyte	6106	4862	923	1642	OK	0.197804	0.52781	1.17452	0.0575659	20.403	1.08805e-90	1.6639	3.53313e-86
ANKRD28	ANKRD28	Fibroblast	847	1443	272	733	OK	0.45667	0.922666	1.00099	0.106742	9.37759	1.56765e-20	1.42264	5.03169e-16
ANKRD28	ANKRD28	Lymphatic	973	733	177	217	OK	0.21269	0.397631	0.650655	0.120976	5.3784	8.55578e-08	0.912613	0.00251865
ANKRD28	ANKRD28	Macrophage	40747	60483	22365	45151	OK	0.98085	1.6435	0.510016	0.0303458	16.8068	1.56366e-62	0.732118	6.52607e-58
ANKRD28	ANKRD28	Macrophage_Alveolar	23905	27403	17523	21964	OK	1.46923	1.7518	0.13756	0.0252419	5.44967	5.16608e-08	0.197385	0.00192871
ANKRD28	ANKRD28	ncMonocyte	1058	1931	111	438	OK	0.124484	0.329337	1.03154	0.147527	6.99219	3.32515e-12	1.43654	9.28581e-08
ANKRD28	ANKRD28	T	4410	5088	3098	3201	OK	1.53391	1.33178	-0.2971	0.0289181	-10.2738	1.24375e-24	-0.427902	3.98373e-20
ANKRD28	ANKRD28	T_Cytotoxic	4061	6296	1997	2902	OK	1.02093	0.897225	-0.271679	0.037393	-7.2655	3.99418e-13	-0.390859	1.27722e-08
ANKRD30BL	ANKRD30BL	T	4410	5088	90	37	OK	0.0209387	0.00727201	-1.16353	0.216278	-5.37982	7.63356e-08	-1.19049	0.00236152
ANKRD33B	ANKRD33B	B	1227	4399	388	995	OK	0.492016	0.331519	-0.442943	0.0767077	-5.77443	8.13496e-09	-0.631118	0.000251826
ANKRD33B	ANKRD33B	cDC2	1364	3681	182	212	OK	0.198969	0.0767575	-1.06811	0.14119	-7.56505	4.58065e-14	-1.40402	1.47694e-09
ANKRD36	ANKRD36	Ciliated	1144	7464	614	4046	OK	0.818951	0.777383	-0.255354	0.0442416	-5.77181	8.11437e-09	-0.363732	0.000300434
ANKRD36C	ANKRD36C	Ciliated	1144	7464	549	3295	OK	0.967684	0.690556	-0.790261	0.0610889	-12.9362	6.33447e-38	-1.12941	2.3957e-33
ANKRD44	ANKRD44	B	1227	4399	1032	4108	OK	1.64468	2.19833	0.428415	0.0313776	13.6535	8.86456e-42	0.616931	2.77416e-37
ANKRD44	ANKRD44	NK	2744	4007	1755	2852	OK	0.968545	1.12596	0.153046	0.0270164	5.66496	1.5312e-08	0.220023	0.000467062
ANKRD44	ANKRD44	T	4410	5088	3028	4030	OK	1.0959	1.38477	0.228452	0.0217226	10.5168	1.00078e-25	0.328637	3.20779e-21
ANKRD44	ANKRD44	T_Cytotoxic	4061	6296	2627	4534	OK	0.985268	1.16629	0.168929	0.0228681	7.3871	1.62057e-13	0.242839	5.18582e-09
ANKRD49	ANKRD49	Macrophage_Alveolar	23905	27403	2560	1752	OK	0.114663	0.0666616	-0.764612	0.127218	-6.01024	1.91725e-09	-0.859938	7.24126e-05
ANKRD50	ANKRD50	Ciliated	1144	7464	105	409	OK	0.103461	0.0595343	-0.792393	0.148882	-5.32228	1.05058e-07	-0.95356	0.00386971
ANKRD52	ANKRD52	Macrophage	40747	60483	1582	1984	OK	0.0405634	0.0342446	-0.949005	0.145376	-6.52793	6.99196e-11	-0.992872	2.82377e-06
ANKRD6	ANKRD6	Macrophage_Alveolar	23905	27403	4284	4149	OK	0.218005	0.176066	-0.492844	0.0742038	-6.64176	3.26075e-11	-0.651844	1.24603e-06
ANKRD6	ANKRD6	ncMonocyte	1058	1931	117	63	OK	0.131561	0.0380691	-1.39799	0.182776	-7.64863	2.72112e-14	-1.81494	7.65097e-10
ANKRD9	ANKRD9	Macrophage	40747	60483	2193	2843	OK	0.0572353	0.0494727	-0.743829	0.128822	-5.77406	7.96898e-09	-0.84387	0.000318648
ANKS1A	ANKS1A	cDC2	1364	3681	548	1984	OK	0.559353	0.81702	0.393531	0.0566847	6.94247	4.34072e-12	0.557842	1.39428e-07
ANKS1A	ANKS1A	Macrophage	40747	60483	10304	23680	OK	0.321315	0.53911	0.243156	0.0460593	5.27919	1.32476e-07	0.342214	0.0052557
ANKS1A	ANKS1A	Macrophage_Alveolar	23905	27403	14609	17367	OK	0.974663	1.02893	-0.154745	0.0280664	-5.51353	3.60461e-08	-0.22053	0.00134762
ANKUB1	ANKUB1	ncMonocyte	1058	1931	641	1026	OK	1.04373	0.799471	-0.489272	0.0510502	-9.58413	1.89098e-21	-0.70128	5.37397e-17
ANLN	ANLN	Macrophage_Alveolar	23905	27403	627	1730	OK	0.0365194	0.0931285	1.12479	0.151441	7.42728	1.19913e-13	1.23624	4.63067e-09
ANO2	ANO2	VE_Venous	226	430	192	345	OK	2.1485	1.80793	-0.508425	0.0841733	-6.04022	2.58222e-09	-0.732107	6.68898e-05
ANO4	ANO4	Ciliated	1144	7464	176	702	OK	0.197892	0.120668	-0.64399	0.108347	-5.94378	2.89357e-09	-0.865472	0.00010732
ANO6	ANO6	Fibroblast	847	1443	453	952	OK	0.882422	1.17486	0.413476	0.0670091	6.17044	8.0304e-10	0.591002	2.55214e-05
ANO6	ANO6	Macrophage	40747	60483	11120	17376	OK	0.346041	0.358057	-0.375106	0.046228	-8.11427	5.46184e-16	-0.525977	2.23711e-11
ANOS1	ANOS1	Macrophage_Alveolar	23905	27403	8151	7761	OK	0.440679	0.351116	-0.440294	0.0491231	-8.96306	3.72251e-19	-0.608798	1.45911e-14
ANP32B	ANP32B	Macrophage	40747	60483	13650	28311	OK	0.432934	0.66674	0.169983	0.0345202	4.92416	8.60778e-07	0.240186	0.0339121
ANP32B	ANP32B	Macrophage_Alveolar	23905	27403	11695	15619	OK	0.735044	0.918883	0.30551	0.0314928	9.70095	3.73975e-22	0.432836	1.47282e-17
ANP32B	ANP32B	ncMonocyte	1058	1931	278	753	OK	0.322604	0.492583	0.448418	0.0715836	6.26426	4.28413e-10	0.633233	1.18602e-05
ANP32E	ANP32E	B	1227	4399	215	591	OK	0.216135	0.15215	-0.411944	0.0849201	-4.85095	1.26181e-06	-0.571884	0.0387667
ANP32E	ANP32E	Macrophage_Alveolar	23905	27403	3841	6032	OK	0.18996	0.277732	0.405776	0.0733894	5.52908	3.30002e-08	0.539586	0.00123441
ANPEP	ANPEP	Ciliated	1144	7464	94	382	OK	0.0900979	0.0557469	-0.980674	0.158537	-6.18576	6.46226e-10	-1.1546	2.40215e-05
ANPEP	ANPEP	cMonocyte	6106	4862	3311	1830	OK	0.905452	0.552963	-0.593429	0.0369803	-16.0472	3.09259e-57	-0.85025	1.00178e-52
ANPEP	ANPEP	Macrophage	40747	60483	22724	34689	OK	0.967926	0.960702	-0.387046	0.0310845	-12.4514	2.50992e-35	-0.554234	1.04322e-30
ANPEP	ANPEP	Macrophage_Alveolar	23905	27403	15528	13479	OK	1.21716	0.826821	-0.630527	0.0320473	-19.6749	1.39234e-84	-0.900121	5.6086e-80
ANPEP	ANPEP	Multiplet	1000	2765	425	1130	OK	0.732667	0.659127	-0.476489	0.0671082	-7.10031	1.48129e-12	-0.675008	5.18542e-08
ANPEP	ANPEP	ncMonocyte	1058	1931	262	269	OK	0.338616	0.177428	-0.84185	0.10152	-8.29249	1.6563e-16	-1.17975	4.67922e-12
ANTXR1	ANTXR1	Ciliated	1144	7464	170	1764	OK	0.176318	0.296475	0.581175	0.116757	4.97767	6.56037e-07	0.783308	0.0240503
ANTXR2	ANTXR2	Ciliated	1144	7464	155	638	OK	0.166237	0.0977358	-0.759937	0.117493	-6.46792	1.04778e-10	-0.974268	3.90276e-06
ANTXR2	ANTXR2	cMonocyte	6106	4862	1311	787	OK	0.269606	0.193922	-0.397675	0.0580291	-6.85303	7.65685e-12	-0.558986	2.41451e-07
ANTXR2	ANTXR2	Macrophage	40747	60483	8959	14342	OK	0.277135	0.292555	-0.335209	0.0555975	-6.02921	1.70592e-09	-0.468003	6.84585e-05
ANTXR2	ANTXR2	Multiplet	1000	2765	221	685	OK	0.286146	0.311603	-0.566289	0.117184	-4.83249	1.40215e-06	-0.781394	0.0478596
ANXA1	ANXA1	cDC2	1364	3681	938	3128	OK	1.48656	2.09862	0.60836	0.0464987	13.0834	1.72497e-38	0.873906	5.65116e-34
ANXA1	ANXA1	cMonocyte	6106	4862	3844	3526	OK	1.09053	1.40849	0.545927	0.026866	20.3203	5.49894e-90	0.784718	1.78545e-85
ANXA1	ANXA1	Fibroblast	847	1443	694	1261	OK	1.92618	2.27217	0.321672	0.0482884	6.66147	3.38462e-11	0.462683	1.0783e-06
ANXA1	ANXA1	Macrophage	40747	60483	32325	54129	OK	1.8526	2.56565	0.279434	0.0247735	11.2795	2.48933e-29	0.402306	1.03245e-24
ANXA1	ANXA1	Macrophage_Alveolar	23905	27403	21618	25913	OK	2.51305	3.18315	0.44058	0.021197	20.785	5.63727e-94	0.634441	2.27199e-89
ANXA1	ANXA1	Mast	165	572	104	471	OK	1.1819	1.87252	0.689483	0.128105	5.38219	9.90539e-08	0.992898	0.00222059
ANXA1	ANXA1	Multiplet	1000	2765	760	2443	OK	1.93842	2.50942	0.333126	0.0420813	7.91623	3.19491e-15	0.479134	1.12394e-10
ANXA1	ANXA1	ncMonocyte	1058	1931	394	1408	OK	0.569519	1.56057	1.4028	0.0847588	16.5504	6.18646e-59	2.01192	1.78294e-54
ANXA1	ANXA1	NK	2744	4007	940	1940	OK	0.441445	0.723347	0.613398	0.0498464	12.3058	1.96927e-34	0.878728	6.12975e-30
ANXA1	ANXA1	T	4410	5088	2382	3313	OK	0.873282	1.15681	0.328038	0.0333498	9.83626	1.00878e-22	0.471665	3.22839e-18
ANXA1	ANXA1	T_Cytotoxic	4061	6296	2180	3941	OK	0.865228	1.06502	0.247102	0.0328351	7.52554	5.70275e-14	0.35518	1.82642e-09
ANXA11	ANXA11	cMonocyte	6106	4862	2551	1651	OK	0.541161	0.418693	-0.195962	0.0342449	-5.72238	1.08067e-08	-0.278949	0.000335981
ANXA11	ANXA11	Macrophage	40747	60483	19654	37450	OK	0.694824	1.04079	0.186835	0.0283738	6.58477	4.78479e-11	0.26658	1.93363e-06
ANXA11	ANXA11	Macrophage_Alveolar	23905	27403	16852	20781	OK	1.20634	1.42046	0.170018	0.0216689	7.84616	4.72851e-15	0.24304	1.83494e-10
ANXA11	ANXA11	ncMonocyte	1058	1931	532	790	OK	0.71133	0.522127	-0.442512	0.0555422	-7.96713	2.28845e-15	-0.630668	6.44839e-11
ANXA2	ANXA2	cDC2	1364	3681	1006	3071	OK	1.60409	1.97936	0.361536	0.0326653	11.0679	3.77853e-28	0.519067	1.23486e-23
ANXA2	ANXA2	Fibroblast	847	1443	693	1278	OK	2.05777	2.42666	0.243582	0.0360002	6.76612	1.67465e-11	0.350407	5.3376e-07
ANXA2	ANXA2	Macrophage	40747	60483	31224	53550	OK	1.61066	2.36605	0.382168	0.017672	21.6257	2.12103e-101	0.549648	8.86949e-97
ANXA2	ANXA2	Macrophage_Alveolar	23905	27403	20817	25415	OK	2.17668	2.70427	0.386302	0.0152794	25.2825	9.274e-137	0.555575	3.74317e-132
ANXA2	ANXA2	Multiplet	1000	2765	748	2444	OK	1.8083	2.41424	0.393502	0.0345532	11.3883	1.44998e-29	0.565465	5.14554e-25
ANXA2	ANXA2	Myofibroblast	204	2886	112	2383	OK	1.11059	1.99924	0.432661	0.0825701	5.23993	1.71436e-07	0.621566	0.00566922
ANXA2	ANXA2	ncMonocyte	1058	1931	521	1353	OK	0.741517	1.1727	0.543641	0.0480301	11.3187	4.11535e-29	0.778506	1.17641e-24
ANXA2	ANXA2	T	4410	5088	1186	1691	OK	0.321959	0.419793	0.223307	0.0393769	5.671	1.46117e-08	0.317907	0.00045435
ANXA2	ANXA2	VE_Capillary_B	436	494	183	330	OK	0.608192	1.34336	0.60029	0.0874779	6.86218	1.23869e-11	0.861322	3.18628e-07
ANXA2P2	ANXA2P2	Fibroblast	847	1443	65	177	OK	0.0822665	0.164269	1.38087	0.278727	4.9542	7.7943e-07	1.59709	0.024531
ANXA3	ANXA3	Lymphatic	973	733	286	88	OK	0.402114	0.155889	-1.36734	0.156222	-8.75254	4.91915e-18	-1.8973	1.45528e-13
ANXA4	ANXA4	cDC2	1364	3681	261	982	OK	0.224745	0.323972	0.651043	0.0973273	6.68921	2.4873e-11	0.877855	7.97728e-07
ANXA4	ANXA4	Macrophage	40747	60483	9317	27336	OK	0.276147	0.642497	0.705297	0.0439733	16.0392	3.50546e-57	0.990488	1.46237e-52
ANXA4	ANXA4	Macrophage_Alveolar	23905	27403	9638	13328	OK	0.527536	0.672571	0.230652	0.0376593	6.1247	9.42749e-10	0.323655	3.56925e-05
ANXA4	ANXA4	Multiplet	1000	2765	360	1375	OK	0.512543	0.790008	0.513454	0.0773677	6.63654	3.67045e-11	0.722128	1.28047e-06
ANXA4	ANXA4	ncMonocyte	1058	1931	99	360	OK	0.10249	0.209105	0.774077	0.131216	5.89924	4.06138e-09	1.05184	0.000111802
ANXA4	ANXA4	NK	2744	4007	194	437	OK	0.0755344	0.118835	0.472652	0.0937341	5.04248	4.71521e-07	0.646071	0.0142762
ANXA5	ANXA5	cDC2	1364	3681	980	2828	OK	1.31129	1.44147	0.175068	0.0321806	5.44019	5.57373e-08	0.250576	0.00176447
ANXA5	ANXA5	cMonocyte	6106	4862	3664	2558	OK	0.896348	0.742993	-0.20007	0.0249614	-8.01515	1.22298e-15	-0.286463	3.88725e-11
ANXA5	ANXA5	Macrophage_Alveolar	23905	27403	20452	24618	OK	1.9885	2.2839	0.208007	0.0149553	13.9086	1.42934e-43	0.298836	5.71837e-39
ANXA6	ANXA6	Myofibroblast	204	2886	92	1305	OK	0.608302	0.641893	-0.494009	0.0974757	-5.06802	4.25632e-07	-0.702063	0.0140552
ANXA7	ANXA7	Macrophage_Alveolar	23905	27403	11851	12804	OK	0.675351	0.618675	-0.166338	0.0343254	-4.84592	1.27921e-06	-0.234082	0.0469944
ANXA7	ANXA7	T	4410	5088	1051	1009	OK	0.272993	0.221852	-0.336339	0.0469559	-7.16287	8.4879e-13	-0.475282	2.68515e-08
ANXA8	ANXA8	Ciliated	1144	7464	191	1052	OK	0.197047	0.171916	-0.509415	0.0973217	-5.23434	1.69484e-07	-0.680977	0.00623667
AOAH	AOAH	cMonocyte	6106	4862	2590	1849	OK	0.595943	0.507802	-0.178753	0.0346986	-5.15158	2.6323e-07	-0.255097	0.00810327
AOAH	AOAH	Multiplet	1000	2765	350	860	OK	0.591931	0.498658	-0.536709	0.0851058	-6.30638	3.18714e-10	-0.762826	1.10839e-05
AOAH	AOAH	Myofibroblast	204	2886	17	100	OK	0.0968377	0.0371672	-1.66369	0.302174	-5.50574	3.97741e-08	-1.9966	0.00131716
AOAH	AOAH	ncMonocyte	1058	1931	621	898	OK	0.968366	0.667287	-0.600581	0.052156	-11.5151	4.72553e-30	-0.859743	1.35164e-25
AOAH	AOAH	T	4410	5088	995	1683	OK	0.316071	0.477626	0.340716	0.0474286	7.18377	7.29161e-13	0.486873	2.30699e-08
AOAH	AOAH	T_Cytotoxic	4061	6296	2416	4636	OK	1.00918	1.33187	0.295991	0.0247139	11.9767	7.89206e-33	0.425785	2.55332e-28
AOC3	AOC3	Macrophage_Alveolar	23905	27403	6964	3731	OK	0.400727	0.171434	-1.10358	0.0671705	-16.4295	7.13779e-60	-1.49477	2.86732e-55
AOC3	AOC3	Myofibroblast	204	2886	92	676	OK	0.622317	0.278172	-1.70377	0.0997982	-17.0721	1.62027e-62	-2.40859	5.42222e-58
AOC4P	AOC4P	Macrophage_Alveolar	23905	27403	679	333	OK	0.0303917	0.0128068	-1.31821	0.245946	-5.35977	8.51839e-08	-0.903739	0.00317344
AOX1	AOX1	Myofibroblast	204	2886	61	606	OK	0.428041	0.286148	-0.945855	0.141563	-6.68151	2.79447e-11	-1.33725	9.29384e-07
AOX3P	AOX3P	Fibroblast	847	1443	92	91	OK	0.126442	0.0705173	-0.947723	0.195197	-4.85521	1.28383e-06	-1.20778	0.0403599
AP1AR	AP1AR	T	4410	5088	208	159	OK	0.0506099	0.0325962	-0.679381	0.125015	-5.4344	5.63407e-08	-0.868491	0.00174448
AP1B1	AP1B1	B	1227	4399	274	1340	OK	0.255067	0.364107	0.408982	0.074688	5.47587	4.54256e-08	0.578012	0.00140383
AP1G1	AP1G1	Ciliated	1144	7464	473	2857	OK	0.535421	0.509081	-0.27659	0.0559761	-4.94122	7.9099e-07	-0.389814	0.0289787
AP1G1	AP1G1	Macrophage	40747	60483	11530	16854	OK	0.339	0.332626	-0.367578	0.0465405	-7.89802	3.13156e-15	-0.514937	1.28081e-10
AP1G1	AP1G1	Macrophage_Alveolar	23905	27403	9250	9375	OK	0.491783	0.420551	-0.309238	0.0446551	-6.92504	4.62656e-12	-0.431375	1.77512e-07
AP1G1	AP1G1	T	4410	5088	880	801	OK	0.235212	0.177096	-0.429672	0.0545119	-7.88217	3.5715e-15	-0.605311	1.13534e-10
AP1G1	AP1G1	T_Cytotoxic	4061	6296	799	928	OK	0.229128	0.165352	-0.349418	0.0536596	-6.51174	7.78518e-11	-0.491309	2.4753e-06
AP1S2	AP1S2	cDC2	1364	3681	700	2153	OK	0.783769	0.933714	0.288099	0.0468846	6.14486	8.61816e-10	0.409396	2.75048e-05
AP1S2	AP1S2	cMonocyte	6106	4862	2408	2694	OK	0.525268	0.838809	0.711071	0.0296584	23.9754	1.47678e-123	1.01581	4.80041e-119
AP1S2	AP1S2	Macrophage	40747	60483	12898	27981	OK	0.403936	0.687331	0.27397	0.0371027	7.38409	1.65743e-13	0.387051	6.74888e-09
AP1S2	AP1S2	Macrophage_Alveolar	23905	27403	5508	9955	OK	0.28117	0.480314	0.681723	0.0561308	12.1453	1.04934e-33	0.935099	4.17732e-29
AP1S2	AP1S2	ncMonocyte	1058	1931	364	1068	OK	0.471467	0.825662	0.637785	0.0619956	10.2876	2.03807e-24	0.908972	5.80708e-20
AP1S3	AP1S3	B	1227	4399	349	973	OK	0.370373	0.278644	-0.423189	0.0734343	-5.76282	8.71109e-09	-0.600107	0.000269652
AP2A2	AP2A2	Macrophage	40747	60483	12322	25994	OK	0.397635	0.646011	0.394931	0.0439691	8.98203	3.13789e-19	0.559168	1.29111e-14
AP2A2	AP2A2	Macrophage_Alveolar	23905	27403	7762	10667	OK	0.411627	0.526962	0.297659	0.0467809	6.36282	2.06756e-10	0.415134	7.86314e-06
AP2B1	AP2B1	Macrophage_Alveolar	23905	27403	10405	11283	OK	0.56723	0.522531	-0.212333	0.0390593	-5.43618	5.57164e-08	-0.297477	0.00207945
AP2M1	AP2M1	ncMonocyte	1058	1931	158	455	OK	0.165155	0.2695	0.505972	0.0948628	5.33372	1.03402e-07	0.698473	0.00281688
AP2S1	AP2S1	cDC2	1364	3681	873	2843	OK	1.14218	1.43511	0.356375	0.0344177	10.3544	7.08409e-25	0.50953	2.31147e-20
AP2S1	AP2S1	cMonocyte	6106	4862	3415	2385	OK	0.830673	0.661779	-0.229445	0.0268577	-8.54299	1.49869e-17	-0.328228	4.77856e-13
AP2S1	AP2S1	Macrophage_Alveolar	23905	27403	16612	21319	OK	1.39545	1.61344	0.19792	0.02045	9.67827	4.65998e-22	0.283385	1.83491e-17
AP2S1	AP2S1	ncMonocyte	1058	1931	374	995	OK	0.484297	0.716635	0.488287	0.0607191	8.04174	1.26407e-15	0.695038	3.56329e-11
AP3B1	AP3B1	cMonocyte	6106	4862	2276	1385	OK	0.466634	0.340314	-0.302153	0.0386637	-7.8149	6.05421e-15	-0.428999	1.92155e-10
AP3B1	AP3B1	Macrophage	40747	60483	18732	29417	OK	0.628436	0.664266	-0.267392	0.0324913	-8.22965	2.11171e-16	-0.380181	8.6538e-12
AP3B1	AP3B1	Macrophage_Alveolar	23905	27403	13907	15315	OK	0.859833	0.803557	-0.227282	0.0302362	-7.51688	6.09129e-14	-0.322608	2.35495e-09
AP3B1	AP3B1	Multiplet	1000	2765	523	1432	OK	0.754596	0.736177	-0.336452	0.0618625	-5.43872	5.70807e-08	-0.476562	0.00196683
AP3B1	AP3B1	ncMonocyte	1058	1931	479	674	OK	0.601335	0.434003	-0.402897	0.0625518	-6.44102	1.37816e-10	-0.57301	3.82288e-06
AP3B1	AP3B1	T	4410	5088	1054	1078	OK	0.289939	0.247037	-0.30007	0.0471616	-6.36258	2.0755e-10	-0.425286	6.51459e-06
AP3S1	AP3S1	cDC2	1364	3681	396	1433	OK	0.349294	0.478735	0.405954	0.0705966	5.75034	9.43093e-09	0.563132	0.000299687
AP3S1	AP3S1	Fibroblast	847	1443	351	735	OK	0.545408	0.745729	0.37032	0.0734988	5.03845	5.0604e-07	0.5237	0.0159408
AP3S1	AP3S1	Macrophage	40747	60483	10634	24522	OK	0.310193	0.543928	0.23815	0.040993	5.80954	6.45591e-09	0.333775	0.000258295
AP3S1	AP3S1	Macrophage_Alveolar	23905	27403	8673	12413	OK	0.473462	0.613342	0.357972	0.0412387	8.68048	4.55584e-18	0.499086	1.78147e-13
AP3S2	AP3S2	Macrophage_Alveolar	23905	27403	7969	7365	OK	0.417217	0.322208	-0.51512	0.0538331	-9.56883	1.3378e-21	-0.710304	5.26519e-17
AP3S2	AP3S2	Multiplet	1000	2765	289	737	OK	0.376602	0.338061	-0.481627	0.0986524	-4.88206	1.09341e-06	-0.658568	0.0373565
AP3S2	AP3S2	ncMonocyte	1058	1931	278	343	OK	0.331696	0.203582	-0.623637	0.090674	-6.87779	7.37389e-12	-0.874362	2.05621e-07
AP4E1	AP4E1	T_Cytotoxic	4061	6296	251	251	OK	0.0707487	0.0426723	-0.605162	0.111229	-5.44069	5.43261e-08	-0.798156	0.00170519
AP4S1	AP4S1	Macrophage_Alveolar	23905	27403	3427	2944	OK	0.167068	0.11854	-0.626068	0.0914594	-6.84531	8.07901e-12	-0.796517	3.09644e-07
AP4S1	AP4S1	T	4410	5088	255	200	OK	0.065939	0.0423455	-0.541113	0.110955	-4.87685	1.09542e-06	-0.712366	0.033533
AP5B1	AP5B1	Macrophage_Alveolar	23905	27403	4337	3692	OK	0.205535	0.147862	-0.575163	0.0811943	-7.08379	1.4972e-12	-0.735305	5.75735e-08
AP5Z1	AP5Z1	Macrophage	40747	60483	4493	6532	OK	0.118457	0.117132	-0.433473	0.08098	-5.35284	8.84995e-08	-0.568273	0.00351547
AP5Z1	AP5Z1	Macrophage_Alveolar	23905	27403	4039	3407	OK	0.187609	0.135212	-0.441623	0.0840047	-5.25712	1.49345e-07	-0.563351	0.00554953
APAF1	APAF1	cDC2	1364	3681	269	647	OK	0.255665	0.209403	-0.489059	0.0927821	-5.27105	1.41299e-07	-0.667711	0.00446153
APAF1	APAF1	cMonocyte	6106	4862	535	238	OK	0.0995651	0.0518036	-0.609118	0.0962233	-6.33026	2.55254e-10	-0.797408	8.00273e-06
APAF1	APAF1	ncMonocyte	1058	1931	182	188	OK	0.201794	0.108452	-0.771294	0.115385	-6.68455	2.75338e-11	-1.05333	7.6588e-07
APBA1	APBA1	Macrophage_Alveolar	23905	27403	2887	2493	OK	0.141286	0.103021	-0.650312	0.0986182	-6.59425	4.49021e-11	-0.812784	1.71414e-06
APBA1	APBA1	ncMonocyte	1058	1931	56	46	OK	0.0627046	0.0247307	-1.06218	0.220443	-4.8184	1.51931e-06	-1.25535	0.0409226
APBA2	APBA2	NK	2744	4007	1233	2320	OK	0.627962	0.881035	0.372748	0.0348757	10.6879	1.88646e-26	0.535004	5.86443e-22
APBA2	APBA2	T	4410	5088	472	863	OK	0.129891	0.224452	0.547691	0.06732	8.13564	4.61221e-16	0.768904	1.4677e-11
APBB1IP	APBB1IP	cMonocyte	6106	4862	2021	1309	OK	0.432681	0.329102	-0.225098	0.0411515	-5.46998	4.60939e-08	-0.319356	0.0014273
APBB1IP	APBB1IP	Fibroblast	847	1443	250	288	OK	0.398563	0.245472	-0.646108	0.10966	-5.89191	4.38168e-09	-0.894173	0.000138987
APBB1IP	APBB1IP	Macrophage_Alveolar	23905	27403	13067	12831	OK	0.835283	0.666898	-0.441831	0.0353558	-12.4967	1.4339e-35	-0.625491	5.71451e-31
APBB1IP	APBB1IP	Multiplet	1000	2765	430	1095	OK	0.611207	0.556032	-0.392754	0.0688466	-5.70478	1.2547e-08	-0.554084	0.000433713
APBB1IP	APBB1IP	NK	2744	4007	838	1632	OK	0.38968	0.5302	0.314319	0.043876	7.16381	8.67894e-13	0.449197	2.67624e-08
APBB1IP	APBB1IP	T	4410	5088	1538	1631	OK	0.458346	0.411571	-0.216679	0.0385714	-5.61761	1.99079e-08	-0.309382	0.00061826
APBB2	APBB2	ATII	2655	496	970	237	OK	0.508613	0.752443	0.581668	0.0855949	6.79559	1.28483e-11	0.824463	4.14576e-07
APBB2	APBB2	Fibroblast	847	1443	423	863	OK	0.802261	1.09321	0.361593	0.0692111	5.2245	1.9043e-07	0.516693	0.00600865
APBB2	APBB2	Macrophage_Alveolar	23905	27403	7955	7146	OK	0.469811	0.343857	-0.547196	0.0504079	-10.8554	2.66927e-27	-0.760903	1.05764e-22
APEX1	APEX1	cDC2	1364	3681	409	1433	OK	0.39754	0.496157	0.341199	0.0651001	5.24114	1.6609e-07	0.474225	0.0052408
APEX1	APEX1	Macrophage	40747	60483	6881	17314	OK	0.201765	0.362361	0.302401	0.0533058	5.67295	1.44263e-08	0.415353	0.000576099
APH1A	APH1A	cDC2	1364	3681	421	1361	OK	0.367186	0.449388	0.366239	0.0689937	5.3083	1.15393e-07	0.506148	0.00364561
APH1B	APH1B	ncMonocyte	1058	1931	169	517	OK	0.192426	0.308966	0.533008	0.0944675	5.64223	1.8357e-08	0.742176	0.000503147
APLP2	APLP2	Myofibroblast	204	2886	119	1542	OK	0.898631	0.79776	-0.71569	0.0808092	-8.85653	1.36398e-18	-1.02266	4.55229e-14
APLP2	APLP2	ncMonocyte	1058	1931	475	1113	OK	0.634005	0.830918	0.29759	0.0548786	5.4227	6.33861e-08	0.425171	0.00173
APLP2	APLP2	T_Cytotoxic	4061	6296	660	817	OK	0.188931	0.154079	-0.316678	0.0589819	-5.36907	8.09184e-08	-0.443698	0.00253598
APMAP	APMAP	T	4410	5088	397	382	OK	0.0958164	0.077378	-0.38793	0.0788892	-4.9174	8.91688e-07	-0.525343	0.0273222
APOBEC3A	APOBEC3A	cMonocyte	6106	4862	1754	1861	OK	0.413204	0.555359	0.384057	0.0404562	9.49315	2.75512e-21	0.547328	8.8219e-17
APOBEC3C	APOBEC3C	cDC2	1364	3681	202	764	OK	0.178913	0.25849	0.831508	0.131606	6.31816	2.87454e-10	1.11126	9.19019e-06
APOBEC3C	APOBEC3C	cMonocyte	6106	4862	638	577	OK	0.119751	0.138981	0.367595	0.0697182	5.27259	1.37321e-07	0.502512	0.00423801
APOBEC3C	APOBEC3C	Macrophage_Alveolar	23905	27403	4164	6509	OK	0.214279	0.298957	0.384343	0.0795137	4.83367	1.36037e-06	0.524034	0.049965
APOBEC3C	APOBEC3C	ncMonocyte	1058	1931	103	405	OK	0.11453	0.258497	0.952091	0.144381	6.59429	5.03407e-11	1.31163	1.39912e-06
APOBEC3C	APOBEC3C	NK	2744	4007	406	843	OK	0.176954	0.257988	0.372256	0.0682204	5.45667	5.02393e-08	0.525692	0.00152959
APOBEC3C	APOBEC3C	T	4410	5088	395	637	OK	0.103741	0.157704	0.472683	0.0769623	6.14174	8.48932e-10	0.654943	2.65775e-05
APOBEC3G	APOBEC3G	T_Cytotoxic	4061	6296	810	1537	OK	0.228896	0.290943	0.286544	0.0471479	6.07757	1.26475e-09	0.405062	4.00597e-05
APOC1	APOC1	B	1227	4399	472	1286	OK	0.53522	0.358786	-0.8183	0.0870316	-9.40233	7.58502e-21	-1.16705	2.36903e-16
APOC1	APOC1	Basal	114	1472	55	512	OK	0.792412	0.481369	-0.785112	0.162148	-4.84195	1.41121e-06	-1.11481	0.0446197
APOC1	APOC1	Fibroblast	847	1443	439	690	OK	0.746499	0.661818	-0.384738	0.0694342	-5.54105	3.35182e-08	-0.547285	0.00106031
APOC1	APOC1	Macrophage	40747	60483	27101	49476	OK	2.18907	3.19015	0.35498	0.0332482	10.6766	1.81754e-26	0.511703	7.52606e-22
APOC1	APOC1	NK	2744	4007	933	966	OK	0.447691	0.294422	-0.553843	0.0654509	-8.46196	3.19167e-17	-0.79042	9.88556e-13
APOC1	APOC1	T	4410	5088	1416	1417	OK	0.415643	0.34554	-0.310084	0.0511178	-6.06607	1.36085e-09	-0.442379	4.25511e-05
APOC1	APOC1	T_Cytotoxic	4061	6296	1514	1617	OK	0.480701	0.312597	-0.539754	0.0478098	-11.2896	2.22335e-29	-0.77005	7.18874e-25
APOC1P1	APOC1P1	Macrophage	40747	60483	3653	10908	OK	0.106921	0.245032	0.629578	0.0852339	7.38648	1.62818e-13	0.835157	6.63012e-09
APOC4-APOC2	APOC4-APOC2	cDC2	1364	3681	151	637	OK	0.171456	0.293841	0.644555	0.125409	5.13964	2.85651e-07	0.883471	0.00900028
APOC4-APOC2	APOC4-APOC2	Macrophage	40747	60483	5135	12894	OK	0.24916	0.476887	0.492021	0.0752725	6.53653	6.60339e-11	0.696422	2.66704e-06
APOC4-APOC2	APOC4-APOC2	Macrophage_Alveolar	23905	27403	6794	9213	OK	0.670663	0.826515	0.283306	0.0481702	5.88134	4.19995e-09	0.404644	0.000158271
APOD	APOD	Basal	114	1472	34	231	OK	0.552076	0.235442	-1.48084	0.201562	-7.34684	3.23494e-13	-2.07944	1.02619e-08
APOD	APOD	Fibroblast	847	1443	602	883	OK	2.28114	1.79994	-0.535466	0.0849035	-6.30676	3.40936e-10	-0.771505	1.08455e-05
APOE	APOE	B	1227	4399	349	977	OK	0.361675	0.264691	-0.487217	0.0925226	-5.26592	1.44671e-07	-0.69056	0.00446381
APOE	APOE	Fibroblast	847	1443	343	780	OK	0.609409	1.0006	0.677389	0.125144	5.41287	6.8496e-08	0.968656	0.00216454
APOE	APOE	Macrophage_Alveolar	23905	27403	21688	24433	OK	3.43597	3.04023	-0.314155	0.0264102	-11.8952	2.07168e-32	-0.452743	8.24261e-28
APOE	APOE	NK	2744	4007	683	730	OK	0.305439	0.210871	-0.540559	0.068101	-7.93761	2.3965e-15	-0.766625	7.4114e-11
APOE	APOE	Pericyte	24	578	18	364	OK	1.97979	1.37116	-1.17435	0.206962	-5.67423	2.16938e-08	-1.69115	0.000540566
APOE	APOE	T	4410	5088	1010	991	OK	0.272451	0.223441	-0.383008	0.0614626	-6.23156	4.8145e-10	-0.542469	1.50882e-05
APOE	APOE	T_Cytotoxic	4061	6296	1029	1235	OK	0.302447	0.227694	-0.360471	0.0549772	-6.55674	5.77126e-11	-0.511124	1.83601e-06
APOL3	APOL3	Fibroblast	847	1443	175	172	OK	0.25299	0.136484	-0.684795	0.140461	-4.87534	1.16078e-06	-0.916679	0.0365007
APOL3	APOL3	ncMonocyte	1058	1931	80	69	OK	0.0824808	0.0372474	-0.990316	0.192489	-5.1448	2.85122e-07	-1.24066	0.00773651
APOL4	APOL4	Macrophage_Alveolar	23905	27403	3624	5933	OK	0.174571	0.257677	0.39125	0.0746324	5.24235	1.61778e-07	0.510067	0.00600924
APOL6	APOL6	Macrophage_Alveolar	23905	27403	11319	12446	OK	0.655727	0.611441	-0.189645	0.0351861	-5.38977	7.21537e-08	-0.267001	0.00268989
APOLD1	APOLD1	NK	2744	4007	361	385	OK	0.147871	0.10437	-0.425358	0.0830225	-5.12341	3.08381e-07	-0.591161	0.00934673
APOLD1	APOLD1	T	4410	5088	650	535	OK	0.1682	0.115597	-0.443855	0.0648623	-6.84303	8.233e-12	-0.618287	2.59644e-07
APOLD1	APOLD1	T_Cytotoxic	4061	6296	534	629	OK	0.144877	0.110218	-0.328254	0.0672777	-4.87909	1.08223e-06	-0.455069	0.0336065
APOO	APOO	cMonocyte	6106	4862	1210	1174	OK	0.23329	0.301698	0.366064	0.0466263	7.85101	4.55025e-15	0.512783	1.44457e-10
APOO	APOO	Macrophage_Alveolar	23905	27403	6788	10097	OK	0.361582	0.496099	0.328499	0.0496842	6.61174	3.99224e-11	0.45351	1.52476e-06
APOO	APOO	ncMonocyte	1058	1931	177	493	OK	0.192999	0.308937	0.581911	0.0972301	5.98489	2.42305e-09	0.807642	6.67913e-05
APOO	APOO	T	4410	5088	712	1307	OK	0.190788	0.337596	0.557689	0.0507994	10.9783	7.14751e-28	0.786269	2.29285e-23
APOO	APOO	T_Cytotoxic	4061	6296	650	1322	OK	0.178335	0.244596	0.314477	0.0515352	6.10219	1.08507e-09	0.441397	3.43794e-05
APP	APP	ATII	2655	496	982	240	OK	0.500443	0.734043	0.645521	0.084374	7.65071	2.6388e-14	0.91121	8.53597e-10
APP	APP	cMonocyte	6106	4862	1982	1259	OK	0.433069	0.321512	-0.351581	0.0453149	-7.7586	9.42612e-15	-0.499012	2.99072e-10
APP	APP	ncMonocyte	1058	1931	352	536	OK	0.488796	0.356254	-0.520217	0.0769126	-6.76375	1.61134e-11	-0.738103	4.48709e-07
APPBP2	APPBP2	cMonocyte	6106	4862	682	376	OK	0.12467	0.083707	-0.414579	0.0771403	-5.37435	7.85889e-08	-0.559107	0.00242934
APPBP2	APPBP2	Macrophage	40747	60483	6157	9542	OK	0.172375	0.179536	-0.368004	0.0664435	-5.53861	3.12606e-08	-0.497356	0.00124592
APPBP2	APPBP2	Macrophage_Alveolar	23905	27403	6132	5110	OK	0.307145	0.214117	-0.54567	0.0632073	-8.63303	6.88563e-18	-0.732179	2.69159e-13
APPBP2	APPBP2	ncMonocyte	1058	1931	205	200	OK	0.220265	0.115926	-0.681423	0.115197	-5.91527	3.68915e-09	-0.935866	0.000101599
APPBP2	APPBP2	T_Cytotoxic	4061	6296	487	560	OK	0.140256	0.0999034	-0.387296	0.0716494	-5.40544	6.61372e-08	-0.535576	0.00207446
APRT	APRT	ATII	2655	496	1367	162	OK	0.85966	0.459427	-0.426659	0.0843157	-5.06025	4.42712e-07	-0.600754	0.0141407
APRT	APRT	cDC2	1364	3681	636	2334	OK	0.67519	0.973423	0.5483	0.0452979	12.1043	2.88771e-33	0.776922	9.45002e-29
APRT	APRT	Macrophage	40747	60483	13938	31036	OK	0.460439	0.77195	0.335269	0.0335753	9.98558	2.2676e-23	0.474581	9.36948e-19
APRT	APRT	Macrophage_Alveolar	23905	27403	10243	14195	OK	0.618588	0.758657	0.204689	0.033614	6.0894	1.17505e-09	0.288136	4.44534e-05
APRT	APRT	ncMonocyte	1058	1931	213	704	OK	0.256325	0.453574	0.651105	0.0842241	7.73063	1.4516e-14	0.915164	4.08394e-10
APRT	APRT	T	4410	5088	1003	1603	OK	0.269362	0.375464	0.313842	0.0413799	7.5844	3.65387e-14	0.44492	1.15919e-09
AQP3	AQP3	ATI	502	176	27	57	OK	0.0665314	0.522471	1.97546	0.293917	6.72114	3.83498e-11	2.68929	9.84056e-07
AQP3	AQP3	cDC2	1364	3681	63	534	OK	0.052732	0.177235	1.56765	0.210364	7.45208	1.0752e-13	1.89092	3.46482e-09
AQP3	AQP3	Ciliated	1144	7464	464	3021	OK	0.668434	0.610691	-0.253812	0.0513011	-4.9475	7.6599e-07	-0.35911	0.0280689
AQP3	AQP3	Macrophage	40747	60483	2736	9480	OK	0.0843257	0.20944	0.81899	0.0852514	9.60676	9.29398e-22	1.07909	3.83423e-17
AQP3	AQP3	Macrophage_Alveolar	23905	27403	8238	14204	OK	0.492298	0.798422	0.5671	0.037857	14.9801	3.46612e-50	0.799567	1.38939e-45
AQP4-AS1	AQP4-AS1	Ciliated	1144	7464	973	7165	OK	2.21653	2.96432	0.334869	0.0258194	12.9697	4.13304e-38	0.482155	1.56324e-33
AQP4-AS1	AQP4-AS1	Multiplet	1000	2765	144	977	OK	0.303423	0.952856	1.18612	0.117203	10.1202	9.02993e-24	1.68195	3.19876e-19
AQP7P1	AQP7P1	cMonocyte	6106	4862	32	114	OK	0.00543235	0.0259388	1.65244	0.244192	6.76695	1.38895e-11	1.47952	4.3756e-07
AQP7P3	AQP7P3	T	4410	5088	318	280	OK	0.0812139	0.0587252	-0.479482	0.0929878	-5.1564	2.56812e-07	-0.647093	0.00791161
AQP7P4	AQP7P4	cMonocyte	6106	4862	18	72	OK	0.00304372	0.0161826	1.77685	0.329715	5.38905	7.24433e-08	1.28377	0.0022398
AQP9	AQP9	cMonocyte	6106	4862	1472	1401	OK	0.280502	0.345558	0.252457	0.043345	5.82437	5.90976e-09	0.357027	0.000183994
AQP9	AQP9	Multiplet	1000	2765	196	632	OK	0.246477	0.301173	-0.572713	0.113343	-5.05292	4.55782e-07	-0.789055	0.0156187
AQR	AQR	cDC2	1364	3681	327	618	OK	0.287049	0.187717	-0.586069	0.0878416	-6.67188	2.79668e-11	-0.79145	8.9681e-07
AQR	AQR	Macrophage_Alveolar	23905	27403	5965	5443	OK	0.29158	0.222535	-0.398369	0.0632675	-6.29659	3.17058e-10	-0.536983	1.20457e-05
AQR	AQR	T	4410	5088	739	650	OK	0.187934	0.139846	-0.455928	0.0595704	-7.65361	2.14461e-14	-0.637747	6.80635e-10
AQR	AQR	T_Cytotoxic	4061	6296	659	795	OK	0.179491	0.138376	-0.29441	0.0581948	-5.05904	4.2885e-07	-0.410895	0.0133651
AR	AR	Fibroblast	847	1443	205	171	OK	0.305839	0.150164	-0.784093	0.139134	-5.63554	1.95976e-08	-1.06782	0.000620439
ARAP1	ARAP1	Ciliated	1144	7464	323	1819	OK	0.356539	0.291552	-0.409738	0.0731908	-5.59822	2.23219e-08	-0.564452	0.000824971
ARAP1	ARAP1	cMonocyte	6106	4862	1729	896	OK	0.345807	0.210341	-0.459339	0.0514921	-8.92058	5.45126e-19	-0.647686	1.74097e-14
ARAP1	ARAP1	Macrophage	40747	60483	10885	16560	OK	0.328379	0.334798	-0.297205	0.0480927	-6.17984	6.66691e-10	-0.416213	2.67996e-05
ARAP1	ARAP1	Macrophage_Alveolar	23905	27403	7725	6718	OK	0.401492	0.288153	-0.558206	0.053066	-10.5191	9.6147e-26	-0.767022	3.80338e-21
ARAP1	ARAP1	Multiplet	1000	2765	345	802	OK	0.455125	0.374004	-0.728638	0.0934026	-7.80105	7.89402e-15	-1.00851	2.77538e-10
ARAP1	ARAP1	ncMonocyte	1058	1931	400	563	OK	0.497999	0.354193	-0.495265	0.0694331	-7.13298	1.22705e-12	-0.702117	3.43094e-08
ARCN1	ARCN1	NK	2744	4007	278	273	OK	0.111723	0.0735273	-0.513343	0.0937011	-5.47851	4.44399e-08	-0.699074	0.00135342
ARCN1	ARCN1	T	4410	5088	482	403	OK	0.118591	0.08702	-0.406402	0.0766887	-5.29937	1.18808e-07	-0.557986	0.00366963
ARCN1	ARCN1	T_Cytotoxic	4061	6296	393	435	OK	0.105882	0.0746026	-0.411897	0.0781156	-5.27292	1.37075e-07	-0.560401	0.00428947
AREG	AREG	ATI	502	176	32	73	OK	0.07683	0.994249	3.00723	0.337811	8.90211	4.99874e-18	4.18752	1.28438e-13
AREG	AREG	cDC2	1364	3681	1206	3169	OK	3.6282	3.27368	-0.301929	0.0317094	-9.52175	2.56996e-21	-0.435231	8.36523e-17
AREG	AREG	Ciliated	1144	7464	239	1378	OK	0.286995	0.227629	-0.538785	0.0952191	-5.65837	1.5771e-08	-0.7428	0.000583195
AREG	AREG	cMonocyte	6106	4862	4493	3629	OK	1.9194	2.0714	0.214169	0.0237958	9.00025	2.66184e-19	0.308564	8.50457e-15
AREG	AREG	ILC_A	276	230	227	180	OK	2.55591	1.86033	-0.833914	0.125406	-6.6497	7.65721e-11	-1.2019	1.69576e-06
AREG	AREG	Macrophage	40747	60483	24415	29759	OK	1.42046	1.12873	-0.362503	0.0372727	-9.7257	2.94003e-22	-0.521104	1.21356e-17
AREG	AREG	Mast	165	572	137	458	OK	2.29076	1.96491	-0.451083	0.0895401	-5.03778	5.93273e-07	-0.650201	0.0132952
AREG	AREG	NK	2744	4007	1907	2177	OK	1.59156	1.0831	-0.609801	0.0380022	-16.0465	6.76291e-57	-0.878118	2.10712e-52
AREG	AREG	T	4410	5088	745	1210	OK	0.246311	0.373638	0.422394	0.0693399	6.09165	1.16094e-09	0.601537	3.63119e-05
AREG	AREG	T_Cytotoxic	4061	6296	1049	1388	OK	0.44796	0.354827	-0.3544	0.0611539	-5.79522	7.02963e-09	-0.507073	0.000221883
AREL1	AREL1	B	1227	4399	116	230	OK	0.107334	0.0574878	-0.687971	0.131709	-5.2234	1.81987e-07	-0.916457	0.00561321
AREL1	AREL1	cDC2	1364	3681	234	349	OK	0.197812	0.105284	-0.640542	0.120096	-5.3336	1.00487e-07	-0.835666	0.00317601
AREL1	AREL1	cMonocyte	6106	4862	876	405	OK	0.159728	0.0905101	-0.454529	0.0719532	-6.31701	2.78018e-10	-0.622092	8.71503e-06
AREL1	AREL1	Macrophage	40747	60483	6006	7693	OK	0.165699	0.140976	-0.632913	0.0726859	-8.70751	3.5973e-18	-0.850835	1.47842e-13
AREL1	AREL1	Macrophage_Alveolar	23905	27403	4814	4001	OK	0.233412	0.163147	-0.538942	0.0740288	-7.28017	3.58514e-13	-0.715297	1.38211e-08
AREL1	AREL1	Multiplet	1000	2765	208	462	OK	0.239549	0.188674	-0.894036	0.130163	-6.86858	7.55511e-12	-1.18966	2.64074e-07
AREL1	AREL1	ncMonocyte	1058	1931	230	195	OK	0.250009	0.111528	-0.810815	0.114658	-7.07157	1.89973e-12	-1.1185	5.30973e-08
AREL1	AREL1	NK	2744	4007	350	316	OK	0.145156	0.0885211	-0.497453	0.0857223	-5.80307	6.80628e-09	-0.688521	0.000207911
AREL1	AREL1	T	4410	5088	349	254	OK	0.0882056	0.0541232	-0.545966	0.0957743	-5.70055	1.2299e-08	-0.733682	0.000382646
AREL1	AREL1	T_Cytotoxic	4061	6296	344	387	OK	0.0943499	0.0667427	-0.444307	0.0832829	-5.33491	9.76789e-08	-0.600318	0.00306008
AREL1	AREL1	T_Regulatory	316	844	31	47	OK	0.118702	0.0612319	-1.34391	0.26975	-4.98207	7.24753e-07	-1.80506	0.0183689
ARF1	ARF1	Macrophage_Alveolar	23905	27403	14546	18169	OK	0.9465	1.0753	0.178195	0.0252749	7.05027	1.90383e-12	0.253499	7.31718e-08
ARF4	ARF4	Fibroblast	847	1443	471	967	OK	0.908961	1.18884	0.295792	0.0539206	5.48569	4.57246e-08	0.42227	0.00144586
ARF4	ARF4	T	4410	5088	1038	1009	OK	0.279693	0.230332	-0.323352	0.0497373	-6.5012	8.36925e-11	-0.457424	2.63096e-06
ARF4	ARF4	T_Cytotoxic	4061	6296	1015	1255	OK	0.290165	0.225124	-0.344705	0.0451262	-7.63868	2.39569e-14	-0.487462	7.67604e-10
ARF5	ARF5	cDC2	1364	3681	336	1350	OK	0.283046	0.462051	0.760941	0.0825207	9.22122	4.22208e-20	1.04348	1.37302e-15
ARF5	ARF5	cMonocyte	6106	4862	732	743	OK	0.128881	0.166662	0.38369	0.0608607	6.30439	3.01557e-10	0.524979	9.45019e-06
ARF5	ARF5	Macrophage_Alveolar	23905	27403	3381	5536	OK	0.159461	0.233878	0.62028	0.0858127	7.2283	5.24867e-13	0.788668	2.022e-08
ARF6	ARF6	B	1227	4399	543	1506	OK	0.595059	0.415587	-0.492896	0.0499065	-9.87639	8.07435e-23	-0.702136	2.52283e-18
ARF6	ARF6	Ciliated	1144	7464	416	2288	OK	0.523876	0.38851	-0.580142	0.0608084	-9.54049	1.81478e-21	-0.811568	6.83899e-17
ARF6	ARF6	Macrophage_Alveolar	23905	27403	15586	21040	OK	1.09854	1.39025	0.372821	0.02552	14.609	7.64769e-48	0.532919	3.06374e-43
ARF6	ARF6	ncMonocyte	1058	1931	314	937	OK	0.380203	0.646274	0.563294	0.0687435	8.19414	3.70092e-16	0.800219	1.04473e-11
ARF6	ARF6	NK	2744	4007	1390	1806	OK	0.67827	0.561361	-0.282429	0.0333001	-8.48133	2.70736e-17	-0.404549	8.38658e-13
ARF6	ARF6	T_Cytotoxic	4061	6296	2167	2889	OK	0.7394	0.596745	-0.294603	0.0273943	-10.7542	7.93833e-27	-0.422067	2.5644e-22
ARFGAP3	ARFGAP3	B	1227	4399	214	519	OK	0.207472	0.133221	-0.606264	0.0862188	-7.0317	2.28299e-12	-0.841298	7.10032e-08
ARFGAP3	ARFGAP3	Fibroblast	847	1443	315	783	OK	0.530363	0.865606	0.558489	0.0815339	6.84978	9.47193e-12	0.79318	3.02022e-07
ARFGAP3	ARFGAP3	T	4410	5088	915	738	OK	0.246758	0.169569	-0.527448	0.0561918	-9.38657	7.62991e-21	-0.742977	2.43859e-16
ARFGAP3	ARFGAP3	T_Cytotoxic	4061	6296	815	1106	OK	0.245194	0.206559	-0.261642	0.0526543	-4.96905	6.83969e-07	-0.369309	0.0212762
ARFGEF1	ARFGEF1	Macrophage_Alveolar	23905	27403	13333	14533	OK	0.799602	0.74622	-0.281322	0.0321417	-8.75256	2.4228e-18	-0.398744	9.48188e-14
ARFGEF2	ARFGEF2	Macrophage_Alveolar	23905	27403	12259	12607	OK	0.720502	0.620825	-0.316038	0.0361643	-8.73897	2.73012e-18	-0.446525	1.06827e-13
ARFGEF2	ARFGEF2	T	4410	5088	817	710	OK	0.215829	0.163224	-0.399718	0.0576455	-6.93407	4.35554e-12	-0.561783	1.37482e-07
ARGLU1	ARGLU1	VE_Capillary_B	436	494	196	311	OK	0.59638	1.16352	0.543882	0.0940698	5.78169	1.00979e-08	0.780444	0.000259061
ARHGAP10	ARHGAP10	Ciliated	1144	7464	150	623	OK	0.147597	0.0910617	-0.637432	0.128112	-4.9756	6.63061e-07	-0.81019	0.0243065
ARHGAP10	ARHGAP10	cMonocyte	6106	4862	1187	617	OK	0.238294	0.153843	-0.427069	0.0601054	-7.10532	1.28232e-12	-0.595432	4.04995e-08
ARHGAP10	ARHGAP10	DC_Mature	151	364	101	324	OK	1.28464	2.23966	0.701756	0.136899	5.12608	4.19817e-07	1.00876	0.0103187
ARHGAP10	ARHGAP10	Fibroblast	847	1443	522	1087	OK	1.04639	1.5899	0.598536	0.0632693	9.46014	7.35543e-21	0.85859	2.36139e-16
ARHGAP10	ARHGAP10	Macrophage	40747	60483	16696	36641	OK	0.596912	1.02141	0.39499	0.0331922	11.9001	1.95719e-32	0.563346	8.1296e-28
ARHGAP10	ARHGAP10	Macrophage_Alveolar	23905	27403	15323	20294	OK	1.04633	1.3628	0.234782	0.02693	8.71824	3.27452e-18	0.335571	1.28096e-13
ARHGAP10	ARHGAP10	T	4410	5088	827	692	OK	0.255104	0.169077	-0.695857	0.0765233	-9.09341	1.1529e-19	-0.982402	3.68087e-15
ARHGAP10	ARHGAP10	T_Cytotoxic	4061	6296	619	680	OK	0.194728	0.131495	-0.463613	0.0679987	-6.81797	9.7669e-12	-0.648624	3.11388e-07
ARHGAP12	ARHGAP12	ATII	2655	496	918	219	OK	0.44787	0.682074	0.709797	0.0897851	7.90551	3.65929e-15	1.00204	1.1844e-10
ARHGAP12	ARHGAP12	cMonocyte	6106	4862	472	211	OK	0.0858253	0.0459748	-0.608931	0.0999201	-6.09418	1.14057e-09	-0.791049	3.56532e-05
ARHGAP12	ARHGAP12	Macrophage_Alveolar	23905	27403	2621	1747	OK	0.122353	0.0694146	-0.886928	0.116523	-7.6116	2.95185e-14	-1.05167	1.14269e-09
ARHGAP12	ARHGAP12	ncMonocyte	1058	1931	151	170	OK	0.16905	0.0951706	-0.646308	0.128944	-5.01233	5.69088e-07	-0.875677	0.0154007
ARHGAP15	ARHGAP15	cDC2	1364	3681	1118	2722	OK	1.64107	1.36116	-0.359867	0.0331015	-10.8716	3.14878e-27	-0.516111	1.02886e-22
ARHGAP15	ARHGAP15	cMonocyte	6106	4862	3101	2645	OK	0.752297	0.836885	0.192026	0.0297517	6.45427	1.13784e-10	0.275219	3.57076e-06
ARHGAP15	ARHGAP15	Macrophage_Alveolar	23905	27403	12794	14092	OK	0.859709	0.80126	-0.203302	0.0341137	-5.95953	2.61505e-09	-0.28905	9.86763e-05
ARHGAP15	ARHGAP15	Multiplet	1000	2765	591	1592	OK	1.13938	1.04091	-0.959965	0.0746119	-12.8661	4.18385e-37	-1.3763	1.48606e-32
ARHGAP15	ARHGAP15	ncMonocyte	1058	1931	825	1330	OK	1.71235	1.22422	-0.721144	0.0428673	-16.8227	9.55323e-61	-1.03707	2.75391e-56
ARHGAP15	ARHGAP15	T	4410	5088	3662	4298	OK	1.63035	1.63317	-0.107543	0.0197626	-5.44177	5.4065e-08	-0.154861	0.00167434
ARHGAP15	ARHGAP15	T_Regulatory	316	844	256	672	OK	1.65501	1.50543	-0.325939	0.0626263	-5.20451	2.29943e-07	-0.469188	0.00583365
ARHGAP18	ARHGAP18	cDC2	1364	3681	730	2503	OK	0.871308	1.19393	0.3825	0.0465301	8.22048	2.55361e-16	0.546052	8.26656e-12
ARHGAP18	ARHGAP18	Ciliated	1144	7464	739	5649	OK	1.14682	1.45551	0.210194	0.0325912	6.4494	1.18343e-10	0.300965	4.40744e-06
ARHGAP18	ARHGAP18	Macrophage	40747	60483	18998	39029	OK	0.694701	1.0935	0.279225	0.0290459	9.61322	8.73427e-22	0.398681	3.60358e-17
ARHGAP18	ARHGAP18	Multiplet	1000	2765	425	1708	OK	0.684754	1.16596	0.50614	0.0627673	8.06376	9.84999e-16	0.719556	3.46808e-11
ARHGAP18	ARHGAP18	VE_Capillary_B	436	494	217	233	OK	0.816942	0.723319	-0.559108	0.104446	-5.3531	1.09008e-07	-0.801882	0.00279267
ARHGAP19-SLIT1	ARHGAP19-SLIT1	SMC	69	556	5	13	OK	0.0894192	0.0262319	-2.45439	0.49606	-4.94776	9.67145e-07	-2.92153	0.0241883
ARHGAP20	ARHGAP20	Macrophage	40747	60483	708	716	OK	0.0188663	0.0127276	-1.17407	0.235842	-4.97823	6.52389e-07	-0.942118	0.0257309
ARHGAP21	ARHGAP21	cMonocyte	6106	4862	1084	526	OK	0.215578	0.121773	-0.552583	0.0665171	-8.30739	1.10521e-16	-0.764924	3.51987e-12
ARHGAP21	ARHGAP21	Macrophage	40747	60483	8330	12834	OK	0.251094	0.256738	-0.33733	0.0571668	-5.9008	3.7349e-09	-0.467174	0.000149613
ARHGAP21	ARHGAP21	ncMonocyte	1058	1931	228	212	OK	0.269923	0.124134	-0.93813	0.108748	-8.62663	1.00914e-17	-1.29755	2.85565e-13
ARHGAP22	ARHGAP22	Macrophage_Alveolar	23905	27403	2752	1832	OK	0.13116	0.0726094	-0.949448	0.112878	-8.4113	4.60894e-17	-1.13135	1.79781e-12
ARHGAP23	ARHGAP23	Pericyte	24	578	5	33	OK	0.208333	0.0656139	-2.37059	0.405859	-5.84092	8.5132e-09	-3.16875	0.000212149
ARHGAP24	ARHGAP24	B	1227	4399	988	3972	OK	1.60364	2.10961	0.357303	0.0332729	10.7386	1.214e-26	0.514515	3.79569e-22
ARHGAP24	ARHGAP24	cMonocyte	6106	4862	2112	1822	OK	0.468108	0.537021	0.24649	0.0375687	6.56103	5.60843e-11	0.351807	1.76262e-06
ARHGAP24	ARHGAP24	Macrophage	40747	60483	10548	24503	OK	0.357389	0.676943	0.565332	0.0523177	10.8058	4.5607e-27	0.802576	1.88918e-22
ARHGAP25	ARHGAP25	B	1227	4399	456	1417	OK	0.536858	0.414941	-0.307137	0.0588199	-5.22165	1.83709e-07	-0.437686	0.00566614
ARHGAP25	ARHGAP25	cDC2	1364	3681	222	427	OK	0.208205	0.128704	-0.610671	0.10952	-5.57586	2.59128e-08	-0.80618	0.000822058
ARHGAP25	ARHGAP25	DC_Mature	151	364	33	34	OK	0.328536	0.108543	-1.51115	0.289954	-5.21168	2.71668e-07	-2.02964	0.00667897
ARHGAP26	ARHGAP26	cDC2	1364	3681	1114	3272	OK	1.85559	2.27524	0.267899	0.0349433	7.66667	2.10419e-14	0.38526	6.78938e-10
ARHGAP26	ARHGAP26	cMonocyte	6106	4862	5159	4396	OK	1.7605	2.11967	0.373457	0.0184956	20.1917	6.75751e-89	0.537777	2.19389e-84
ARHGAP26	ARHGAP26	Macrophage_Alveolar	23905	27403	17304	22379	OK	1.32546	1.81864	0.515441	0.02546	20.2451	2.38946e-89	0.739213	9.62832e-85
ARHGAP26	ARHGAP26	Multiplet	1000	2765	799	2198	OK	1.69174	1.83071	-0.317355	0.0475977	-6.66744	2.98256e-11	-0.455943	1.04085e-06
ARHGAP26	ARHGAP26	VE_Capillary_B	436	494	224	375	OK	0.853635	1.78943	0.665573	0.094218	7.06418	3.16906e-12	0.957522	8.15462e-08
ARHGAP29	ARHGAP29	Lymphatic	973	733	549	501	OK	0.859535	1.22291	0.482789	0.0589056	8.19597	4.83026e-16	0.692132	1.42855e-11
ARHGAP30	ARHGAP30	Macrophage_Alveolar	23905	27403	9027	8777	OK	0.475045	0.385022	-0.340042	0.0464777	-7.31624	2.74613e-13	-0.470897	1.05913e-08
ARHGAP31	ARHGAP31	cDC2	1364	3681	641	1451	OK	0.703975	0.543788	-0.481729	0.0569876	-8.45322	3.66691e-17	-0.682547	1.18833e-12
ARHGAP31	ARHGAP31	Macrophage_Alveolar	23905	27403	11071	11631	OK	0.682512	0.586597	-0.389291	0.0387937	-10.0349	1.38405e-23	-0.549037	5.46106e-19
ARHGAP32	ARHGAP32	Macrophage	40747	60483	4889	6707	OK	0.154434	0.13051	-0.666587	0.086252	-7.72836	1.19413e-14	-0.896324	4.87706e-10
ARHGAP32	ARHGAP32	Macrophage_Alveolar	23905	27403	6833	6965	OK	0.366301	0.314525	-0.385588	0.0552593	-6.97779	3.18876e-12	-0.531685	1.22439e-07
ARHGAP4	ARHGAP4	Macrophage	40747	60483	6347	16060	OK	0.175711	0.322959	0.364426	0.0590658	6.16983	7.10149e-10	0.497341	2.85402e-05
ARHGAP42	ARHGAP42	ATII	2655	496	391	119	OK	0.208364	0.387649	0.797265	0.138206	5.76869	8.76341e-09	1.10118	0.000281419
ARHGAP42	ARHGAP42	Ciliated	1144	7464	717	5540	OK	1.09581	1.40418	0.195679	0.0392628	4.98382	6.35563e-07	0.280322	0.0233023
ARHGAP42	ARHGAP42	Multiplet	1000	2765	141	933	OK	0.240619	0.647826	0.892702	0.117011	7.62922	2.9738e-14	1.24354	1.04461e-09
ARHGAP45	ARHGAP45	Macrophage	40747	60483	6334	9642	OK	0.172584	0.178106	-0.336434	0.0651409	-5.16471	2.45452e-07	-0.454681	0.00972089
ARHGAP45	ARHGAP45	Macrophage_Alveolar	23905	27403	3018	1940	OK	0.138172	0.0751596	-0.888587	0.109359	-8.1254	4.98643e-16	-1.05828	1.94062e-11
ARHGAP5	ARHGAP5	B	1227	4399	184	491	OK	0.184459	0.132069	-0.530888	0.0954171	-5.56387	2.76051e-08	-0.736566	0.000853606
ARHGAP5	ARHGAP5	cDC2	1364	3681	537	987	OK	0.560486	0.349886	-0.70789	0.0663744	-10.6651	2.81971e-26	-0.993649	9.2069e-22
ARHGAP5	ARHGAP5	cMonocyte	6106	4862	462	206	OK	0.0894762	0.0463357	-0.532168	0.102199	-5.20715	1.9558e-07	-0.68383	0.00602856
ARHGAP5	ARHGAP5	Macrophage_Alveolar	23905	27403	5034	4476	OK	0.250085	0.184564	-0.523312	0.0732886	-7.14042	9.9522e-13	-0.695863	3.82991e-08
ARHGAP5	ARHGAP5	ncMonocyte	1058	1931	114	97	OK	0.13709	0.0536042	-0.996484	0.163213	-6.10542	1.1577e-09	-1.31131	3.19734e-05
ARHGAP6	ARHGAP6	Macrophage_Alveolar	23905	27403	9870	10418	OK	0.585414	0.516787	-0.281457	0.0410433	-6.85756	7.41865e-12	-0.395755	2.84372e-07
ARHGAP6	ARHGAP6	Myofibroblast	204	2886	131	1459	OK	1.2101	0.879844	-0.98998	0.0800684	-12.3642	2.61241e-34	-1.4203	8.7351e-30
ARHGAP6	ARHGAP6	ncMonocyte	1058	1931	167	201	OK	0.202684	0.130367	-0.637318	0.126883	-5.02289	5.3892e-07	-0.878134	0.0145886
ARHGAP9	ARHGAP9	Macrophage	40747	60483	3547	5237	OK	0.0932984	0.0925724	-0.752515	0.0936267	-8.03739	1.02147e-15	-0.959368	4.18168e-11
ARHGDIB	ARHGDIB	B	1227	4399	565	2518	OK	0.660483	0.835918	0.233855	0.0439237	5.32412	1.05378e-07	0.334627	0.00325314
ARHGDIB	ARHGDIB	cDC2	1364	3681	905	3051	OK	1.37161	1.81311	0.410193	0.0306544	13.3812	3.74327e-40	0.588004	1.22682e-35
ARHGDIB	ARHGDIB	Macrophage	40747	60483	19755	40233	OK	0.775976	1.24367	0.308682	0.0256752	12.0226	4.56952e-33	0.441064	1.89836e-28
ARHGDIB	ARHGDIB	Macrophage_Alveolar	23905	27403	15654	21952	OK	1.19951	1.70439	0.512926	0.0206501	24.8389	3.28265e-132	0.733813	1.32484e-127
ARHGDIB	ARHGDIB	Multiplet	1000	2765	547	1883	OK	0.970511	1.32146	0.302989	0.0539173	5.61951	2.05389e-08	0.43292	0.000709474
ARHGDIB	ARHGDIB	ncMonocyte	1058	1931	480	1446	OK	0.766708	1.37416	0.704557	0.0470491	14.9749	6.11872e-49	1.00964	1.76054e-44
ARHGDIB	ARHGDIB	NK	2744	4007	1502	2574	OK	0.766855	0.974909	0.26132	0.0286326	9.12666	9.17174e-20	0.375193	2.84526e-15
ARHGDIB	ARHGDIB	T	4410	5088	2317	3506	OK	0.752464	1.12364	0.480213	0.0236721	20.286	1.33018e-89	0.689435	4.29449e-85
ARHGDIB	ARHGDIB	T_Cytotoxic	4061	6296	2446	4392	OK	0.888351	1.10937	0.266166	0.0221708	12.0053	5.61625e-33	0.382349	1.81714e-28
ARHGEF10L	ARHGEF10L	Macrophage_Alveolar	23905	27403	9005	7193	OK	0.483284	0.314253	-0.68707	0.0532641	-12.8993	9.08104e-38	-0.949136	3.62388e-33
ARHGEF10L	ARHGEF10L	ncMonocyte	1058	1931	98	96	OK	0.112424	0.0526565	-1.00712	0.163412	-6.16311	8.09087e-10	-1.3093	2.23648e-05
ARHGEF11	ARHGEF11	ncMonocyte	1058	1931	152	130	OK	0.171436	0.0739686	-0.880529	0.140251	-6.27825	3.92038e-10	-1.18199	1.08551e-05
ARHGEF12	ARHGEF12	Macrophage_Alveolar	23905	27403	2303	1607	OK	0.108558	0.0636771	-0.905747	0.12489	-7.25236	4.39953e-13	-1.04384	1.69545e-08
ARHGEF2	ARHGEF2	cDC2	1364	3681	398	747	OK	0.360906	0.238306	-0.513846	0.0803004	-6.39905	1.70506e-10	-0.706648	5.45499e-06
ARHGEF2	ARHGEF2	Macrophage_Alveolar	23905	27403	7381	6224	OK	0.382777	0.268712	-0.583603	0.0540191	-10.8036	4.66573e-27	-0.798143	1.84842e-22
ARHGEF2	ARHGEF2	ncMonocyte	1058	1931	182	226	OK	0.198472	0.129518	-0.59464	0.109694	-5.42091	6.40207e-08	-0.816393	0.00174713
ARHGEF26	ARHGEF26	Fibroblast	847	1443	113	304	OK	0.157451	0.276303	1.00767	0.175906	5.72843	1.14699e-08	1.36731	0.000363434
ARHGEF26-AS1	ARHGEF26-AS1	Ciliated	1144	7464	386	3396	OK	0.439523	0.64381	0.310121	0.06212	4.99229	6.08374e-07	0.437315	0.0223085
ARHGEF28	ARHGEF28	Ciliated	1144	7464	572	4697	OK	0.75896	1.03781	0.267432	0.0446939	5.98363	2.26938e-09	0.381174	8.42078e-05
ARHGEF28	ARHGEF28	Macrophage_Alveolar	23905	27403	8367	8611	OK	0.474504	0.408349	-0.397471	0.0456305	-8.71064	3.50007e-18	-0.553053	1.36905e-13
ARHGEF28	ARHGEF28	Myofibroblast	204	2886	21	107	OK	0.115613	0.0411814	-1.66156	0.291849	-5.69323	1.36348e-08	-2.09257	0.00045198
ARHGEF3	ARHGEF3	ATII	2655	496	577	164	OK	0.273754	0.473364	0.724584	0.115152	6.29244	3.55772e-10	1.00623	1.14591e-05
ARHGEF3	ARHGEF3	cMonocyte	6106	4862	1078	1187	OK	0.214258	0.304154	0.453355	0.052852	8.57781	1.1104e-17	0.637263	3.54118e-13
ARHGEF3	ARHGEF3	Macrophage	40747	60483	11460	28219	OK	0.380793	0.710141	0.480658	0.0495175	9.70684	3.53177e-22	0.681061	1.45763e-17
ARHGEF3	ARHGEF3	Multiplet	1000	2765	446	1672	OK	0.652971	1.04384	0.312245	0.0642823	4.8574	1.23782e-06	0.444021	0.042268
ARHGEF3	ARHGEF3	NK	2744	4007	1137	2091	OK	0.559616	0.746656	0.31373	0.0378948	8.27898	1.48414e-16	0.449825	4.59565e-12
ARHGEF3	ARHGEF3	T	4410	5088	1510	2243	OK	0.44003	0.593367	0.242644	0.0355471	6.82599	9.26671e-12	0.347163	2.92226e-07
ARHGEF3	ARHGEF3	T_Cytotoxic	4061	6296	1446	2959	OK	0.464379	0.64513	0.332817	0.0345002	9.64683	6.31634e-22	0.47639	2.03696e-17
ARHGEF3	ARHGEF3	VE_Capillary_B	436	494	166	319	OK	0.535395	1.24575	0.627597	0.10052	6.24349	6.5036e-10	0.900547	1.67091e-05
ARHGEF4	ARHGEF4	Macrophage_Alveolar	23905	27403	1854	1614	OK	0.0821432	0.0610802	-0.698709	0.139504	-5.00851	5.57916e-07	-0.766301	0.0205944
ARHGEF40	ARHGEF40	cMonocyte	6106	4862	274	465	OK	0.0472382	0.107737	1.00383	0.0957116	10.4881	1.33061e-25	1.31953	4.27391e-21
ARHGEF7	ARHGEF7	Macrophage_Alveolar	23905	27403	10423	10324	OK	0.604483	0.486643	-0.470709	0.0415687	-11.3236	1.51613e-29	-0.659897	6.01934e-25
ARHGEF7	ARHGEF7	ncMonocyte	1058	1931	271	364	OK	0.292969	0.212418	-0.433462	0.0867962	-4.99402	6.25337e-07	-0.605514	0.0169185
ARID1B	ARID1B	cDC2	1364	3681	986	2545	OK	1.2605	1.13327	-0.279894	0.0379441	-7.37648	1.89029e-13	-0.400541	6.08787e-09
ARID1B	ARID1B	cMonocyte	6106	4862	2388	1555	OK	0.520426	0.40519	-0.228399	0.03765	-6.06638	1.3557e-09	-0.325094	4.23615e-05
ARID1B	ARID1B	Macrophage_Alveolar	23905	27403	15850	17379	OK	1.07538	0.991006	-0.261701	0.0289281	-9.0466	1.74932e-19	-0.373161	6.86224e-15
ARID2	ARID2	cDC2	1364	3681	585	1356	OK	0.564115	0.469999	-0.318725	0.0594063	-5.36516	8.44918e-08	-0.448462	0.00267197
ARID2	ARID2	DC_Mature	151	364	104	181	OK	1.15085	0.739974	-0.6839	0.123588	-5.53371	5.00732e-08	-0.975764	0.00123225
ARID2	ARID2	Macrophage	40747	60483	12155	19015	OK	0.370474	0.387391	-0.218262	0.044316	-4.92511	8.56606e-07	-0.306616	0.0337494
ARID2	ARID2	Macrophage_Alveolar	23905	27403	9275	9386	OK	0.504877	0.424709	-0.357849	0.043974	-8.13774	4.5065e-16	-0.499502	1.75397e-11
ARID2	ARID2	ncMonocyte	1058	1931	347	452	OK	0.405169	0.276204	-0.5037	0.0740282	-6.80416	1.22314e-11	-0.709944	3.40792e-07
ARID2	ARID2	T	4410	5088	1309	1391	OK	0.370503	0.324268	-0.218646	0.0413023	-5.29379	1.22481e-07	-0.311269	0.0037827
ARID3A	ARID3A	B	1227	4399	205	465	OK	0.224827	0.130966	-0.613947	0.0975234	-6.29539	3.29844e-10	-0.855933	1.02351e-05
ARID3A	ARID3A	Fibroblast	847	1443	119	86	OK	0.163416	0.0670648	-1.0573	0.192848	-5.48256	4.65298e-08	-1.32443	0.00147127
ARID3A	ARID3A	Macrophage	40747	60483	9674	10446	OK	0.294241	0.208134	-0.671401	0.0567266	-11.8357	4.17629e-32	-0.929799	1.73433e-27
ARID3A	ARID3A	Macrophage_Alveolar	23905	27403	3650	2568	OK	0.178484	0.105168	-0.722164	0.0988185	-7.30798	2.9193e-13	-0.913494	1.12589e-08
ARID3A	ARID3A	ncMonocyte	1058	1931	253	311	OK	0.297832	0.194742	-0.520934	0.0990493	-5.25934	1.54773e-07	-0.729167	0.00420952
ARID3B	ARID3B	cMonocyte	6106	4862	925	500	OK	0.17814	0.114936	-0.442942	0.0659985	-6.71139	2.03236e-11	-0.611134	6.39827e-07
ARID3B	ARID3B	Macrophage	40747	60483	7846	9277	OK	0.235831	0.184674	-0.573246	0.0610805	-9.3851	7.65627e-21	-0.788226	3.15569e-16
ARID3B	ARID3B	Macrophage_Alveolar	23905	27403	6933	5398	OK	0.380104	0.240017	-0.628781	0.0591776	-10.6253	3.13501e-26	-0.86036	1.241e-21
ARID3B	ARID3B	Multiplet	1000	2765	254	565	OK	0.325234	0.244957	-0.694709	0.106894	-6.49905	9.14206e-11	-0.944129	3.18528e-06
ARID4A	ARID4A	cMonocyte	6106	4862	1007	551	OK	0.187459	0.123574	-0.361371	0.0634664	-5.6939	1.27672e-08	-0.498708	0.00039678
ARID4A	ARID4A	ncMonocyte	1058	1931	286	395	OK	0.329216	0.242911	-0.445497	0.0858978	-5.18636	2.2876e-07	-0.625936	0.0062122
ARID4B	ARID4B	cDC2	1364	3681	898	2244	OK	1.04767	0.924766	-0.214166	0.0421064	-5.0863	3.78345e-07	-0.305564	0.0119107
ARID4B	ARID4B	Macrophage	40747	60483	17802	29345	OK	0.592181	0.678505	-0.207028	0.0333104	-6.2151	5.33384e-10	-0.294226	2.14506e-05
ARID4B	ARID4B	ncMonocyte	1058	1931	619	925	OK	0.830667	0.642572	-0.431824	0.0510021	-8.46679	3.89752e-17	-0.617307	1.10202e-12
ARID4B	ARID4B	T	4410	5088	2911	3295	OK	1.04596	1.00758	-0.157846	0.0243008	-6.49552	8.68987e-11	-0.226879	2.73131e-06
ARID4B	ARID4B	T_Regulatory	316	844	227	595	OK	1.27716	1.15856	-0.352452	0.0710076	-4.96357	7.95741e-07	-0.506789	0.0201649
ARID4B	ARID4B	VE_Peribronchial	83	1919	65	1360	OK	1.9059	1.3913	-0.555037	0.10171	-5.45707	5.44175e-08	-0.796986	0.00171655
ARID5A	ARID5A	cDC2	1364	3681	616	1366	OK	0.59535	0.469454	-0.312258	0.0539217	-5.79095	7.4227e-09	-0.43873	0.000236012
ARID5A	ARID5A	Macrophage	40747	60483	9503	12961	OK	0.272074	0.247197	-0.398173	0.0534851	-7.44456	1.05295e-13	-0.549935	4.28942e-09
ARID5B	ARID5B	cDC2	1364	3681	1060	2459	OK	1.70106	1.28142	-0.479554	0.0377025	-12.7194	1.66954e-36	-0.688069	5.46741e-32
ARID5B	ARID5B	cMonocyte	6106	4862	2694	1560	OK	0.677398	0.451368	-0.48276	0.0398875	-12.103	1.74395e-33	-0.689921	5.6223e-29
ARID5B	ARID5B	Fibroblast	847	1443	614	1196	OK	1.44862	1.87203	0.338138	0.0476096	7.1023	1.63126e-12	0.485618	5.20615e-08
ARID5B	ARID5B	Macrophage	40747	60483	25332	39007	OK	1.09336	1.23805	-0.1718	0.0265191	-6.47835	9.70979e-11	-0.246382	3.91916e-06
ARID5B	ARID5B	Macrophage_Alveolar	23905	27403	7237	13209	OK	0.453317	0.766144	0.570537	0.0412745	13.823	4.60487e-43	0.80564	1.84209e-38
ARID5B	ARID5B	ncMonocyte	1058	1931	730	930	OK	1.3764	0.747492	-0.945711	0.0511817	-18.4775	2.87685e-72	-1.35727	8.30719e-68
ARIH1	ARIH1	B	1227	4399	762	3017	OK	0.997053	1.19559	0.231125	0.0438793	5.2673	1.43599e-07	0.332069	0.00443102
ARIH1	ARIH1	Fibroblast	847	1443	533	828	OK	1.09656	0.976898	-0.361989	0.0662333	-5.46536	5.12117e-08	-0.517806	0.00161901
ARIH1	ARIH1	Macrophage_Alveolar	23905	27403	18083	19622	OK	1.42718	1.32134	-0.20361	0.0262871	-7.74562	1.04349e-14	-0.291627	4.0451e-10
ARIH1	ARIH1	Multiplet	1000	2765	778	2152	OK	1.53967	1.59733	-0.203483	0.0381231	-5.33754	9.9781e-08	-0.291741	0.00343217
ARIH2	ARIH2	Macrophage_Alveolar	23905	27403	8920	8768	OK	0.46925	0.386755	-0.351123	0.048146	-7.29288	3.26422e-13	-0.486815	1.25862e-08
ARIH2	ARIH2	T	4410	5088	1187	1156	OK	0.307222	0.262828	-0.224742	0.0438116	-5.12973	2.95883e-07	-0.318538	0.00910995
ARL10	ARL10	cDC2	1364	3681	803	2457	OK	0.942781	1.05061	0.216116	0.0376699	5.7371	1.01926e-08	0.307665	0.000323851
ARL10	ARL10	Macrophage	40747	60483	17049	32289	OK	0.588266	0.826037	0.14566	0.0292128	4.98616	6.2626e-07	0.206801	0.0247078
ARL10	ARL10	ncMonocyte	1058	1931	390	1078	OK	0.501469	0.813328	0.533707	0.057352	9.30581	2.49674e-20	0.760388	7.08724e-16
ARL10	ARL10	T	4410	5088	958	1532	OK	0.251346	0.35072	0.301103	0.042006	7.1681	8.17151e-13	0.426168	2.58514e-08
ARL14EP	ARL14EP	T	4410	5088	251	190	OK	0.0611178	0.0395272	-0.576471	0.108219	-5.32691	1.02184e-07	-0.741491	0.00315789
ARL15	ARL15	cMonocyte	6106	4862	2647	1652	OK	0.600366	0.450022	-0.257684	0.035689	-7.22026	5.56671e-13	-0.367632	1.75975e-08
ARL15	ARL15	Fibroblast	847	1443	305	744	OK	0.537649	0.883712	0.62659	0.0886547	7.06776	2.08224e-12	0.891432	6.64465e-08
ARL15	ARL15	Macrophage_Alveolar	23905	27403	19060	18639	OK	1.56965	1.1975	-0.556153	0.0252116	-22.0594	2.46168e-105	-0.796261	9.92647e-101
ARL15	ARL15	ncMonocyte	1058	1931	565	754	OK	0.800976	0.547289	-0.603726	0.0576948	-10.4641	3.42273e-25	-0.862367	9.75751e-21
ARL15	ARL15	VE_Arterial	274	330	219	298	OK	2.05823	2.84172	0.565037	0.10483	5.39001	1.01276e-07	0.814304	0.00262942
ARL15	ARL15	VE_Capillary_B	436	494	183	361	OK	0.663499	1.4176	0.651033	0.0920696	7.07109	3.02294e-12	0.935137	7.77894e-08
ARL17A	ARL17A	B	1227	4399	258	715	OK	0.236674	0.17903	-0.37595	0.0768669	-4.89093	1.03157e-06	-0.525268	0.0317134
ARL17A	ARL17A	cDC2	1364	3681	326	685	OK	0.275998	0.217658	-0.450847	0.0901847	-4.99915	5.95333e-07	-0.613379	0.0187173
ARL17A	ARL17A	Macrophage_Alveolar	23905	27403	5896	4930	OK	0.288518	0.203638	-0.450234	0.0679144	-6.62943	3.54386e-11	-0.602136	1.3539e-06
ARL17A	ARL17A	NK	2744	4007	474	498	OK	0.193611	0.134181	-0.415944	0.0677031	-6.14364	8.52381e-10	-0.581954	2.61127e-05
ARL17B	ARL17B	B	1227	4399	584	1589	OK	0.606065	0.435222	-0.469335	0.0487697	-9.62351	9.35278e-22	-0.669529	2.92172e-17
ARL17B	ARL17B	cDC2	1364	3681	712	1565	OK	0.727732	0.561163	-0.371746	0.0517893	-7.17805	8.0993e-13	-0.526152	2.60595e-08
ARL17B	ARL17B	Ciliated	1144	7464	683	4173	OK	0.921949	0.857779	-0.263387	0.0399003	-6.60111	4.32223e-11	-0.375499	1.6112e-06
ARL17B	ARL17B	cMonocyte	6106	4862	1489	826	OK	0.282937	0.191669	-0.33604	0.0506693	-6.63201	3.48264e-11	-0.47127	1.09543e-06
ARL17B	ARL17B	Macrophage	40747	60483	13319	21059	OK	0.40662	0.440382	-0.235324	0.0416774	-5.64631	1.68399e-08	-0.331422	0.000672063
ARL17B	ARL17B	Macrophage_Alveolar	23905	27403	12025	11632	OK	0.689806	0.560754	-0.428672	0.0377241	-11.3634	9.68488e-30	-0.603977	3.84558e-25
ARL17B	ARL17B	NK	2744	4007	937	1113	OK	0.425682	0.326925	-0.349035	0.0455097	-7.66945	1.97049e-14	-0.497494	6.08981e-10
ARL17B	ARL17B	T	4410	5088	1548	1479	OK	0.435741	0.341457	-0.349976	0.0378953	-9.23534	3.12859e-20	-0.498837	9.99491e-16
ARL17B	ARL17B	VE_Capillary_B	436	494	141	104	OK	0.400773	0.259424	-1.03087	0.155332	-6.63657	5.45243e-11	-1.45847	1.40171e-06
ARL2	ARL2	Macrophage	40747	60483	6374	15958	OK	0.179551	0.324307	0.282475	0.0564487	5.00411	5.70767e-07	0.385657	0.0225282
ARL3	ARL3	T	4410	5088	325	225	OK	0.0789723	0.0484052	-0.482992	0.0970035	-4.97911	6.49996e-07	-0.639198	0.0199464
ARL4A	ARL4A	cMonocyte	6106	4862	2618	2482	OK	0.611797	0.749302	0.345664	0.0294503	11.7372	1.32367e-31	0.494173	4.26353e-27
ARL4A	ARL4A	Macrophage_Alveolar	23905	27403	13066	19344	OK	0.87637	1.27186	0.503587	0.0279151	18.04	1.28368e-71	0.717402	5.16373e-67
ARL4A	ARL4A	ncMonocyte	1058	1931	402	1362	OK	0.556786	1.24661	0.960468	0.0581856	16.507	1.19782e-58	1.37425	3.45175e-54
ARL4C	ARL4C	cMonocyte	6106	4862	817	341	OK	0.162645	0.0833448	-0.635425	0.0797338	-7.96934	1.76939e-15	-0.859815	5.62294e-11
ARL4C	ARL4C	Macrophage	40747	60483	9444	10859	OK	0.311782	0.234436	-0.5206	0.057446	-9.06242	1.51505e-19	-0.725447	6.23699e-15
ARL4C	ARL4C	Macrophage_Alveolar	23905	27403	2038	1072	OK	0.104119	0.0436312	-1.01284	0.137379	-7.37258	1.80626e-13	-1.12613	6.97017e-09
ARL4C	ARL4C	ncMonocyte	1058	1931	163	129	OK	0.193056	0.0774853	-0.975624	0.139395	-6.99898	3.17044e-12	-1.31382	8.85473e-08
ARL4C	ARL4C	NK	2744	4007	704	1336	OK	0.298207	0.408807	0.316457	0.0490582	6.45065	1.19077e-10	0.450682	3.65651e-06
ARL4C	ARL4C	T	4410	5088	521	875	OK	0.131388	0.191893	0.299983	0.0610284	4.91548	9.00491e-07	0.418388	0.0275902
ARL4C	ARL4C	T_Cytotoxic	4061	6296	718	1493	OK	0.196951	0.273164	0.282345	0.0489375	5.76951	8.1867e-09	0.398237	0.000258258
ARL5A	ARL5A	cDC1	199	373	83	205	OK	0.572127	0.83583	0.828088	0.169584	4.88305	1.3585e-06	1.16919	0.0337017
ARL5A	ARL5A	cDC2	1364	3681	510	1618	OK	0.491141	0.598123	0.329306	0.0636917	5.17031	2.42731e-07	0.462474	0.00765113
ARL5A	ARL5A	cMonocyte	6106	4862	877	980	OK	0.160881	0.22991	0.479708	0.054093	8.86819	8.70445e-19	0.665341	2.77925e-14
ARL5A	ARL5A	Macrophage_Alveolar	23905	27403	6841	9385	OK	0.34985	0.430492	0.295733	0.0518677	5.70168	1.21994e-08	0.406414	0.00045821
ARL5A	ARL5A	ncMonocyte	1058	1931	181	541	OK	0.210174	0.34494	0.499467	0.094737	5.27215	1.44446e-07	0.698637	0.00392979
ARL5B	ARL5B	cDC2	1364	3681	281	438	OK	0.254124	0.13562	-0.755382	0.0999337	-7.55883	4.8026e-14	-1.01222	1.54846e-09
ARL5B	ARL5B	Macrophage	40747	60483	4345	4484	OK	0.120313	0.0810504	-1.00129	0.0911197	-10.9887	6.25462e-28	-1.30464	2.5921e-23
ARL5B	ARL5B	Multiplet	1000	2765	204	413	OK	0.260582	0.177765	-0.935251	0.136478	-6.85277	8.42768e-12	-1.23396	2.94531e-07
ARL5B	ARL5B	ncMonocyte	1058	1931	147	156	OK	0.160951	0.0909887	-0.676111	0.131835	-5.12847	3.10752e-07	-0.913625	0.00842976
ARL6IP5	ARL6IP5	cDC2	1364	3681	731	2410	OK	0.807029	1.0403	0.396727	0.0412692	9.61315	1.07874e-21	0.564224	3.51258e-17
ARL6IP5	ARL6IP5	Macrophage_Alveolar	23905	27403	13196	17571	OK	0.840319	1.02481	0.208547	0.0264048	7.89807	3.1304e-15	0.296185	1.21553e-10
ARL6IP5	ARL6IP5	ncMonocyte	1058	1931	273	731	OK	0.309812	0.479916	0.460108	0.0735999	6.25148	4.64492e-10	0.649568	1.28571e-05
ARL6IP6	ARL6IP6	T	4410	5088	645	512	OK	0.161402	0.109044	-0.492321	0.0636282	-7.73747	1.11752e-14	-0.682721	3.54823e-10
ARL8B	ARL8B	cDC2	1364	3681	1041	2541	OK	1.39892	1.15492	-0.337595	0.0367629	-9.18304	5.98843e-20	-0.4833	1.94732e-15
ARL8B	ARL8B	Ciliated	1144	7464	365	2161	OK	0.413886	0.354788	-0.390466	0.0646458	-6.04008	1.60431e-09	-0.543817	5.9552e-05
ARL8B	ARL8B	DC_Mature	151	364	118	215	OK	1.38198	0.932602	-0.690908	0.111675	-6.18679	1.25631e-09	-0.988172	3.09493e-05
ARL8B	ARL8B	Macrophage	40747	60483	26641	41008	OK	1.04919	1.14055	-0.182523	0.0251228	-7.26524	4.00203e-13	-0.261419	1.62807e-08
ARL8B	ARL8B	ncMonocyte	1058	1931	503	760	OK	0.669672	0.514649	-0.445964	0.0592029	-7.53281	6.54088e-14	-0.635755	1.83635e-09
ARL8B	ARL8B	T	4410	5088	827	839	OK	0.218016	0.192467	-0.274692	0.053589	-5.1259	3.01955e-07	-0.386871	0.00929599
ARMC2	ARMC2	Ciliated	1144	7464	877	6544	OK	1.46341	1.88759	0.249977	0.0282128	8.86041	9.56815e-19	0.358855	3.6004e-14
ARMC2	ARMC2	Multiplet	1000	2765	163	894	OK	0.254225	0.617775	0.764024	0.106849	7.15049	1.034e-12	1.06279	3.62033e-08
ARMC3	ARMC3	Ciliated	1144	7464	918	6828	OK	1.77038	2.17685	0.172387	0.0238887	7.21627	5.7968e-13	0.247766	2.16957e-08
ARMC3	ARMC3	Multiplet	1000	2765	92	744	OK	0.190242	0.603426	1.12228	0.133733	8.39198	6.68043e-17	1.55999	2.35459e-12
ARMC4	ARMC4	Ciliated	1144	7464	827	6402	OK	1.45823	1.8353	0.165574	0.0286902	5.77112	8.14741e-09	0.237698	0.00030165
ARMC4	ARMC4	Multiplet	1000	2765	88	665	OK	0.15757	0.4845	1.06024	0.140387	7.55229	5.33658e-14	1.45276	1.87394e-09
ARMC8	ARMC8	Macrophage_Alveolar	23905	27403	15825	17933	OK	1.15331	1.12894	-0.180628	0.0288967	-6.25082	4.24958e-10	-0.258118	1.61301e-05
ARMC8	ARMC8	T	4410	5088	848	840	OK	0.227361	0.194972	-0.272709	0.0542389	-5.02792	5.04884e-07	-0.384555	0.0155106
ARMC9	ARMC9	ATII	2655	496	2217	349	OK	2.79579	1.88199	-0.341512	0.0468058	-7.29636	3.72431e-13	-0.491458	1.20377e-08
ARMC9	ARMC9	Basal	114	1472	95	981	OK	2.47049	1.83978	-0.6481	0.0903485	-7.17333	1.1195e-12	-0.932602	3.55071e-08
ARMC9	ARMC9	Ciliated	1144	7464	957	6321	OK	2.06447	1.89224	-0.345955	0.0222678	-15.5361	1.05557e-53	-0.497197	3.99766e-49
ARMC9	ARMC9	Fibroblast	847	1443	775	1257	OK	2.77651	2.30764	-0.448395	0.0336828	-13.3123	5.33064e-39	-0.645468	1.71615e-34
ARMC9	ARMC9	Lymphatic	973	733	910	641	OK	2.65498	2.34234	-0.23735	0.0365242	-6.49842	1.06276e-10	-0.341907	3.13886e-06
ARMC9	ARMC9	Macrophage	40747	60483	34066	52606	OK	2.2571	2.33769	-0.335047	0.0171643	-19.52	2.60724e-83	-0.482314	1.08938e-78
ARMC9	ARMC9	Macrophage_Alveolar	23905	27403	19355	24191	OK	2.23309	2.45667	0.0842611	0.0166802	5.05157	4.4593e-07	0.121175	0.0164807
ARMC9	ARMC9	Mast	165	572	141	423	OK	1.80327	1.34793	-0.558232	0.0708313	-7.88114	1.1702e-14	-0.80375	2.62768e-10
ARMC9	ARMC9	Myofibroblast	204	2886	170	2411	OK	1.91048	2.07428	-0.3843	0.0520697	-7.38049	2.01716e-13	-0.552939	6.71836e-09
ARMC9	ARMC9	ncMonocyte	1058	1931	648	1663	OK	1.32854	1.93002	0.374399	0.0392322	9.54314	2.77743e-21	0.538452	7.89207e-17
ARMC9	ARMC9	NK	2744	4007	1997	2947	OK	1.28822	1.23254	-0.120945	0.0230697	-5.2426	1.63133e-07	-0.173986	0.00495387
ARMC9	ARMC9	Pericyte	24	578	20	439	OK	1.85757	1.42175	-0.83545	0.137252	-6.08697	2.05331e-09	-1.20172	5.11809e-05
ARMC9	ARMC9	T	4410	5088	3124	4106	OK	1.49136	1.75768	0.123781	0.0194261	6.37192	1.95346e-10	0.178216	6.13269e-06
ARMC9	ARMC9	VE_Arterial	274	330	233	254	OK	2.1414	1.73356	-0.46674	0.0723516	-6.451	2.2845e-10	-0.67179	5.94063e-06
ARMCX3	ARMCX3	Macrophage	40747	60483	4929	8931	OK	0.133598	0.163892	-0.390731	0.0706956	-5.52695	3.34016e-08	-0.520322	0.00133109
ARMH1	ARMH1	Ciliated	1144	7464	573	5242	OK	0.788614	1.23899	0.454549	0.0418956	10.8496	3.00577e-27	0.648841	1.13501e-22
ARMH3	ARMH3	cMonocyte	6106	4862	1607	995	OK	0.318532	0.23749	-0.24155	0.0474567	-5.0899	3.64761e-07	-0.340294	0.0112171
ARMH3	ARMH3	Macrophage_Alveolar	23905	27403	13116	13672	OK	0.780504	0.681474	-0.336722	0.0338226	-9.95555	3.05917e-23	-0.476579	1.20657e-18
ARMH3	ARMH3	ncMonocyte	1058	1931	405	610	OK	0.507501	0.380257	-0.381728	0.0665969	-5.73191	1.09211e-08	-0.541394	0.000299687
ARMH3	ARMH3	T	4410	5088	904	885	OK	0.243388	0.197749	-0.325161	0.0523525	-6.21099	5.48581e-10	-0.458899	1.71865e-05
ARMH4	ARMH4	cDC2	1364	3681	771	1794	OK	0.800034	0.652934	-0.280219	0.0476428	-5.88166	4.32351e-09	-0.397462	0.000137592
ARMH4	ARMH4	cMonocyte	6106	4862	2034	1318	OK	0.408953	0.318084	-0.239734	0.040273	-5.95271	2.72611e-09	-0.339578	8.503e-05
ARMH4	ARMH4	Macrophage	40747	60483	16149	25804	OK	0.5117	0.556189	-0.256909	0.0356724	-7.20191	6.36565e-13	-0.363826	2.5884e-08
ARMH4	ARMH4	Macrophage_Alveolar	23905	27403	13784	13226	OK	0.827726	0.643816	-0.443827	0.0353454	-12.5569	6.79656e-36	-0.628101	2.70945e-31
ARMH4	ARMH4	Multiplet	1000	2765	620	1655	OK	0.923885	0.914629	-0.323298	0.0521795	-6.19587	6.4204e-10	-0.459949	2.23083e-05
ARMH4	ARMH4	ncMonocyte	1058	1931	477	714	OK	0.595269	0.477398	-0.309859	0.06028	-5.14032	2.91935e-07	-0.441015	0.00792021
ARMH4	ARMH4	NK	2744	4007	1173	1442	OK	0.545899	0.448154	-0.268418	0.0392693	-6.83531	8.89876e-12	-0.383813	2.73904e-07
ARMH4	ARMH4	T	4410	5088	1728	1796	OK	0.511955	0.446034	-0.223165	0.0351273	-6.35303	2.20807e-10	-0.318939	6.92981e-06
ARMH4	ARMH4	T_Cytotoxic	4061	6296	1579	2189	OK	0.50697	0.433932	-0.20954	0.034247	-6.11849	9.80093e-10	-0.299295	3.10611e-05
ARNTL	ARNTL	Macrophage_Alveolar	23905	27403	7405	7088	OK	0.390332	0.313235	-0.383646	0.0538119	-7.1294	1.07783e-12	-0.527704	4.14674e-08
ARNTL	ARNTL	ncMonocyte	1058	1931	262	311	OK	0.295148	0.182106	-0.626917	0.0930677	-6.73614	1.94349e-11	-0.875279	5.41068e-07
ARNTL	ARNTL	T	4410	5088	1170	1189	OK	0.320637	0.277736	-0.238225	0.0449035	-5.30527	1.15041e-07	-0.338336	0.00355361
ARPC2	ARPC2	B_Plasma	232	192	117	115	OK	0.96252	1.49664	0.900517	0.146051	6.16578	1.64203e-09	1.28717	4.00458e-05
ARPC2	ARPC2	cDC2	1364	3681	1110	3314	OK	1.86648	2.29367	0.370542	0.024762	14.9641	1.43992e-49	0.532381	4.72407e-45
ARPC2	ARPC2	cMonocyte	6106	4862	3961	3325	OK	1.06687	1.12269	0.140508	0.0204653	6.86566	7.01153e-12	0.201656	2.21116e-07
ARPC2	ARPC2	Fibroblast	847	1443	452	921	OK	0.872131	1.14275	0.329118	0.0537053	6.12822	1.04338e-09	0.469283	3.31513e-05
ARPC2	ARPC2	Macrophage	40747	60483	29061	50133	OK	1.31051	1.91686	0.331303	0.0184026	18.0031	2.45002e-71	0.475759	1.02306e-66
ARPC2	ARPC2	Macrophage_Alveolar	23905	27403	19834	24112	OK	1.85785	2.28076	0.353129	0.016251	21.7297	2.45078e-102	0.507221	9.88105e-98
ARPC2	ARPC2	ncMonocyte	1058	1931	702	1574	OK	1.12385	1.61059	0.435666	0.0368168	11.8333	1.31879e-31	0.625686	3.77516e-27
ARPC2	ARPC2	NK	2744	4007	1872	2959	OK	1.02758	1.19508	0.167443	0.0241407	6.93613	4.40427e-12	0.240725	1.35634e-07
ARPC2	ARPC2	T	4410	5088	2112	2753	OK	0.639671	0.766267	0.166585	0.0266644	6.24747	4.35046e-10	0.238704	1.36365e-05
ARPC2	ARPC2	T_Cytotoxic	4061	6296	2315	3969	OK	0.809714	0.944574	0.136293	0.0234265	5.81791	6.14194e-09	0.195643	0.000193919
ARPC4	ARPC4	cDC2	1364	3681	643	2267	OK	0.686324	0.942549	0.474757	0.0480142	9.88784	7.57647e-23	0.673678	2.4691e-18
ARPC4	ARPC4	Macrophage	40747	60483	16274	32928	OK	0.525665	0.805756	0.192794	0.0328675	5.86579	4.61188e-09	0.273824	0.000184646
ARPC4	ARPC4	Macrophage_Alveolar	23905	27403	12894	17257	OK	0.774978	0.957593	0.335492	0.033328	10.0664	1.00883e-23	0.476344	3.98134e-19
ARPC4	ARPC4	ncMonocyte	1058	1931	345	950	OK	0.429024	0.669565	0.492274	0.0644569	7.63725	2.9676e-14	0.699961	8.34283e-10
ARPC4	ARPC4	NK	2744	4007	664	1224	OK	0.279522	0.366878	0.245889	0.0486342	5.05589	4.39669e-07	0.349374	0.0133158
ARPC4	ARPC4	T	4410	5088	696	1071	OK	0.178431	0.242779	0.264982	0.0516964	5.12573	3.02217e-07	0.372335	0.00930374
ARPC4	ARPC4	T_Cytotoxic	4061	6296	714	1488	OK	0.203599	0.272004	0.286729	0.0485206	5.90943	3.54501e-09	0.404305	0.00011204
ARPC4-TTLL3	ARPC4-TTLL3	Macrophage_Alveolar	23905	27403	3198	2756	OK	0.147825	0.108133	-0.603166	0.0985084	-6.12299	9.52859e-10	-0.755914	3.60733e-05
ARPC5	ARPC5	B_Plasma	232	192	57	81	OK	0.363147	0.766532	1.17007	0.24274	4.82027	2.00398e-06	1.63501	0.0487589
ARPC5	ARPC5	cDC2	1364	3681	844	2796	OK	1.11182	1.34852	0.292223	0.0334397	8.73882	3.15964e-18	0.417488	1.02527e-13
ARPC5	ARPC5	cMonocyte	6106	4862	3024	2594	OK	0.694722	0.726062	0.132213	0.0265792	4.97432	6.65677e-07	0.189034	0.0204243
ARPC5	ARPC5	Macrophage	40747	60483	23974	44386	OK	0.93694	1.371	0.195587	0.0223021	8.76986	2.08035e-18	0.279978	8.55274e-14
ARPC5	ARPC5	Macrophage_Alveolar	23905	27403	16324	21911	OK	1.23165	1.60412	0.378292	0.0206635	18.3073	1.14864e-73	0.540996	4.62155e-69
ARPC5	ARPC5	ncMonocyte	1058	1931	467	1252	OK	0.615508	1.03738	0.610384	0.0502387	12.1497	3.44852e-33	0.872248	9.88106e-29
ARPC5	ARPC5	NK	2744	4007	585	1203	OK	0.245371	0.34905	0.364052	0.0512493	7.10356	1.34041e-12	0.516413	4.13168e-08
ARPC5	ARPC5	T	4410	5088	676	1169	OK	0.17182	0.265864	0.422963	0.0506877	8.3445	8.15007e-17	0.594311	2.59531e-12
ARRB1	ARRB1	cMonocyte	6106	4862	1021	560	OK	0.196666	0.13217	-0.399744	0.0634354	-6.30159	3.07026e-10	-0.552738	9.62067e-06
ARRB1	ARRB1	Macrophage_Alveolar	23905	27403	13252	12891	OK	0.824549	0.660917	-0.447386	0.0344637	-12.9814	3.17545e-38	-0.634023	1.26748e-33
ARRDC3	ARRDC3	cMonocyte	6106	4862	1626	926	OK	0.339915	0.237663	-0.394784	0.0494868	-7.97755	1.65625e-15	-0.556598	5.26373e-11
ARRDC3	ARRDC3	Macrophage	40747	60483	12862	16478	OK	0.432786	0.35895	-0.557905	0.0487104	-11.4535	3.48228e-30	-0.786732	1.44487e-25
ARRDC3	ARRDC3	Macrophage_Alveolar	23905	27403	4520	7469	OK	0.235817	0.362312	0.402802	0.0649891	6.19799	5.94457e-10	0.549777	2.25359e-05
ARRDC3	ARRDC3	NK	2744	4007	561	638	OK	0.273364	0.193425	-0.5126	0.0659172	-7.77643	8.5735e-15	-0.7261	2.65024e-10
ARRDC3	ARRDC3	T_Cytotoxic	4061	6296	815	1005	OK	0.271576	0.189839	-0.516198	0.0582477	-8.86212	9.18793e-19	-0.73037	2.95667e-14
ARSB	ARSB	cMonocyte	6106	4862	823	456	OK	0.152274	0.103251	-0.337676	0.0687513	-4.91156	9.17869e-07	-0.461949	0.0281318
ARSB	ARSB	Macrophage_Alveolar	23905	27403	8612	8558	OK	0.467415	0.38789	-0.392793	0.0477779	-8.22123	2.26449e-16	-0.54562	8.81973e-12
ARSB	ARSB	ncMonocyte	1058	1931	215	241	OK	0.243343	0.141614	-0.630395	0.108881	-5.78975	7.78159e-09	-0.873057	0.000213745
ARSG	ARSG	cMonocyte	6106	4862	2415	1562	OK	0.580552	0.429203	-0.384221	0.0421397	-9.11779	9.14234e-20	-0.548522	2.92244e-15
ARSG	ARSG	Macrophage_Alveolar	23905	27403	10225	9817	OK	0.653729	0.503572	-0.518424	0.0483214	-10.7287	1.04323e-26	-0.730204	4.13139e-22
ARSG	ARSG	ncMonocyte	1058	1931	418	457	OK	0.578486	0.294791	-0.836557	0.0774623	-10.7995	1.06956e-26	-1.18696	3.05221e-22
ARV1	ARV1	Macrophage_Alveolar	23905	27403	5385	4230	OK	0.275542	0.175538	-0.734006	0.0739002	-9.93239	3.85136e-23	-0.968137	1.51882e-18
ASAP1	ASAP1	cDC2	1364	3681	968	2896	OK	1.32154	1.60613	0.246473	0.0415534	5.93148	3.20226e-09	0.353535	0.000101966
ASAP1	ASAP1	Fibroblast	847	1443	372	915	OK	0.689677	1.28284	0.826128	0.086388	9.563	2.84082e-21	1.18019	9.1216e-17
ASAP1	ASAP1	Macrophage	40747	60483	29240	51164	OK	1.38154	2.01802	0.36421	0.025327	14.3803	1.99605e-46	0.523619	8.31712e-42
ASAP1	ASAP1	ncMonocyte	1058	1931	788	1319	OK	1.37487	1.1121	-0.424892	0.0426717	-9.95724	5.33034e-23	-0.610261	1.51707e-18
ASAP1	ASAP1	T	4410	5088	1826	1849	OK	0.582	0.522579	-0.218573	0.0371818	-5.8785	4.27947e-09	-0.313038	0.000133438
ASAP1	ASAP1	VE_Capillary_B	436	494	288	403	OK	1.07471	1.83812	0.408696	0.0666235	6.13441	1.26389e-09	0.58804	3.24592e-05
ASAP2	ASAP2	Fibroblast	847	1443	231	585	OK	0.360649	0.625189	0.635792	0.101637	6.25553	4.71381e-10	0.895097	1.49904e-05
ASB3	ASB3	Macrophage_Alveolar	23905	27403	4453	4569	OK	0.214357	0.189004	-0.38673	0.0765529	-5.05181	4.45384e-07	-0.509142	0.016461
ASCC3	ASCC3	Macrophage_Alveolar	23905	27403	7488	8143	OK	0.389198	0.358805	-0.30033	0.0534351	-5.62046	1.95559e-08	-0.414971	0.000733169
ASGR1	ASGR1	Macrophage	40747	60483	11652	19660	OK	0.398507	0.440006	-0.26714	0.0425682	-6.27559	3.62755e-10	-0.375635	1.45994e-05
ASGR2	ASGR2	Macrophage	40747	60483	961	1020	OK	0.0250517	0.017583	-1.06326	0.188757	-5.63296	1.81933e-08	-0.995595	0.000725894
ASH1L	ASH1L	cDC2	1364	3681	1016	2401	OK	1.29092	1.03807	-0.337496	0.036891	-9.14845	8.20928e-20	-0.482528	2.66917e-15
ASH1L	ASH1L	Ciliated	1144	7464	763	4854	OK	1.07471	1.05128	-0.174661	0.0349095	-5.00326	5.74852e-07	-0.249542	0.0210827
ASH1L	ASH1L	cMonocyte	6106	4862	3010	1884	OK	0.684801	0.499543	-0.328375	0.0325794	-10.0792	8.86594e-24	-0.469024	2.84437e-19
ASH1L	ASH1L	Macrophage	40747	60483	23587	33811	OK	0.882953	0.824615	-0.389287	0.0281633	-13.8225	4.63721e-43	-0.555945	1.93089e-38
ASH1L	ASH1L	Macrophage_Alveolar	23905	27403	16928	17097	OK	1.20743	0.970997	-0.431668	0.0267683	-16.1261	8.93254e-58	-0.615902	3.58731e-53
ASH1L	ASH1L	Multiplet	1000	2765	714	1930	OK	1.2749	1.24727	-0.327046	0.0407305	-8.0295	1.29684e-15	-0.467477	4.56515e-11
ASH1L	ASH1L	ncMonocyte	1058	1931	586	908	OK	0.813169	0.623426	-0.461334	0.050618	-9.11405	1.41843e-19	-0.659209	4.02351e-15
ASH1L	ASH1L	T	4410	5088	1940	2083	OK	0.582884	0.524185	-0.234222	0.0325071	-7.20523	6.23578e-13	-0.335206	1.97313e-08
ASH1L	ASH1L	T_Cytotoxic	4061	6296	1707	2380	OK	0.55751	0.483018	-0.218603	0.0327148	-6.68206	2.48161e-11	-0.312617	7.90417e-07
ASIP	ASIP	B	1227	4399	65	74	OK	0.0572654	0.0172209	-1.1542	0.193097	-5.97731	2.40786e-09	-1.33686	7.46147e-05
ASIP	ASIP	T_Cytotoxic	4061	6296	150	87	OK	0.0384794	0.0138183	-0.989676	0.153924	-6.42966	1.33733e-10	-1.12659	4.24937e-06
ASL	ASL	ATII	2655	496	762	156	OK	0.348251	0.405977	0.694604	0.109049	6.36967	2.17013e-10	0.961882	6.99128e-06
ASL	ASL	Ciliated	1144	7464	434	2723	OK	0.484499	0.472866	-0.287915	0.056538	-5.09242	3.61008e-07	-0.404668	0.0132587
ASMTL	ASMTL	cDC2	1364	3681	435	796	OK	0.421961	0.260709	-0.727402	0.0781735	-9.30497	1.95187e-20	-1.00797	6.34925e-16
ASMTL	ASMTL	cMonocyte	6106	4862	1213	480	OK	0.235784	0.108927	-0.827599	0.0682372	-12.1283	1.28764e-33	-1.1443	4.15175e-29
ASMTL	ASMTL	Macrophage	40747	60483	6941	7499	OK	0.198062	0.138132	-0.790981	0.0729134	-10.8482	2.88385e-27	-1.06908	1.19469e-22
ASMTL	ASMTL	Macrophage_Alveolar	23905	27403	3382	2586	OK	0.157903	0.101521	-0.527285	0.0919291	-5.73578	9.98844e-09	-0.660966	0.000375365
ASMTL	ASMTL	ncMonocyte	1058	1931	292	241	OK	0.354506	0.138897	-1.17123	0.0988423	-11.8495	1.09701e-31	-1.63088	3.14052e-27
ASMTL	ASMTL	T	4410	5088	505	428	OK	0.131141	0.0934265	-0.524813	0.0776633	-6.75753	1.48608e-11	-0.72314	4.68353e-07
ASMTL	ASMTL	T_Cytotoxic	4061	6296	497	566	OK	0.138113	0.0976821	-0.390698	0.0705665	-5.5366	3.16199e-08	-0.538956	0.000994035
ASNSD1	ASNSD1	T	4410	5088	291	210	OK	0.0689602	0.0430463	-0.607745	0.101593	-5.98217	2.28143e-09	-0.786967	7.1256e-05
ASPH	ASPH	Ciliated	1144	7464	691	3702	OK	1.01088	0.726715	-0.57995	0.0375931	-15.427	5.49283e-53	-0.825231	2.08008e-48
ASPH	ASPH	Macrophage	40747	60483	15910	26723	OK	0.549146	0.608507	-0.324351	0.0389912	-8.31857	1.00643e-16	-0.460736	4.12678e-12
ASPH	ASPH	Multiplet	1000	2765	459	1293	OK	0.784056	0.735944	-0.566353	0.065147	-8.69347	5.16265e-18	-0.803071	1.82154e-13
ASPM	ASPM	Macrophage_Alveolar	23905	27403	464	1310	OK	0.0253848	0.0675783	0.93097	0.179952	5.17343	2.34294e-07	0.868945	0.00868857
ASTN2	ASTN2	Ciliated	1144	7464	617	4806	OK	0.853624	1.146	0.306285	0.0486245	6.29898	3.14301e-10	0.437615	1.16948e-05
ASTN2	ASTN2	Macrophage	40747	60483	5790	8548	OK	0.1559	0.155329	-0.414307	0.06859	-6.04034	1.59266e-09	-0.552044	6.39308e-05
ASXL1	ASXL1	ncMonocyte	1058	1931	247	323	OK	0.29373	0.200351	-0.5662	0.0948134	-5.97173	2.62427e-09	-0.792916	7.23249e-05
ASXL1	ASXL1	T	4410	5088	2051	2321	OK	0.690285	0.665014	-0.179929	0.0335898	-5.35665	8.6761e-08	-0.25811	0.00268265
ATAD1	ATAD1	Macrophage	40747	60483	5796	14415	OK	0.17017	0.336063	0.6501	0.0756659	8.59172	9.84783e-18	0.894163	4.0447e-13
ATAD1	ATAD1	Macrophage_Alveolar	23905	27403	6101	5929	OK	0.311046	0.252113	-0.431847	0.0645899	-6.68598	2.41642e-11	-0.584318	9.23895e-07
ATAD1	ATAD1	T_Cytotoxic	4061	6296	405	467	OK	0.106062	0.0786307	-0.405417	0.0754724	-5.37173	7.97362e-08	-0.55238	0.00249925
ATAD2	ATAD2	Macrophage_Alveolar	23905	27403	3274	5262	OK	0.173112	0.264526	0.42729	0.073997	5.77442	7.95229e-09	0.572848	0.000299038
ATAD2B	ATAD2B	cDC2	1364	3681	692	1706	OK	0.724427	0.61743	-0.287874	0.0525772	-5.47526	4.58035e-08	-0.40806	0.00145092
ATAD2B	ATAD2B	cMonocyte	6106	4862	1815	1085	OK	0.357628	0.258669	-0.273465	0.0434929	-6.28759	3.35899e-10	-0.386329	1.05237e-05
ATAD2B	ATAD2B	Macrophage_Alveolar	23905	27403	9970	9720	OK	0.551838	0.443182	-0.434579	0.0436094	-9.96525	2.77737e-23	-0.608196	1.09548e-18
ATAD2B	ATAD2B	ncMonocyte	1058	1931	384	510	OK	0.464431	0.316178	-0.514301	0.0765463	-6.71882	2.18527e-11	-0.728054	6.08139e-07
ATAD5	ATAD5	cDC2	1364	3681	183	275	OK	0.16319	0.0850636	-0.72982	0.134081	-5.44312	5.48318e-08	-0.915449	0.00173587
ATF2	ATF2	Macrophage	40747	60483	8807	13420	OK	0.249694	0.256734	-0.291982	0.0554332	-5.26728	1.41342e-07	-0.403238	0.00560734
ATF2	ATF2	Macrophage_Alveolar	23905	27403	7505	7293	OK	0.383244	0.316218	-0.37344	0.0629783	-5.92966	3.13609e-09	-0.514875	0.000118275
ATF2	ATF2	ncMonocyte	1058	1931	197	244	OK	0.212063	0.139139	-0.557763	0.110653	-5.04067	4.91547e-07	-0.769773	0.013313
ATF2	ATF2	T	4410	5088	803	783	OK	0.210149	0.174905	-0.293453	0.0573073	-5.12069	3.10395e-07	-0.412884	0.00955396
ATF3	ATF3	cMonocyte	6106	4862	1412	1402	OK	0.279746	0.366019	0.389677	0.0439698	8.8624	9.16562e-19	0.550626	2.9264e-14
ATF4	ATF4	Ciliated	1144	7464	319	1882	OK	0.389286	0.305846	-0.409224	0.070235	-5.82649	5.8642e-09	-0.567159	0.000217257
ATF4	ATF4	Club	226	1855	87	677	OK	0.546751	0.506226	-0.682755	0.111539	-6.12122	1.10691e-09	-0.963192	3.6279e-05
ATF4	ATF4	cMonocyte	6106	4862	1931	1204	OK	0.368396	0.288295	-0.237333	0.0403129	-5.88727	4.05265e-09	-0.335189	0.000126305
ATF4	ATF4	Macrophage	40747	60483	14955	21923	OK	0.46763	0.454943	-0.353623	0.0387136	-9.13435	7.85646e-20	-0.498332	3.23521e-15
ATF4	ATF4	Macrophage_Alveolar	23905	27403	13017	12004	OK	0.817766	0.589969	-0.520507	0.0343804	-15.1397	3.27118e-51	-0.734358	1.31171e-46
ATF4	ATF4	Multiplet	1000	2765	479	1182	OK	0.679955	0.575523	-0.439537	0.0673759	-6.52366	7.77458e-11	-0.617519	2.70936e-06
ATF4	ATF4	NK	2744	4007	525	600	OK	0.212982	0.162547	-0.301951	0.0625196	-4.8297	1.39755e-06	-0.423987	0.042146
ATF4	ATF4	T	4410	5088	843	858	OK	0.210424	0.183963	-0.275044	0.0517638	-5.31345	1.10009e-07	-0.385987	0.00339863
ATF4	ATF4	T_Cytotoxic	4061	6296	746	870	OK	0.203688	0.149722	-0.371927	0.0536892	-6.92742	4.54994e-12	-0.520289	1.4517e-07
ATF4P4	ATF4P4	Ciliated	1144	7464	130	519	OK	0.131123	0.0740493	-0.703617	0.136901	-5.13959	2.81391e-07	-0.86075	0.01034
ATF4P4	ATF4P4	Club	226	1855	35	232	OK	0.183672	0.142603	-1.24133	0.202878	-6.1186	1.12495e-09	-1.6237	3.68678e-05
ATF4P4	ATF4P4	Macrophage	40747	60483	5084	6527	OK	0.136716	0.116514	-0.641209	0.0769201	-8.33604	8.69313e-17	-0.838525	3.56505e-12
ATF4P4	ATF4P4	Macrophage_Alveolar	23905	27403	5621	3863	OK	0.27894	0.156744	-0.784803	0.0754057	-10.4077	3.07527e-25	-1.02189	1.21571e-20
ATF5	ATF5	Macrophage_Alveolar	23905	27403	3099	2520	OK	0.143053	0.0987702	-0.545044	0.0987426	-5.51984	3.4778e-08	-0.661525	0.00130052
ATF6	ATF6	cMonocyte	6106	4862	2561	2313	OK	0.588953	0.735282	0.349948	0.0407037	8.59746	9.37105e-18	0.500957	2.9888e-13
ATF6	ATF6	Macrophage	40747	60483	18967	35170	OK	0.67191	0.944102	0.30159	0.0531424	5.67513	1.4244e-08	0.430929	0.000568832
ATF6	ATF6	ncMonocyte	1058	1931	575	849	OK	0.900272	0.641512	-0.551857	0.0761503	-7.24694	5.40191e-13	-0.790519	1.51253e-08
ATF7IP	ATF7IP	Macrophage_Alveolar	23905	27403	7790	7946	OK	0.420086	0.357878	-0.419334	0.0512861	-8.17638	3.28017e-16	-0.581803	1.2771e-11
ATF7IP	ATF7IP	ncMonocyte	1058	1931	181	216	OK	0.200648	0.126926	-0.54251	0.111761	-4.85419	1.27089e-06	-0.7452	0.0342633
ATF7IP2	ATF7IP2	Pericyte	24	578	6	38	OK	0.37112	0.0758334	-2.48837	0.378794	-6.5692	1.09804e-10	-3.38368	2.73807e-06
ATG10	ATG10	Ciliated	1144	7464	517	2916	OK	0.629321	0.509864	-0.351884	0.0516635	-6.81108	1.0337e-11	-0.495678	3.85931e-07
ATG10	ATG10	cMonocyte	6106	4862	1871	1011	OK	0.393113	0.23696	-0.449379	0.0431512	-10.414	2.88041e-25	-0.632342	9.25015e-21
ATG10	ATG10	Macrophage	40747	60483	17928	29363	OK	0.617551	0.698221	-0.203853	0.0300578	-6.78206	1.25179e-11	-0.289291	5.06987e-07
ATG13	ATG13	cMonocyte	6106	4862	670	356	OK	0.119864	0.0780103	-0.418438	0.0787992	-5.31018	1.11865e-07	-0.562526	0.00345449
ATG13	ATG13	Macrophage	40747	60483	5864	8834	OK	0.160491	0.161673	-0.585107	0.0694543	-8.42434	4.12695e-17	-0.786101	1.69333e-12
ATG13	ATG13	Macrophage_Alveolar	23905	27403	5221	4692	OK	0.252016	0.189442	-0.558622	0.0702303	-7.95415	1.99898e-15	-0.741705	7.76763e-11
ATG13	ATG13	ncMonocyte	1058	1931	176	200	OK	0.184347	0.112485	-0.719441	0.110046	-6.53761	7.32442e-11	-0.981743	2.03406e-06
ATG13	ATG13	T	4410	5088	578	416	OK	0.145242	0.0896978	-0.654573	0.0727061	-9.003	2.61945e-19	-0.902947	8.36075e-15
ATG13	ATG13	T_Cytotoxic	4061	6296	445	496	OK	0.120456	0.0848284	-0.426003	0.0729751	-5.83764	5.4592e-09	-0.583345	0.000172423
ATG14	ATG14	Macrophage_Alveolar	23905	27403	3712	3546	OK	0.175565	0.142124	-0.438379	0.0838647	-5.22722	1.75553e-07	-0.561024	0.00651792
ATG14	ATG14	ncMonocyte	1058	1931	128	127	OK	0.133754	0.0713488	-0.760528	0.146143	-5.20399	2.08255e-07	-1.00735	0.00565725
ATG16L1	ATG16L1	Macrophage_Alveolar	23905	27403	1767	1648	OK	0.0790089	0.0633118	-0.754296	0.138433	-5.4488	5.19135e-08	-0.822355	0.00193803
ATG16L2	ATG16L2	pDC	52	430	27	117	OK	0.74205	0.318042	-1.19002	0.204966	-5.80595	1.16505e-08	-1.69048	0.000273309
ATG2A	ATG2A	cMonocyte	6106	4862	1030	550	OK	0.191596	0.126115	-0.394202	0.0629405	-6.26309	3.9296e-10	-0.54466	1.23083e-05
ATG2A	ATG2A	Macrophage_Alveolar	23905	27403	3580	2877	OK	0.172233	0.118025	-0.57291	0.0890203	-6.43573	1.28518e-10	-0.725562	4.89319e-06
ATG2A	ATG2A	Multiplet	1000	2765	187	401	OK	0.214118	0.161815	-0.866105	0.135829	-6.37643	2.0323e-10	-1.1475	7.0732e-06
ATG4B	ATG4B	B	1227	4399	163	438	OK	0.144347	0.107105	-0.564789	0.098035	-5.7611	8.80002e-09	-0.774334	0.000272396
ATG4B	ATG4B	Macrophage	40747	60483	7928	11756	OK	0.220843	0.220787	-0.41632	0.0570896	-7.29239	3.27605e-13	-0.56964	1.33306e-08
ATG5	ATG5	cDC2	1364	3681	483	987	OK	0.475397	0.323724	-0.395922	0.0731172	-5.4149	6.41674e-08	-0.550811	0.00203058
ATG5	ATG5	Macrophage_Alveolar	23905	27403	8365	8574	OK	0.44102	0.383532	-0.3516	0.0494312	-7.11293	1.21395e-12	-0.485218	4.66994e-08
ATG5	ATG5	ncMonocyte	1058	1931	263	337	OK	0.294844	0.195874	-0.499628	0.0884352	-5.64965	1.75903e-08	-0.696384	0.000482168
ATG5	ATG5	T	4410	5088	1407	1430	OK	0.396177	0.339241	-0.258468	0.040654	-6.35775	2.14152e-10	-0.368349	6.72117e-06
ATG7	ATG7	Macrophage	40747	60483	20727	41810	OK	0.795625	1.2542	0.314055	0.0278265	11.2862	2.31067e-29	0.449381	9.58372e-25
ATG7	ATG7	Macrophage_Alveolar	23905	27403	18953	21364	OK	1.53779	1.52003	-0.16388	0.0214824	-7.62856	2.59036e-14	-0.234843	1.00296e-09
ATG7	ATG7	ncMonocyte	1058	1931	574	892	OK	0.808545	0.647265	-0.413866	0.0542694	-7.62614	3.22958e-14	-0.591653	9.07739e-10
ATG7	ATG7	T_Cytotoxic	4061	6296	713	1443	OK	0.207429	0.277734	0.288004	0.0507673	5.67302	1.44206e-08	0.407131	0.000454306
ATIC	ATIC	Macrophage	40747	60483	2278	7143	OK	0.0603635	0.131232	0.567232	0.113936	4.9785	6.51489e-07	0.704119	0.025696
ATM	ATM	NK	2744	4007	1092	1992	OK	0.528744	0.681447	0.265738	0.0379602	7.00044	2.79789e-12	0.380771	8.62003e-08
ATN1	ATN1	Macrophage_Alveolar	23905	27403	3914	3055	OK	0.180787	0.119079	-0.585462	0.0909482	-6.43731	1.27187e-10	-0.741051	4.84264e-06
ATOH8	ATOH8	Fibroblast	847	1443	98	61	OK	0.127711	0.0442999	-1.19124	0.232043	-5.1337	3.08056e-07	-1.44643	0.00971299
ATOH8	ATOH8	Macrophage	40747	60483	1624	1272	OK	0.0444478	0.0225448	-1.10922	0.155391	-7.13826	1.01093e-12	-1.17711	4.10874e-08
ATOH8	ATOH8	Myofibroblast	204	2886	26	124	OK	0.136053	0.0452987	-2.01352	0.231539	-8.69625	5.47554e-18	-2.54713	1.82702e-13
ATP10A	ATP10A	ATII	2655	496	537	165	OK	0.248712	0.481243	0.837531	0.116685	7.17772	8.80155e-13	1.16304	2.84361e-08
ATP10A	ATP10A	Fibroblast	847	1443	164	558	OK	0.266577	0.666887	1.31141	0.14045	9.33723	2.26468e-20	1.8383	7.26827e-16
ATP10A	ATP10A	Macrophage_Alveolar	23905	27403	18506	19368	OK	2.00968	1.54503	-0.662823	0.0319087	-20.7725	7.24522e-94	-0.952449	2.91997e-89
ATP11A	ATP11A	Ciliated	1144	7464	246	1129	OK	0.297874	0.18236	-0.624563	0.088017	-7.09593	1.38665e-12	-0.845857	5.18691e-08
ATP11A	ATP11A	Multiplet	1000	2765	477	1163	OK	0.864008	0.613615	-0.710902	0.0629894	-11.2861	4.48621e-29	-1.00646	1.59189e-24
ATP11B	ATP11B	Multiplet	1000	2765	565	1536	OK	0.814371	0.834693	-0.445425	0.0640365	-6.95579	4.11636e-12	-0.633251	1.43949e-07
ATP13A3	ATP13A3	cDC2	1364	3681	914	2304	OK	1.2993	1.11063	-0.26393	0.0461369	-5.72059	1.12274e-08	-0.378023	0.00035665
ATP13A3	ATP13A3	cMonocyte	6106	4862	4730	3361	OK	1.44486	1.20705	-0.218782	0.0259415	-8.43367	3.81285e-17	-0.314659	1.21497e-12
ATP13A3	ATP13A3	Fibroblast	847	1443	495	985	OK	1.0503	1.51045	0.654961	0.0757645	8.64469	9.96112e-18	0.939413	3.19244e-13
ATP13A3	ATP13A3	Macrophage	40747	60483	31652	43561	OK	1.563	1.37614	-0.506729	0.0262088	-19.3343	8.51433e-82	-0.728097	3.5572e-77
ATP13A3	ATP13A3	Macrophage_Alveolar	23905	27403	16984	15197	OK	1.30501	0.868513	-0.62354	0.0314906	-19.8008	1.26512e-85	-0.890513	5.09667e-81
ATP13A3	ATP13A3	Multiplet	1000	2765	682	1750	OK	1.34039	1.11936	-0.625813	0.0527205	-11.8704	6.22181e-32	-0.895911	2.2088e-27
ATP13A3	ATP13A3	ncMonocyte	1058	1931	688	836	OK	1.14455	0.629327	-0.884193	0.0572362	-15.4481	7.46311e-52	-1.26729	2.14811e-47
ATP13A3	ATP13A3	VE_Capillary_B	436	494	73	176	OK	0.227924	0.675759	1.09958	0.224888	4.88947	1.19113e-06	1.56984	0.0304573
ATP13A3	ATP13A3	VE_Peribronchial	83	1919	49	813	OK	1.17256	0.683348	-0.895005	0.146021	-6.12927	1.06057e-09	-1.27729	3.34694e-05
ATP13A4	ATP13A4	ATI	502	176	364	113	OK	1.28634	1.07313	-0.723156	0.12483	-5.7931	1.05919e-08	-1.03835	0.000271417
ATP1A1	ATP1A1	ATII	2655	496	2023	371	OK	1.47293	1.71314	0.562389	0.045117	12.4651	7.57941e-35	0.807	2.46967e-30
ATP1A1	ATP1A1	cMonocyte	6106	4862	2093	1934	OK	0.432512	0.517721	0.248048	0.0348378	7.12007	1.153e-12	0.353175	3.64198e-08
ATP1A1	ATP1A1	Fibroblast	847	1443	437	1006	OK	0.801867	1.23473	0.585615	0.0662321	8.84187	1.83894e-18	0.836409	5.89636e-14
ATP1A1	ATP1A1	Macrophage	40747	60483	15499	30993	OK	0.491629	0.749223	0.197303	0.0349143	5.65107	1.63816e-08	0.280185	0.000653906
ATP1A1	ATP1A1	Macrophage_Alveolar	23905	27403	11221	15085	OK	0.644932	0.81851	0.248363	0.0346387	7.17009	8.02559e-13	0.351544	3.08961e-08
ATP1A1	ATP1A1	ncMonocyte	1058	1931	439	1143	OK	0.56156	0.894894	0.464	0.0578749	8.01729	1.53636e-15	0.66299	4.33008e-11
ATP1A1	ATP1A1	T	4410	5088	890	1376	OK	0.233219	0.325746	0.267036	0.0514017	5.19508	2.08876e-07	0.378526	0.00643922
ATP1A1	ATP1A1	T_Cytotoxic	4061	6296	759	1509	OK	0.214586	0.282386	0.268225	0.0494775	5.42115	6.05946e-08	0.379266	0.00190128
ATP1A1	ATP1A1	VE_Arterial	274	330	142	239	OK	0.890138	1.56778	0.738811	0.115046	6.4219	2.73314e-10	1.06073	7.10671e-06
ATP1A1	ATP1A1	VE_Capillary_B	436	494	112	270	OK	0.336174	0.908058	0.721588	0.12714	5.67555	1.84769e-08	1.03188	0.000473877
ATP1B1	ATP1B1	ATII	2655	496	1732	323	OK	1.16026	1.33609	0.408572	0.0668982	6.10737	1.13677e-09	0.585015	3.65733e-05
ATP1B3	ATP1B3	cDC2	1364	3681	1255	3423	OK	3.26196	3.17396	-0.232501	0.0336493	-6.90953	5.46602e-12	-0.335079	1.75547e-07
ATP1B3	ATP1B3	cMonocyte	6106	4862	5548	4191	OK	2.7997	2.32151	-0.339367	0.0218665	-15.52	1.07261e-53	-0.489149	3.47279e-49
ATP1B3	ATP1B3	DC_Mature	151	364	132	299	OK	2.46992	1.98376	-0.639237	0.122105	-5.23516	2.40848e-07	-0.920181	0.00592173
ATP1B3	ATP1B3	Macrophage	40747	60483	37260	53140	OK	2.71198	2.39444	-0.483894	0.0252816	-19.1401	3.15184e-80	-0.697137	1.31674e-75
ATP1B3	ATP1B3	Macrophage_Alveolar	23905	27403	20596	22514	OK	2.30521	1.78747	-0.732805	0.03074	-23.8388	3.25882e-122	-1.05358	1.31487e-117
ATP1B3	ATP1B3	Multiplet	1000	2765	788	2180	OK	1.99631	1.91558	-0.275257	0.0540887	-5.08899	3.77571e-07	-0.395887	0.012945
ATP1B3	ATP1B3	Myofibroblast	204	2886	99	1470	OK	0.886678	0.830367	-1.10247	0.090651	-12.1617	2.83205e-33	-1.57845	9.46838e-29
ATP1B3	ATP1B3	ncMonocyte	1058	1931	984	1673	OK	2.94458	2.16948	-0.716424	0.0402682	-17.7913	2.19702e-67	-1.03241	6.34038e-63
ATP1B3	ATP1B3	NK	2744	4007	1318	2109	OK	0.738285	0.931051	0.342294	0.0497472	6.88067	6.4928e-12	0.491965	1.99881e-07
ATP1B3	ATP1B3	T	4410	5088	2101	2802	OK	0.76786	1.02844	0.245405	0.0445064	5.51392	3.60112e-08	0.352826	0.00111635
ATP2A2	ATP2A2	Multiplet	1000	2765	512	1738	OK	0.812331	1.14578	0.306283	0.0609286	5.02691	5.21671e-07	0.436346	0.0178698
ATP2A2	ATP2A2	ncMonocyte	1058	1931	488	783	OK	0.68835	0.560364	-0.35782	0.0656794	-5.44798	5.50843e-08	-0.511038	0.00150391
ATP2A3	ATP2A3	Macrophage	40747	60483	4353	5702	OK	0.124767	0.111644	-0.423838	0.0814836	-5.20152	2.01581e-07	-0.568551	0.00798905
ATP2B1	ATP2B1	cDC2	1364	3681	1060	2786	OK	1.70203	1.61158	-0.199806	0.0373159	-5.35445	8.96244e-08	-0.286949	0.00283375
ATP2B1	ATP2B1	cMonocyte	6106	4862	4894	3548	OK	1.75402	1.40186	-0.368288	0.0239767	-15.3603	1.20441e-52	-0.530071	3.89868e-48
ATP2B1	ATP2B1	Macrophage	40747	60483	31002	41699	OK	1.62983	1.30472	-0.659972	0.0269328	-24.5044	7.95047e-129	-0.948385	3.32568e-124
ATP2B1	ATP2B1	Macrophage_Alveolar	23905	27403	19290	19672	OK	1.88982	1.44017	-0.61716	0.0265369	-23.2567	1.45759e-116	-0.885748	5.88021e-112
ATP2B1	ATP2B1	Multiplet	1000	2765	705	1754	OK	1.56629	1.16553	-0.74489	0.0467289	-15.9407	2.07451e-55	-1.06741	7.37593e-51
ATP2B1	ATP2B1	NK	2744	4007	841	933	OK	0.389702	0.291995	-0.304605	0.0519622	-5.86205	4.78773e-09	-0.433825	0.000146322
ATP2B1	ATP2B1	T_Cytotoxic	4061	6296	1395	2031	OK	0.481503	0.426652	-0.243393	0.040022	-6.08148	1.23437e-09	-0.347846	3.90999e-05
ATP2B1-AS1	ATP2B1-AS1	cMonocyte	6106	4862	1044	1099	OK	0.19831	0.277292	0.408974	0.0516471	7.91862	2.65692e-15	0.573097	8.44052e-11
ATP2B1-AS1	ATP2B1-AS1	ncMonocyte	1058	1931	112	443	OK	0.118095	0.282517	0.841795	0.121341	6.93745	4.87494e-12	1.16035	1.36055e-07
ATP2B4	ATP2B4	cDC2	1364	3681	237	1142	OK	0.215059	0.45123	0.666907	0.101298	6.58363	5.0577e-11	0.927228	1.62069e-06
ATP2B4	ATP2B4	Club	226	1855	67	571	OK	0.463593	0.437731	-0.71724	0.136253	-5.26404	1.55445e-07	-1.01371	0.00508508
ATP2B4	ATP2B4	Fibroblast	847	1443	349	717	OK	0.650645	0.882974	0.482694	0.0970543	4.97344	7.06615e-07	0.687809	0.022245
ATP2B4	ATP2B4	Macrophage	40747	60483	3190	14805	OK	0.0890047	0.345024	1.13405	0.0862338	13.1509	3.55277e-39	1.53208	1.47824e-34
ATP2B4	ATP2B4	Macrophage_Alveolar	23905	27403	2101	5463	OK	0.0989201	0.256193	0.993358	0.0989904	10.0349	1.38421e-23	1.29772	5.46155e-19
ATP2B4	ATP2B4	NK	2744	4007	567	1083	OK	0.242175	0.337669	0.356318	0.0580553	6.13757	8.85434e-10	0.506144	2.71226e-05
ATP2C1	ATP2C1	cDC2	1364	3681	699	1434	OK	0.797258	0.527655	-0.576582	0.0579359	-9.95208	4.03014e-23	-0.817501	1.3135e-18
ATP2C1	ATP2C1	cMonocyte	6106	4862	847	432	OK	0.159252	0.0979138	-0.430984	0.0722498	-5.9652	2.5262e-09	-0.588526	7.88072e-05
ATP2C1	ATP2C1	Macrophage	40747	60483	14419	22672	OK	0.498969	0.504888	-0.341122	0.0426017	-8.00723	1.30374e-15	-0.482475	5.33633e-11
ATP2C1	ATP2C1	Macrophage_Alveolar	23905	27403	15370	16491	OK	1.07926	0.947617	-0.279533	0.0300393	-9.3056	1.61238e-20	-0.398506	6.33521e-16
ATP2C1	ATP2C1	Multiplet	1000	2765	467	1251	OK	0.75161	0.651233	-0.451149	0.0624204	-7.22759	5.92434e-13	-0.637227	2.07547e-08
ATP5F1B	ATP5F1B	ncMonocyte	1058	1931	290	820	OK	0.341326	0.536454	0.439107	0.0677006	6.48602	1.02774e-10	0.621047	2.85259e-06
ATP5F1C	ATP5F1C	cDC2	1364	3681	649	2046	OK	0.677031	0.80319	0.296316	0.0474173	6.24911	4.46751e-10	0.419123	1.42719e-05
ATP5F1C	ATP5F1C	cMonocyte	6106	4862	1497	1450	OK	0.29345	0.351559	0.311959	0.0404259	7.71679	1.30696e-14	0.439459	4.14541e-10
ATP5F1C	ATP5F1C	Macrophage	40747	60483	12532	27631	OK	0.399001	0.652122	0.282507	0.0353669	7.9879	1.52384e-15	0.397931	6.23616e-11
ATP5F1C	ATP5F1C	Macrophage_Alveolar	23905	27403	11479	16185	OK	0.705377	0.925186	0.363112	0.0303092	11.9803	7.56274e-33	0.513538	3.00982e-28
ATP5F1C	ATP5F1C	ncMonocyte	1058	1931	237	702	OK	0.263425	0.450425	0.463466	0.0771468	6.00759	2.11063e-09	0.652116	5.81964e-05
ATP5F1D	ATP5F1D	cDC2	1364	3681	804	2575	OK	0.942274	1.12845	0.268757	0.0366445	7.33419	2.58569e-13	0.382874	8.32645e-09
ATP5F1D	ATP5F1D	Macrophage	40747	60483	19226	38431	OK	0.684597	1.06331	0.242482	0.0267939	9.04987	1.69805e-19	0.345759	6.98934e-15
ATP5F1D	ATP5F1D	Macrophage_Alveolar	23905	27403	14413	19501	OK	0.999363	1.23516	0.300774	0.0237308	12.6744	1.56429e-36	0.428703	6.23761e-32
ATP5F1D	ATP5F1D	ncMonocyte	1058	1931	350	957	OK	0.447996	0.660397	0.451659	0.0607507	7.43463	1.36224e-13	0.6418	3.82026e-09
ATP5F1E	ATP5F1E	cDC2	1364	3681	1138	3422	OK	2.46118	2.88702	0.290616	0.0204772	14.1922	7.40866e-45	0.418246	2.42959e-40
ATP5F1E	ATP5F1E	cMonocyte	6106	4862	5099	4402	OK	1.95508	2.11899	0.186579	0.014585	12.7926	3.52765e-37	0.268666	1.13866e-32
ATP5F1E	ATP5F1E	Macrophage	40747	60483	34257	55249	OK	2.22566	2.83082	0.128287	0.0148472	8.6405	6.45336e-18	0.184732	2.65123e-13
ATP5F1E	ATP5F1E	Macrophage_Alveolar	23905	27403	19782	25575	OK	2.44174	3.03998	0.371842	0.0146122	25.4474	1.81045e-138	0.535199	7.3077e-134
ATP5F1E	ATP5F1E	Multiplet	1000	2765	826	2536	OK	2.29894	2.68085	0.188481	0.0285613	6.59918	4.71194e-11	0.271154	1.64319e-06
ATP5F1E	ATP5F1E	ncMonocyte	1058	1931	654	1743	OK	1.35556	2.23558	0.628763	0.0360354	17.4485	5.31679e-65	0.904605	1.53368e-60
ATP5F1E	ATP5F1E	NK	2744	4007	1788	2860	OK	0.977551	1.13452	0.158743	0.0250328	6.34141	2.42383e-10	0.228163	7.43753e-06
ATP5F1E	ATP5F1E	T	4410	5088	2776	3654	OK	1.05017	1.26616	0.199574	0.0214716	9.29476	1.80178e-20	0.286921	5.75706e-16
ATP5F1E	ATP5F1E	T_Cytotoxic	4061	6296	2800	4780	OK	1.11463	1.30659	0.182344	0.0198355	9.19283	4.58905e-20	0.262205	1.47823e-15
ATP5F1E	ATP5F1E	T_Regulatory	316	844	204	644	OK	1.29352	1.74932	0.352042	0.0658735	5.34422	1.09292e-07	0.506485	0.00277317
ATP5F1EP2	ATP5F1EP2	Ciliated	1144	7464	216	794	OK	0.217744	0.115501	-0.761306	0.109698	-6.94	4.2049e-12	-0.9848	1.5712e-07
ATP5F1EP2	ATP5F1EP2	Macrophage	40747	60483	6806	9740	OK	0.188878	0.182193	-0.424947	0.0619012	-6.86493	7.04741e-12	-0.573052	2.8566e-07
ATP5IF1	ATP5IF1	Ciliated	1144	7464	845	5788	OK	1.93392	1.85401	-0.296973	0.0275499	-10.7795	6.39086e-27	-0.426843	2.41306e-22
ATP5MC1	ATP5MC1	cDC2	1364	3681	388	1536	OK	0.356708	0.542629	0.55434	0.067872	8.16744	3.94554e-16	0.770741	1.27693e-11
ATP5MC1	ATP5MC1	Macrophage	40747	60483	10265	24344	OK	0.322602	0.5559	0.289726	0.0408152	7.0985	1.34694e-12	0.406047	5.47235e-08
ATP5MC1	ATP5MC1	ncMonocyte	1058	1931	117	366	OK	0.124374	0.217204	0.579683	0.117102	4.95024	7.82355e-07	0.791908	0.0211439
ATP5MC2	ATP5MC2	ATII	2655	496	1821	227	OK	1.54753	0.866246	-0.429474	0.0598025	-7.18154	8.56291e-13	-0.613696	2.76659e-08
ATP5MC2	ATP5MC2	B	1227	4399	621	2662	OK	0.724964	0.90954	0.21068	0.0403236	5.22473	1.80694e-07	0.30168	0.00557351
ATP5MC2	ATP5MC2	cDC2	1364	3681	1055	3192	OK	1.764	2.00178	0.197955	0.0250126	7.9142	3.03634e-15	0.284177	9.81134e-11
ATP5MC2	ATP5MC2	Fibroblast	847	1443	519	860	OK	1.09539	0.963437	-0.306311	0.0507195	-6.03932	1.80108e-09	-0.437106	5.71895e-05
ATP5MC2	ATP5MC2	Macrophage_Alveolar	23905	27403	17855	22766	OK	1.65321	1.86656	0.110591	0.0179675	6.15509	7.79157e-10	0.158622	2.95199e-05
ATP5MC2	ATP5MC2	ncMonocyte	1058	1931	534	1501	OK	0.87342	1.44972	0.620194	0.0437259	14.1837	3.05687e-44	0.889546	8.78605e-40
ATP5MC2	ATP5MC2	NK	2744	4007	1207	2025	OK	0.551851	0.662836	0.173113	0.0338504	5.11407	3.23977e-07	0.247865	0.00981878
ATP5MC2	ATP5MC2	T	4410	5088	1582	2611	OK	0.45826	0.703213	0.439432	0.0306257	14.3485	3.30651e-46	0.628216	1.06493e-41
ATP5MC2	ATP5MC2	T_Cytotoxic	4061	6296	1704	3245	OK	0.531661	0.691139	0.283159	0.0283284	9.9956	2.05163e-23	0.405203	6.62103e-19
ATP5MC3	ATP5MC3	cDC2	1364	3681	771	2510	OK	0.928413	1.14425	0.347674	0.0384348	9.04582	2.07953e-19	0.495235	6.75723e-15
ATP5MC3	ATP5MC3	Macrophage	40747	60483	19552	38333	OK	0.755378	1.15615	0.280005	0.0258279	10.8412	3.11225e-27	0.399649	1.28928e-22
ATP5MC3	ATP5MC3	Macrophage_Alveolar	23905	27403	15576	20540	OK	1.26813	1.47276	0.206348	0.0209534	9.84794	8.88063e-23	0.295035	3.50092e-18
ATP5MC3	ATP5MC3	ncMonocyte	1058	1931	301	847	OK	0.376821	0.573331	0.444848	0.0663143	6.70817	2.34813e-11	0.629908	6.53367e-07
ATP5MD	ATP5MD	cDC2	1364	3681	840	2686	OK	1.06042	1.23179	0.220614	0.0347036	6.35711	2.23705e-10	0.314907	7.15409e-06
ATP5MD	ATP5MD	Macrophage	40747	60483	22566	42195	OK	0.916703	1.29229	0.131935	0.0236897	5.56931	2.62371e-08	0.188749	0.00104618
ATP5MD	ATP5MD	Macrophage_Alveolar	23905	27403	16446	21642	OK	1.39802	1.63468	0.185065	0.0197352	9.3774	8.23093e-21	0.264956	3.23566e-16
ATP5MD	ATP5MD	Multiplet	1000	2765	602	1966	OK	1.05692	1.31422	0.236245	0.046132	5.12108	3.19017e-07	0.337164	0.0109413
ATP5MD	ATP5MD	ncMonocyte	1058	1931	364	1099	OK	0.473389	0.792304	0.595099	0.0589403	10.0966	1.36076e-23	0.847253	3.87489e-19
ATP5MD	ATP5MD	T	4410	5088	1169	1663	OK	0.311592	0.388137	0.201763	0.0388434	5.19428	2.09775e-07	0.286479	0.00646652
ATP5MD	ATP5MD	T_Cytotoxic	4061	6296	1118	2067	OK	0.317567	0.386218	0.200886	0.0377833	5.31679	1.07891e-07	0.285442	0.00337841
ATP5ME	ATP5ME	B	1227	4399	236	658	OK	0.216395	0.159076	-0.41959	0.0790814	-5.3058	1.16476e-07	-0.58241	0.00359516
ATP5ME	ATP5ME	Ciliated	1144	7464	686	3932	OK	1.01742	0.817165	-0.373859	0.0393373	-9.50393	2.57072e-21	-0.532507	9.68595e-17
ATP5ME	ATP5ME	cMonocyte	6106	4862	2602	1326	OK	0.555385	0.316627	-0.55885	0.0370162	-15.0975	6.12e-51	-0.793477	1.98055e-46
ATP5ME	ATP5ME	Fibroblast	847	1443	441	597	OK	0.813022	0.537121	-0.570894	0.0707131	-8.0734	1.09338e-15	-0.808616	3.49937e-11
ATP5ME	ATP5ME	Lymphatic	973	733	486	281	OK	0.699349	0.518619	-0.401541	0.0770232	-5.21324	2.0819e-07	-0.571093	0.00612411
ATP5ME	ATP5ME	Macrophage	40747	60483	19776	30302	OK	0.6979	0.72587	-0.311159	0.0305694	-10.1787	3.23755e-24	-0.442561	1.33905e-19
ATP5ME	ATP5ME	Macrophage_Alveolar	23905	27403	13660	15665	OK	0.922999	0.852106	-0.201017	0.0287342	-6.99574	2.8078e-12	-0.285407	1.07828e-07
ATP5ME	ATP5ME	Multiplet	1000	2765	523	1386	OK	0.788608	0.741335	-0.298661	0.0574339	-5.20008	2.09813e-07	-0.42249	0.00720582
ATP5ME	ATP5ME	T	4410	5088	899	702	OK	0.228855	0.150043	-0.547399	0.0535043	-10.2309	1.92928e-24	-0.765558	6.17813e-20
ATP5ME	ATP5ME	T_Cytotoxic	4061	6296	867	1119	OK	0.240899	0.195452	-0.265245	0.0477337	-5.55676	2.81872e-08	-0.373062	0.000886402
ATP5MG	ATP5MG	ATII	2655	496	1910	256	OK	1.75298	0.954378	-0.508768	0.0565991	-8.98898	4.20674e-19	-0.728278	1.36471e-14
ATP5MG	ATP5MG	Ciliated	1144	7464	770	5025	OK	1.35397	1.31979	-0.161384	0.0310077	-5.20464	1.98862e-07	-0.23108	0.00731394
ATP5MG	ATP5MG	Macrophage_Alveolar	23905	27403	19117	24197	OK	2.01529	2.26635	0.134527	0.0152473	8.82302	1.3004e-18	0.193285	5.09238e-14
ATP5MG	ATP5MG	ncMonocyte	1058	1931	544	1527	OK	0.904568	1.46049	0.583469	0.0424672	13.7393	1.06586e-41	0.83697	3.0618e-37
ATP5MPL	ATP5MPL	cDC1	199	373	143	302	OK	1.44421	1.72409	0.411096	0.084437	4.86867	1.45691e-06	0.588835	0.0361415
ATP5MPL	ATP5MPL	cDC2	1364	3681	954	2965	OK	1.34951	1.52573	0.186459	0.030906	6.03309	1.72327e-09	0.266963	5.49256e-05
ATP5MPL	ATP5MPL	Macrophage_Alveolar	23905	27403	16694	22933	OK	1.46831	1.86421	0.354981	0.0192867	18.4055	1.99818e-74	0.508801	8.04066e-70
ATP5MPL	ATP5MPL	ncMonocyte	1058	1931	445	1356	OK	0.642911	1.12825	0.641536	0.0517153	12.4052	1.70786e-34	0.917836	4.89609e-30
ATP5MPL	ATP5MPL	T	4410	5088	1157	1753	OK	0.313956	0.417915	0.25675	0.0382864	6.70603	2.11381e-11	0.364907	6.65851e-07
ATP5MPL	ATP5MPL	T_Cytotoxic	4061	6296	1311	2436	OK	0.384362	0.467897	0.183281	0.0342993	5.34359	9.3127e-08	0.261256	0.00291785
ATP5PB	ATP5PB	cDC2	1364	3681	538	1860	OK	0.546474	0.706022	0.38474	0.0518583	7.41907	1.37652e-13	0.541647	4.43445e-09
ATP5PB	ATP5PB	Macrophage	40747	60483	11807	26436	OK	0.361331	0.612482	0.246329	0.0377905	6.51828	7.45493e-11	0.34646	3.01045e-06
ATP5PB	ATP5PB	Macrophage_Alveolar	23905	27403	9793	14100	OK	0.56076	0.752158	0.439195	0.0359173	12.2279	3.86295e-34	0.616903	1.53827e-29
ATP5PB	ATP5PB	ncMonocyte	1058	1931	214	666	OK	0.23821	0.433934	0.633087	0.0838198	7.55295	5.62061e-14	0.88779	1.57844e-09
ATP5PD	ATP5PD	Macrophage_Alveolar	23905	27403	12550	16311	OK	0.827883	0.932035	0.162763	0.0277823	5.8585	4.81822e-09	0.23061	0.000181488
ATP5PD	ATP5PD	ncMonocyte	1058	1931	248	696	OK	0.285912	0.438936	0.414413	0.0742203	5.58355	2.56802e-08	0.583234	0.000703227
ATP5PF	ATP5PF	Macrophage	40747	60483	16084	33052	OK	0.568775	0.864469	0.230922	0.0300447	7.68594	1.66148e-14	0.327974	6.78399e-10
ATP5PF	ATP5PF	Macrophage_Alveolar	23905	27403	13943	18680	OK	1.02419	1.19441	0.2054	0.0243731	8.42733	4.0234e-17	0.292637	1.56953e-12
ATP6AP1	ATP6AP1	cMonocyte	6106	4862	1388	871	OK	0.257647	0.194121	-0.256322	0.0498546	-5.14139	2.7788e-07	-0.358806	0.00855287
ATP6AP1	ATP6AP1	Macrophage	40747	60483	19634	33191	OK	0.669336	0.837471	-0.147548	0.0290726	-5.07517	3.94108e-07	-0.210111	0.0155827
ATP6AP2	ATP6AP2	Macrophage_Alveolar	23905	27403	12505	17325	OK	0.773121	0.993168	0.358593	0.0284071	12.6234	2.96541e-36	0.508491	1.18231e-31
ATP6V0A1	ATP6V0A1	cDC2	1364	3681	444	942	OK	0.436422	0.315918	-0.451694	0.0699386	-6.45843	1.1574e-10	-0.629164	3.70519e-06
ATP6V0A1	ATP6V0A1	cMonocyte	6106	4862	1069	464	OK	0.201719	0.104295	-0.605057	0.0666642	-9.07619	1.33659e-19	-0.832373	4.27189e-15
ATP6V0A1	ATP6V0A1	Macrophage_Alveolar	23905	27403	8977	8269	OK	0.49168	0.386716	-0.473021	0.0475899	-9.93954	3.58722e-23	-0.657587	1.41476e-18
ATP6V0A1	ATP6V0A1	ncMonocyte	1058	1931	238	231	OK	0.270579	0.132634	-0.856869	0.105794	-8.09938	7.96363e-16	-1.18713	2.2463e-11
ATP6V0A2	ATP6V0A2	Macrophage_Alveolar	23905	27403	2709	2529	OK	0.124633	0.0993355	-0.586484	0.111451	-5.26225	1.45249e-07	-0.711392	0.00539804
ATP6V0B	ATP6V0B	B	1227	4399	276	692	OK	0.255505	0.173363	-0.492118	0.0765555	-6.42825	1.39712e-10	-0.686291	4.33736e-06
ATP6V0B	ATP6V0B	Ciliated	1144	7464	462	2695	OK	0.545626	0.462706	-0.281525	0.0552124	-5.09893	3.48852e-07	-0.394768	0.012813
ATP6V0B	ATP6V0B	cMonocyte	6106	4862	3364	2357	OK	0.777641	0.648452	-0.161946	0.027308	-5.93035	3.1231e-09	-0.23162	9.73877e-05
ATP6V0B	ATP6V0B	Lymphatic	973	733	348	195	OK	0.437085	0.334615	-0.498902	0.101706	-4.90533	1.02162e-06	-0.702229	0.0300018
ATP6V0B	ATP6V0B	NK	2744	4007	522	544	OK	0.207923	0.147903	-0.409771	0.0640462	-6.39805	1.67913e-10	-0.574581	5.15359e-06
ATP6V0D1	ATP6V0D1	cMonocyte	6106	4862	2069	1360	OK	0.404435	0.326046	-0.216095	0.0382102	-5.65542	1.59735e-08	-0.305923	0.000496202
ATP6V0D1	ATP6V0D1	T_Cytotoxic	4061	6296	476	568	OK	0.12685	0.0952301	-0.408095	0.0672036	-6.07251	1.30507e-09	-0.560278	4.13328e-05
ATP6V0D2	ATP6V0D2	Macrophage	40747	60483	1355	7771	OK	0.0421578	0.204196	1.64269	0.164407	9.99163	2.13475e-23	2.01973	8.82102e-19
ATP6V0D2	ATP6V0D2	Macrophage_Alveolar	23905	27403	3138	2118	OK	0.193582	0.111181	-0.920655	0.110629	-8.32199	9.77986e-17	-1.20815	3.81209e-12
ATP6V0E1	ATP6V0E1	ATI	502	176	199	121	OK	0.532303	1.17341	0.534662	0.107283	4.98366	7.93519e-07	0.763564	0.0202943
ATP6V0E1	ATP6V0E1	cDC2	1364	3681	996	2967	OK	1.37363	1.53896	0.153639	0.0290211	5.29404	1.24719e-07	0.22	0.00393936
ATP6V0E1	ATP6V0E1	Macrophage_Alveolar	23905	27403	18638	22730	OK	1.6633	1.84392	0.125558	0.0173059	7.25517	4.30957e-13	0.180054	1.66104e-08
ATP6V0E1	ATP6V0E1	ncMonocyte	1058	1931	515	1232	OK	0.719737	0.942735	0.277281	0.0484861	5.71876	1.17908e-08	0.396478	0.000323469
ATP6V1A	ATP6V1A	Macrophage_Alveolar	23905	27403	11756	12875	OK	0.71339	0.643856	-0.274319	0.0350808	-7.81963	5.83255e-15	-0.38736	2.26245e-10
ATP6V1A	ATP6V1A	T	4410	5088	446	388	OK	0.115965	0.0872246	-0.457408	0.0801429	-5.7074	1.18155e-08	-0.629018	0.000367652
ATP6V1B2	ATP6V1B2	Macrophage	40747	60483	19889	32561	OK	0.68802	0.795437	-0.204925	0.0300599	-6.81721	9.81888e-12	-0.291952	3.97773e-07
ATP6V1E1	ATP6V1E1	cMonocyte	6106	4862	1138	674	OK	0.209397	0.149788	-0.314076	0.056731	-5.53623	3.16856e-08	-0.434037	0.000982255
ATP6V1F	ATP6V1F	cDC2	1364	3681	887	2757	OK	1.28418	1.43894	0.19941	0.0357672	5.57522	2.60082e-08	0.285425	0.000825058
ATP6V1F	ATP6V1F	Macrophage	40747	60483	28594	48390	OK	1.44373	1.86886	0.119893	0.0190097	6.30693	2.96654e-10	0.172223	1.19445e-05
ATP6V1F	ATP6V1F	ncMonocyte	1058	1931	337	923	OK	0.412491	0.64821	0.500771	0.0647049	7.73932	1.35757e-14	0.711147	3.81993e-10
ATP6V1G1	ATP6V1G1	cDC2	1364	3681	801	2589	OK	0.990348	1.13928	0.226613	0.0362569	6.2502	4.43652e-10	0.323011	1.41734e-05
ATP6V1G1	ATP6V1G1	cMonocyte	6106	4862	2516	2303	OK	0.543448	0.633566	0.296414	0.0294419	10.0678	9.94981e-24	0.422652	3.1919e-19
ATP6V1G1	ATP6V1G1	Macrophage	40747	60483	21730	41155	OK	0.828425	1.22526	0.24167	0.0247326	9.77128	1.88454e-22	0.345383	7.77974e-18
ATP6V1G1	ATP6V1G1	Macrophage_Alveolar	23905	27403	15111	19474	OK	1.13304	1.2738	0.143887	0.0222209	6.4753	9.90692e-11	0.20531	3.77434e-06
ATP6V1G1	ATP6V1G1	ncMonocyte	1058	1931	363	1132	OK	0.466879	0.860456	0.700718	0.0580882	12.063	9.4409e-33	0.997997	2.70425e-28
ATP6V1G1	ATP6V1G1	NK	2744	4007	858	1111	OK	0.360682	0.313293	-0.221187	0.0447064	-4.94755	7.69735e-07	-0.314467	0.0232691
ATP6V1H	ATP6V1H	cMonocyte	6106	4862	974	509	OK	0.182485	0.114835	-0.407328	0.0654741	-6.22121	5.13099e-10	-0.560766	1.60641e-05
ATP6V1H	ATP6V1H	Macrophage	40747	60483	13830	22812	OK	0.436014	0.50908	-0.209018	0.0396979	-5.2652	1.42944e-07	-0.294733	0.00567073
ATP6V1H	ATP6V1H	ncMonocyte	1058	1931	195	221	OK	0.21058	0.125626	-0.61202	0.110231	-5.55216	3.06911e-08	-0.840855	0.000839985
ATP7A	ATP7A	T	4410	5088	473	334	OK	0.124549	0.0735988	-0.67763	0.0822459	-8.23907	1.9652e-16	-0.929073	6.25622e-12
ATP8A1	ATP8A1	Multiplet	1000	2765	355	782	OK	0.55295	0.374439	-0.599834	0.0904073	-6.63479	3.71375e-11	-0.842668	1.29551e-06
ATP8A2	ATP8A2	Ciliated	1144	7464	209	981	OK	0.203558	0.141811	-0.501461	0.0997036	-5.02952	5.01634e-07	-0.663799	0.0184034
ATP8A2	ATP8A2	cMonocyte	6106	4862	471	223	OK	0.0805304	0.0462268	-0.504713	0.0965091	-5.22969	1.73223e-07	-0.651074	0.00534098
ATP8B4	ATP8B4	cDC2	1364	3681	908	1847	OK	1.3653	0.863861	-0.752458	0.0511783	-14.7027	6.01797e-48	-1.0776	1.97402e-43
ATP8B4	ATP8B4	T_Cytotoxic	4061	6296	425	375	OK	0.149796	0.0774943	-0.783943	0.0946298	-8.28432	1.34015e-16	-1.08753	4.3059e-12
ATP8B5P	ATP8B5P	Macrophage	40747	60483	1446	1844	OK	0.036608	0.0314326	-0.839139	0.15641	-5.36501	8.2755e-08	-0.865561	0.00328844
ATP8B5P	ATP8B5P	Multiplet	1000	2765	131	210	OK	0.16203	0.0868762	-1.48903	0.206481	-7.21145	6.65968e-13	-1.75946	2.33262e-08
ATP9B	ATP9B	Macrophage_Alveolar	23905	27403	16940	18516	OK	1.18247	1.10138	-0.243543	0.0251388	-9.68793	4.24331e-22	-0.347717	1.67093e-17
ATP9B	ATP9B	ncMonocyte	1058	1931	549	809	OK	0.738602	0.55188	-0.444265	0.0549292	-8.08797	8.72861e-16	-0.634085	2.46173e-11
ATP9B	ATP9B	T	4410	5088	1225	1301	OK	0.333563	0.301597	-0.221072	0.0431977	-5.11768	3.15367e-07	-0.314148	0.00970605
ATR	ATR	Macrophage	40747	60483	4849	13661	OK	0.138263	0.275103	0.402078	0.0668475	6.01485	1.86358e-09	0.547794	7.47668e-05
ATRAID	ATRAID	cDC2	1364	3681	380	1322	OK	0.340102	0.436512	0.37341	0.0718599	5.19637	2.11231e-07	0.515357	0.00666221
ATRAID	ATRAID	cMonocyte	6106	4862	759	724	OK	0.136685	0.162757	0.29987	0.0596806	5.02458	5.13267e-07	0.410682	0.0157624
ATRAID	ATRAID	Macrophage	40747	60483	8138	21002	OK	0.240922	0.456199	0.305031	0.0459793	6.63408	3.43435e-11	0.423705	1.38899e-06
ATRAID	ATRAID	Macrophage_Alveolar	23905	27403	9165	12381	OK	0.519032	0.619771	0.214334	0.0403227	5.31546	1.08679e-07	0.299804	0.00404404
ATRAID	ATRAID	ncMonocyte	1058	1931	135	379	OK	0.143224	0.217593	0.549989	0.109301	5.03189	5.14424e-07	0.753442	0.0139296
ATRX	ATRX	Macrophage_Alveolar	23905	27403	10840	11914	OK	0.600693	0.56784	-0.207888	0.0380984	-5.4566	4.96913e-08	-0.291921	0.00185577
ATXN1	ATXN1	ATII	2655	496	2296	327	OK	1.81951	1.19483	-0.414582	0.0660203	-6.27961	3.86011e-10	-0.594932	1.24311e-05
ATXN1	ATXN1	B	1227	4399	479	1464	OK	0.616524	0.489738	-0.36717	0.0593819	-6.18321	6.72343e-10	-0.524935	2.0852e-05
ATXN1	ATXN1	Club	226	1855	180	1228	OK	1.56747	1.24106	-0.770815	0.0706081	-10.9168	5.10507e-27	-1.1064	1.67604e-22
ATXN1	ATXN1	cMonocyte	6106	4862	2941	2516	OK	0.683164	0.760007	0.186571	0.0304917	6.11874	9.78577e-10	0.267144	3.06021e-05
ATXN1	ATXN1	Macrophage_Alveolar	23905	27403	18774	20824	OK	1.47921	1.41281	-0.176212	0.0231859	-7.59995	3.22838e-14	-0.252434	1.24945e-09
ATXN1	ATXN1	Multiplet	1000	2765	804	2225	OK	1.79026	1.83616	-0.302122	0.039639	-7.62183	3.14631e-14	-0.433897	1.10514e-09
ATXN1	ATXN1	ncMonocyte	1058	1931	536	872	OK	0.743244	0.638868	-0.273676	0.0564274	-4.85007	1.2974e-06	-0.391173	0.0349714
ATXN1	ATXN1	pDC	52	430	39	170	OK	1.59571	0.661574	-1.35752	0.154739	-8.77298	3.05192e-17	-1.94704	7.16347e-13
ATXN10	ATXN10	ATII	2655	496	1095	217	OK	0.535521	0.643876	0.419772	0.0850832	4.93367	8.48878e-07	0.592564	0.0270851
ATXN2	ATXN2	Macrophage_Alveolar	23905	27403	10419	10945	OK	0.578615	0.51255	-0.302045	0.0428761	-7.0446	1.98259e-12	-0.424458	7.61969e-08
ATXN7	ATXN7	Macrophage_Alveolar	23905	27403	7803	7240	OK	0.403508	0.312783	-0.424724	0.0555979	-7.63921	2.38587e-14	-0.586768	9.2393e-10
ATXN7	ATXN7	Multiplet	1000	2765	415	1117	OK	0.548277	0.536811	-0.399014	0.0735292	-5.42661	6.10582e-08	-0.560554	0.00210352
ATXN7L1	ATXN7L1	Ciliated	1144	7464	414	3668	OK	0.498897	0.727961	0.351095	0.0563928	6.22589	5.01242e-10	0.49623	1.86392e-05
AUH	AUH	cMonocyte	6106	4862	605	633	OK	0.107739	0.14415	0.438698	0.0685393	6.40068	1.61625e-10	0.599583	5.07002e-06
AURKAIP1	AURKAIP1	Macrophage_Alveolar	23905	27403	10655	14032	OK	0.639685	0.744399	0.23493	0.033572	6.9978	2.76694e-12	0.33063	1.0627e-07
AURKB	AURKB	cDC2	1364	3681	92	112	OK	0.098618	0.0444321	-0.894782	0.180999	-4.94358	7.91858e-07	-0.978553	0.0248707
AUTS2	AUTS2	ATII	2655	496	2548	400	OK	2.84919	1.7821	-0.544262	0.0523474	-10.3971	6.43734e-25	-0.783286	2.0942e-20
AUTS2	AUTS2	cDC2	1364	3681	686	1417	OK	0.907078	0.632239	-0.583175	0.0584364	-9.97965	3.06989e-23	-0.831305	1.00069e-18
AUTS2	AUTS2	Club	226	1855	149	1153	OK	1.26759	1.07446	-0.729086	0.0789841	-9.23079	6.41134e-20	-1.04539	2.10452e-15
AUTS2	AUTS2	cMonocyte	6106	4862	879	413	OK	0.199428	0.106681	-0.619895	0.0827094	-7.49485	7.20006e-14	-0.85725	2.28098e-09
AUTS2	AUTS2	Macrophage	40747	60483	6700	6688	OK	0.223614	0.136348	-0.866656	0.0794847	-10.9034	1.58535e-27	-1.18631	6.56857e-23
AUTS2	AUTS2	Multiplet	1000	2765	602	1361	OK	1.28957	0.854776	-0.898788	0.0557473	-16.1226	1.3395e-56	-1.28413	4.76285e-52
AUTS2	AUTS2	ncMonocyte	1058	1931	122	135	OK	0.156193	0.0836118	-0.784816	0.15261	-5.14264	2.88385e-07	-1.06113	0.00782445
AUTS2	AUTS2	NK	2744	4007	1546	1813	OK	0.921515	0.711765	-0.356715	0.0371819	-9.5938	1.16653e-21	-0.51243	3.62195e-17
AUTS2	AUTS2	T	4410	5088	571	478	OK	0.175785	0.120312	-0.45957	0.0771407	-5.95755	2.6515e-09	-0.642813	8.27932e-05
AVEN	AVEN	Multiplet	1000	2765	166	456	OK	0.19417	0.192523	-0.735873	0.141873	-5.18684	2.25163e-07	-0.969029	0.00773211
AVEN	AVEN	T	4410	5088	336	300	OK	0.0919961	0.0678705	-0.49502	0.10212	-4.84745	1.27039e-06	-0.673619	0.0388486
AVL9	AVL9	Macrophage_Alveolar	23905	27403	10664	9862	OK	0.604779	0.456131	-0.537234	0.042556	-12.6242	2.93571e-36	-0.753074	1.1705e-31
AVPI1	AVPI1	cDC2	1364	3681	367	1314	OK	0.352215	0.478971	0.4937	0.0743529	6.63995	3.46828e-11	0.685908	1.1119e-06
AVPI1	AVPI1	cMonocyte	6106	4862	1101	628	OK	0.21326	0.150034	-0.318772	0.0582957	-5.46819	4.65591e-08	-0.441408	0.00144166
AVPI1	AVPI1	Fibroblast	847	1443	185	201	OK	0.265962	0.168336	-0.690682	0.131885	-5.23702	1.78099e-07	-0.932665	0.00561993
AVPI1	AVPI1	Macrophage	40747	60483	10798	23234	OK	0.337338	0.54501	0.277578	0.0417645	6.64626	3.16315e-11	0.389706	1.27956e-06
AXIN2	AXIN2	T_Cytotoxic	4061	6296	38	13	OK	0.0100357	0.0020648	-1.69913	0.35048	-4.84799	1.26594e-06	-1.15457	0.0392809
AXL	AXL	cDC2	1364	3681	940	2723	OK	1.47005	1.76679	0.28364	0.0416614	6.80821	1.10354e-11	0.407313	3.54159e-07
AXL	AXL	Macrophage_Alveolar	23905	27403	13007	13157	OK	0.928002	0.77561	-0.231543	0.0344684	-6.71754	1.94872e-11	-0.329217	7.45442e-07
AZI2	AZI2	cMonocyte	6106	4862	533	942	OK	0.095996	0.22732	0.947154	0.073713	12.8492	1.71896e-37	1.30698	5.54948e-33
AZI2	AZI2	Macrophage	40747	60483	5741	14791	OK	0.164074	0.30826	0.422134	0.0655993	6.43503	1.29108e-10	0.580551	5.20885e-06
AZI2	AZI2	Macrophage_Alveolar	23905	27403	6998	11976	OK	0.368388	0.619617	0.56624	0.0478739	11.8277	4.58833e-32	0.790777	1.82524e-27
AZIN1	AZIN1	cDC2	1364	3681	623	1522	OK	0.636642	0.530386	-0.299616	0.0556691	-5.38208	7.6962e-08	-0.422811	0.00243438
AZIN1	AZIN1	Ciliated	1144	7464	619	5160	OK	0.865939	1.20275	0.317766	0.0400902	7.92629	2.54002e-15	0.453577	9.53371e-11
AZIN1	AZIN1	cMonocyte	6106	4862	1911	1242	OK	0.386621	0.303584	-0.269647	0.0422808	-6.37753	1.87929e-10	-0.381677	5.89381e-06
AZIN1	AZIN1	ncMonocyte	1058	1931	446	591	OK	0.581406	0.376451	-0.669295	0.0667956	-10.0201	2.88738e-23	-0.950495	8.22038e-19
AZIN1-AS1	AZIN1-AS1	Ciliated	1144	7464	512	4338	OK	0.653333	0.944625	0.322291	0.0512545	6.28804	3.37148e-10	0.458642	1.25436e-05
AZIN1-AS1	AZIN1-AS1	Multiplet	1000	2765	73	508	OK	0.092185	0.284603	1.0116	0.200311	5.05017	4.62354e-07	1.30581	0.0158435
B2M	B2M	ATII	2655	496	2400	466	OK	3.16208	2.91195	0.194302	0.0349243	5.56351	2.86541e-08	0.279913	0.000919108
B2M	B2M	cDC2	1364	3681	1333	3657	OK	4.86505	5.1852	0.0975015	0.0191172	5.10019	3.51733e-07	0.140611	0.011075
B2M	B2M	cMonocyte	6106	4862	5968	4823	OK	3.82042	4.44732	0.482889	0.0115756	41.7163	0	0.696414	0
B2M	B2M	Fibroblast	847	1443	822	1419	OK	3.72202	4.28877	0.338425	0.0268277	12.6148	2.54995e-35	0.487892	8.20701e-31
B2M	B2M	Lymphatic	973	733	963	721	OK	4.06009	4.30701	0.216302	0.029034	7.44996	1.4765e-13	0.311931	4.36469e-09
B2M	B2M	Macrophage	40747	60483	39808	59929	OK	4.28553	5.03411	0.18836	0.0140563	13.4004	1.34631e-40	0.271652	5.6032e-36
B2M	B2M	Macrophage_Alveolar	23905	27403	23550	27364	OK	5.14313	5.74436	0.240924	0.0130892	18.4063	1.96945e-74	0.347478	7.92527e-70
B2M	B2M	Multiplet	1000	2765	971	2762	OK	4.62638	5.20016	0.220147	0.0269267	8.17579	3.97624e-16	0.317479	1.40051e-11
B2M	B2M	ncMonocyte	1058	1931	1019	1924	OK	3.72271	5.20854	0.78679	0.0256512	30.6726	7.48531e-180	1.13474	2.16595e-175
B2M	B2M	NK	2744	4007	2730	3995	OK	4.38008	4.83503	0.278941	0.0126818	21.9954	1.29664e-103	0.402353	4.04149e-99
B2M	B2M	T	4410	5088	4248	5042	OK	3.88214	4.57335	0.364066	0.012953	28.1066	4.90705e-167	0.525111	1.58512e-162
B2M	B2M	T_Cytotoxic	4061	6296	4016	6274	OK	4.34971	4.86746	0.283751	0.0102845	27.5903	1.47784e-161	0.409287	4.79824e-157
B2M	B2M	T_Regulatory	316	844	303	834	OK	4.18676	4.9293	0.306681	0.0464985	6.5955	6.43013e-11	0.442356	1.63583e-06
B3GNT2	B3GNT2	cMonocyte	6106	4862	370	362	OK	0.0637297	0.079574	0.451975	0.0887503	5.09265	3.59524e-07	0.591219	0.0110575
B3GNT5	B3GNT5	Macrophage	40747	60483	13703	19241	OK	0.430286	0.40482	-0.363253	0.0415853	-8.73513	2.82372e-18	-0.511895	1.16058e-13
B3GNT5	B3GNT5	Macrophage_Alveolar	23905	27403	12267	12681	OK	0.787111	0.661379	-0.334304	0.0357262	-9.35739	9.93206e-21	-0.47318	3.9039e-16
B3GNT7	B3GNT7	Macrophage	40747	60483	2623	8366	OK	0.077787	0.179082	0.534036	0.0946985	5.63932	1.75358e-08	0.680346	0.000699731
B3GNT7	B3GNT7	Macrophage_Alveolar	23905	27403	7548	11428	OK	0.437684	0.599276	0.414653	0.0475263	8.72471	3.09421e-18	0.580318	1.21055e-13
B3GNT7	B3GNT7	NK	2744	4007	462	444	OK	0.219843	0.135567	-0.598877	0.0754971	-7.93246	2.49717e-15	-0.84113	7.72199e-11
B3GNT7	B3GNT7	T_Cytotoxic	4061	6296	137	94	OK	0.0434144	0.0171031	-1.08001	0.159811	-6.75804	1.47672e-11	-1.29839	4.70573e-07
B4GALNT2	B4GALNT2	Ciliated	1144	7464	83	284	OK	0.0771544	0.0390681	-1.08462	0.16141	-6.71963	1.93768e-11	-1.22528	7.2291e-07
B4GALT1	B4GALT1	cDC2	1364	3681	1126	2968	OK	1.69251	1.57746	-0.20014	0.0335131	-5.97198	2.50437e-09	-0.287265	7.97693e-05
B4GALT1	B4GALT1	cMonocyte	6106	4862	4287	3082	OK	1.20843	1.01617	-0.148245	0.0252159	-5.87905	4.25841e-09	-0.212944	0.000132671
B4GALT1	B4GALT1	ncMonocyte	1058	1931	795	1133	OK	1.33799	0.963243	-0.510351	0.0430583	-11.8526	1.05954e-31	-0.732578	3.03334e-27
B4GALT5	B4GALT5	ATII	2655	496	1842	247	OK	1.23362	0.811303	-0.447184	0.0824292	-5.42506	6.23179e-08	-0.638827	0.0019971
B4GALT5	B4GALT5	B	1227	4399	138	278	OK	0.148485	0.0732218	-0.895065	0.115947	-7.71963	1.37184e-14	-1.21769	4.27357e-10
B4GALT5	B4GALT5	cDC2	1364	3681	670	1507	OK	0.784601	0.604789	-0.376051	0.0558586	-6.73219	1.85752e-11	-0.533911	5.95912e-07
B4GALT5	B4GALT5	cMonocyte	6106	4862	3488	2378	OK	0.911378	0.733555	-0.236455	0.0298489	-7.92171	2.59201e-15	-0.338973	8.23457e-11
B4GALT5	B4GALT5	Macrophage	40747	60483	22894	33651	OK	0.896804	0.90616	-0.272614	0.0298628	-9.12889	8.25932e-20	-0.389914	3.40102e-15
B4GALT5	B4GALT5	Macrophage_Alveolar	23905	27403	13945	14899	OK	0.973981	0.856677	-0.273641	0.0322102	-8.49549	2.25186e-17	-0.389855	8.7899e-13
B4GALT5	B4GALT5	Mast	165	572	119	382	OK	1.46604	1.21804	-0.46142	0.0930605	-4.95828	8.83818e-07	-0.664188	0.0198037
B4GALT5	B4GALT5	Multiplet	1000	2765	616	1654	OK	1.10089	1.02156	-0.381052	0.0532714	-7.15303	1.01525e-12	-0.543904	3.55489e-08
B4GALT5	B4GALT5	ncMonocyte	1058	1931	842	1165	OK	1.64287	1.0833	-0.680835	0.0457357	-14.8863	2.10833e-48	-0.978652	6.06587e-44
B4GALT5	B4GALT5	T	4410	5088	1351	1166	OK	0.428928	0.304093	-0.532077	0.0462162	-11.5128	1.81149e-30	-0.758826	5.81614e-26
B4GALT5	B4GALT5	T_Cytotoxic	4061	6296	1147	1538	OK	0.380826	0.314757	-0.291132	0.0441612	-6.59247	4.54388e-11	-0.414547	1.44613e-06
BABAM2	BABAM2	ATII	2655	496	1284	271	OK	0.710002	0.896945	0.410212	0.0800735	5.12294	3.18915e-07	0.583943	0.0101951
BABAM2	BABAM2	Lymphatic	973	733	388	384	OK	0.576596	0.805254	0.405944	0.0733827	5.53188	3.66084e-08	0.579418	0.00107819
BABAM2	BABAM2	T_Cytotoxic	4061	6296	1025	2057	OK	0.328841	0.426322	0.233592	0.0420913	5.54965	2.93546e-08	0.332869	0.000922997
BACE2	BACE2	ATI	502	176	38	65	OK	0.0889224	0.502284	1.47227	0.249678	5.89669	5.85797e-09	2.0245	0.000150146
BACE2	BACE2	ATII	2655	496	477	152	OK	0.217099	0.460513	1.14411	0.118481	9.65648	9.21388e-22	1.57136	2.99414e-17
BACE2	BACE2	Macrophage_Alveolar	23905	27403	1296	905	OK	0.0608499	0.0365305	-0.905747	0.16285	-5.56186	2.7378e-08	-0.871625	0.00102509
BACH1	BACH1	B	1227	4399	537	1493	OK	0.614581	0.446213	-0.442086	0.0528383	-8.36678	7.39494e-17	-0.631035	2.3067e-12
BACH1	BACH1	cDC2	1364	3681	926	2307	OK	1.15803	0.987068	-0.286217	0.0402463	-7.11165	1.30704e-12	-0.408965	4.20396e-08
BACH1	BACH1	Ciliated	1144	7464	330	1587	OK	0.394097	0.253915	-0.744567	0.0714657	-10.4185	2.88359e-25	-1.02997	1.08824e-20
BACH1	BACH1	Macrophage	40747	60483	25752	39045	OK	1.00134	1.0346	-0.233153	0.0267192	-8.72605	3.05793e-18	-0.333717	1.25678e-13
BACH1	BACH1	Macrophage_Alveolar	23905	27403	18754	19938	OK	1.46394	1.2856	-0.318132	0.0231898	-13.7186	1.90172e-42	-0.455367	7.60555e-38
BACH1	BACH1	Multiplet	1000	2765	604	1562	OK	1.02477	0.909276	-0.36705	0.0505727	-7.25786	4.7532e-13	-0.522871	1.66547e-08
BACH1	BACH1	ncMonocyte	1058	1931	706	1191	OK	1.12824	0.952043	-0.30403	0.0463334	-6.56178	6.24433e-11	-0.436172	1.73486e-06
BACH1	BACH1	T	4410	5088	749	759	OK	0.201688	0.179591	-0.291232	0.0592643	-4.91412	9.06707e-07	-0.409766	0.0277797
BACH2	BACH2	B_Plasma	232	192	50	63	OK	0.300577	1.07172	2.25646	0.383189	5.88863	7.95692e-09	3.21448	0.000194014
BACH2	BACH2	Ciliated	1144	7464	168	768	OK	0.169765	0.119805	-0.672854	0.114984	-5.85173	5.0429e-09	-0.880136	0.000186865
BACH2	BACH2	ncMonocyte	1058	1931	76	60	OK	0.0968875	0.0345888	-1.03139	0.209969	-4.91209	9.49605e-07	-1.32196	0.0256365
BAG3	BAG3	ATII	2655	496	934	180	OK	0.48572	0.565856	0.559653	0.109752	5.09926	3.61137e-07	0.791184	0.0115408
BAG3	BAG3	Macrophage_Alveolar	23905	27403	5450	6776	OK	0.304311	0.415335	0.497744	0.0723254	6.88202	6.25513e-12	0.69593	2.39865e-07
BAG3	BAG3	NK	2744	4007	103	212	OK	0.0415632	0.0798362	0.865994	0.178515	4.8511	1.2553e-06	1.15703	0.0378736
BAG3	BAG3	T	4410	5088	372	642	OK	0.0973916	0.163917	0.523971	0.0902976	5.80272	6.73392e-09	0.730063	0.000209728
BAG6	BAG6	Macrophage	40747	60483	7037	11609	OK	0.190739	0.217156	-0.310597	0.0613204	-5.06515	4.15366e-07	-0.422056	0.0164207
BAIAP2	BAIAP2	cMonocyte	6106	4862	461	191	OK	0.0839954	0.0418575	-0.78879	0.111226	-7.09178	1.41363e-12	-1.01742	4.46411e-08
BAIAP2L1	BAIAP2L1	cMonocyte	6106	4862	2193	2026	OK	0.488892	0.583107	0.32122	0.0323706	9.92319	4.21982e-23	0.457261	1.35308e-18
BAIAP2L1	BAIAP2L1	Macrophage_Alveolar	23905	27403	8766	12017	OK	0.51923	0.647129	0.262322	0.0419792	6.24886	4.30306e-10	0.367176	1.63327e-05
BAIAP2L1	BAIAP2L1	ncMonocyte	1058	1931	261	786	OK	0.344171	0.553778	0.556506	0.0740387	7.51641	7.39801e-14	0.786991	2.07655e-09
BAIAP2L1	BAIAP2L1	T	4410	5088	1343	2084	OK	0.3975	0.584723	0.387061	0.0358558	10.7949	5.21636e-27	0.552044	1.67283e-22
BAIAP2L1	BAIAP2L1	T_Cytotoxic	4061	6296	1322	2319	OK	0.399302	0.476911	0.181168	0.0347062	5.22005	1.82468e-07	0.25815	0.0057045
BAMBI	BAMBI	ATII	2655	496	214	72	OK	0.0966736	0.207705	1.07024	0.185596	5.76653	8.87485e-09	1.37808	0.000284989
BANF1	BANF1	cDC2	1364	3681	402	1518	OK	0.368315	0.528767	0.530068	0.067638	7.83683	5.59573e-15	0.735895	1.8072e-10
BANF1	BANF1	Macrophage	40747	60483	7889	22018	OK	0.229418	0.473795	0.552374	0.0465636	11.8628	3.03827e-32	0.766868	1.26182e-27
BANF1	BANF1	Macrophage_Alveolar	23905	27403	8140	12480	OK	0.440395	0.618432	0.457415	0.0415975	10.9962	5.76195e-28	0.636988	2.2845e-23
BANF1	BANF1	Multiplet	1000	2765	289	1196	OK	0.36609	0.59356	0.456265	0.0933816	4.88603	1.07176e-06	0.632615	0.0366221
BANF1	BANF1	ncMonocyte	1058	1931	104	372	OK	0.107769	0.213588	0.820397	0.123518	6.64192	3.66467e-11	1.10633	1.01896e-06
BANP	BANP	B	1227	4399	199	557	OK	0.195129	0.14392	-0.493245	0.0902731	-5.46392	4.85749e-08	-0.68619	0.00150111
BANP	BANP	Macrophage_Alveolar	23905	27403	5057	3820	OK	0.245493	0.155161	-0.68229	0.0761686	-8.95764	3.90861e-19	-0.894035	1.53202e-14
BANP	BANP	ncMonocyte	1058	1931	312	283	OK	0.363952	0.166952	-1.04407	0.0914972	-11.4109	1.4962e-29	-1.45938	4.27807e-25
BAP1	BAP1	Macrophage	40747	60483	3821	5079	OK	0.0997519	0.0886469	-0.487439	0.0910147	-5.3556	8.71626e-08	-0.622557	0.00346253
BAP1	BAP1	ncMonocyte	1058	1931	106	98	OK	0.103506	0.0522656	-0.81957	0.158816	-5.16049	2.62424e-07	-1.06143	0.00712245
BAP1	BAP1	T	4410	5088	291	204	OK	0.0684681	0.041359	-0.605128	0.102267	-5.91711	3.38987e-09	-0.790775	0.000105767
BAP1	BAP1	T_Cytotoxic	4061	6296	273	271	OK	0.0698176	0.0448744	-0.50213	0.0984673	-5.09946	3.46871e-07	-0.659512	0.0108213
BASP1	BASP1	cDC2	1364	3681	917	1986	OK	1.28274	0.888696	-0.604838	0.0451027	-13.4102	2.56665e-40	-0.86455	8.41269e-36
BASP1	BASP1	cMonocyte	6106	4862	3925	2596	OK	1.10846	0.849369	-0.286599	0.0283326	-10.1155	6.14543e-24	-0.41147	1.97194e-19
BASP1	BASP1	Macrophage	40747	60483	26968	34085	OK	1.22336	0.982196	-0.578493	0.0288514	-20.0508	1.03842e-87	-0.829498	4.33987e-83
BASP1	BASP1	Macrophage_Alveolar	23905	27403	8003	6299	OK	0.531101	0.317481	-0.733181	0.0554657	-13.2186	1.4696e-39	-1.02453	5.86975e-35
BASP1	BASP1	Multiplet	1000	2765	491	1350	OK	0.849515	0.908049	-0.550606	0.0703808	-7.82324	6.63794e-15	-0.785577	2.33397e-10
BASP1	BASP1	ncMonocyte	1058	1931	665	737	OK	1.1683	0.563725	-1.07481	0.0610923	-17.5933	5.29044e-66	-1.53941	1.52645e-61
BATF	BATF	cMonocyte	6106	4862	283	362	OK	0.0502016	0.0806723	0.629879	0.0945883	6.65917	2.89856e-11	0.812021	9.12089e-07
BATF	BATF	T	4410	5088	2114	2836	OK	0.809857	0.973711	0.153759	0.0313113	4.91065	9.22877e-07	0.221002	0.0282733
BATF	BATF	T_Regulatory	316	844	204	679	OK	1.15523	1.71893	0.440817	0.0793381	5.55619	3.41917e-08	0.63436	0.000868094
BATF3	BATF3	cMonocyte	6106	4862	87	151	OK	0.015395	0.033118	0.906551	0.168662	5.37497	7.83179e-08	0.934635	0.00242104
BATF3	BATF3	Macrophage	40747	60483	1053	3993	OK	0.0278995	0.0738033	0.749022	0.141544	5.29178	1.23693e-07	0.835068	0.00490789
BATF3	BATF3	ncMonocyte	1058	1931	28	171	OK	0.0297824	0.0950437	1.40168	0.23623	5.93356	3.30485e-09	1.69757	9.10321e-05
BAX	BAX	ncMonocyte	1058	1931	266	757	OK	0.313075	0.478423	0.48907	0.0750714	6.51474	8.51385e-11	0.690461	2.36387e-06
BAX	BAX	NK	2744	4007	672	851	OK	0.284233	0.236556	-0.262486	0.0525456	-4.9954	6.01894e-07	-0.371511	0.0182091
BAX	BAX	VE_Capillary_B	436	494	50	151	OK	0.129999	0.400244	0.948583	0.18176	5.21887	2.22151e-07	1.32879	0.00568728
BAZ1A	BAZ1A	cDC2	1364	3681	817	2072	OK	1.02553	0.865842	-0.383055	0.0476365	-8.04122	1.09938e-15	-0.546573	3.55584e-11
BAZ1A	BAZ1A	DC_Mature	151	364	119	219	OK	1.62956	1.0989	-0.778356	0.132373	-5.88004	7.39823e-09	-1.11595	0.000182181
BAZ1A	BAZ1A	VE_Peribronchial	83	1919	58	1168	OK	1.61994	1.11286	-0.607825	0.119676	-5.07892	4.14835e-07	-0.871316	0.0130773
BAZ1B	BAZ1B	ncMonocyte	1058	1931	174	188	OK	0.184795	0.106701	-0.632429	0.118721	-5.32703	1.07246e-07	-0.857714	0.00292128
BAZ1B	BAZ1B	NK	2744	4007	462	495	OK	0.187141	0.137318	-0.377711	0.0688508	-5.48593	4.26218e-08	-0.528782	0.00129813
BAZ1B	BAZ1B	T	4410	5088	788	743	OK	0.204794	0.166027	-0.293735	0.0556914	-5.27433	1.36175e-07	-0.412605	0.00420455
BAZ2B	BAZ2B	Macrophage_Alveolar	23905	27403	11227	11942	OK	0.657733	0.584798	-0.313801	0.0370781	-8.46325	2.96495e-17	-0.442459	1.1571e-12
BAZ2B	BAZ2B	ncMonocyte	1058	1931	287	328	OK	0.338629	0.196794	-0.610079	0.0921139	-6.62309	4.1557e-11	-0.85408	1.15533e-06
BBC3	BBC3	NK	2744	4007	171	163	OK	0.065818	0.0422422	-0.593738	0.12128	-4.8956	1.00283e-06	-0.778389	0.0302865
BBC3	BBC3	T	4410	5088	265	136	OK	0.0630434	0.027386	-0.856198	0.116909	-7.32364	2.6097e-13	-1.08603	8.26439e-09
BBC3	BBC3	T_Cytotoxic	4061	6296	259	242	OK	0.069	0.0404541	-0.707603	0.100841	-7.01699	2.41404e-12	-0.926001	7.70658e-08
BBOF1	BBOF1	Multiplet	1000	2765	107	667	OK	0.165511	0.413337	0.88846	0.14486	6.13324	9.50021e-10	1.20316	3.29838e-05
BBS9	BBS9	Ciliated	1144	7464	849	6227	OK	1.37853	1.71352	0.181822	0.0301406	6.03245	1.68158e-09	0.260848	6.24118e-05
BBS9	BBS9	Macrophage_Alveolar	23905	27403	4509	4231	OK	0.219335	0.175405	-0.531113	0.0757065	-7.01542	2.44122e-12	-0.702228	9.37869e-08
BBS9	BBS9	Multiplet	1000	2765	248	1016	OK	0.350043	0.63031	0.478179	0.0927177	5.15737	2.63356e-07	0.668784	0.00903838
BBX	BBX	Macrophage_Alveolar	23905	27403	13098	14657	OK	0.811431	0.778982	-0.179904	0.0327803	-5.48819	4.15995e-08	-0.25519	0.00155457
BBX	BBX	ncMonocyte	1058	1931	486	732	OK	0.632919	0.487493	-0.395694	0.0612884	-6.45627	1.24798e-10	-0.563864	3.46239e-06
BBX	BBX	T	4410	5088	1600	1665	OK	0.472807	0.411156	-0.260466	0.0378638	-6.87904	6.40598e-12	-0.372005	2.02096e-07
BCAM	BCAM	Ciliated	1144	7464	142	634	OK	0.150734	0.094604	-0.802139	0.115169	-6.9649	3.52786e-12	-1.02398	1.3185e-07
BCAP31	BCAP31	Lymphatic	973	733	559	326	OK	0.875693	0.64973	-0.509948	0.0714729	-7.13484	1.4274e-12	-0.727918	4.21853e-08
BCAP31	BCAP31	Macrophage	40747	60483	18918	35987	OK	0.66064	0.998355	0.178291	0.0284038	6.277	3.59493e-10	0.254153	1.44685e-05
BCAR1	BCAR1	Goblet	101	1044	26	190	OK	0.308613	0.214974	-1.54724	0.309354	-5.00152	6.57942e-07	-2.03859	0.0204469
BCAR1	BCAR1	Macrophage_Alveolar	23905	27403	4192	3581	OK	0.200292	0.147206	-0.567888	0.0841812	-6.74603	1.6036e-11	-0.725988	6.13715e-07
BCAR1	BCAR1	Pericyte	24	578	7	88	OK	0.31604	0.17517	-1.56161	0.307518	-5.07812	5.09492e-07	-2.18669	0.0126818
BCAR3	BCAR3	cDC2	1364	3681	302	497	OK	0.289279	0.163456	-0.58018	0.0979387	-5.92391	3.35212e-09	-0.785265	0.000106722
BCAR3	BCAR3	Macrophage	40747	60483	7049	7914	OK	0.224597	0.157182	-0.675761	0.0687117	-9.83473	1.0114e-22	-0.919944	4.17597e-18
BCAR3	BCAR3	Macrophage_Alveolar	23905	27403	10024	6367	OK	0.582289	0.285457	-0.953178	0.0526158	-18.1158	3.39047e-72	-1.32143	1.36395e-67
BCAS1	BCAS1	Ciliated	1144	7464	343	3400	OK	0.437091	0.674484	0.432551	0.0627719	6.89084	5.93671e-12	0.609779	2.2176e-07
BCAS3	BCAS3	Ciliated	1144	7464	1014	7208	OK	2.36194	3.1845	0.386172	0.0242356	15.9341	2.33941e-56	0.556158	8.86053e-52
BCAS3	BCAS3	Macrophage_Alveolar	23905	27403	12886	14924	OK	0.819706	0.835609	-0.180558	0.0326431	-5.53126	3.25948e-08	-0.256508	0.00121937
BCAS3	BCAS3	Multiplet	1000	2765	583	1976	OK	1.05163	1.68908	0.520485	0.056008	9.29305	2.47034e-20	0.745743	8.73315e-16
BCAS3	BCAS3	T_Cytotoxic	4061	6296	1252	2613	OK	0.420113	0.577679	0.294467	0.0383774	7.67291	1.8383e-14	0.421146	5.89139e-10
BCAS4	BCAS4	cMonocyte	6106	4862	3179	1783	OK	0.798702	0.468703	-0.582583	0.0321964	-18.0947	4.91866e-72	-0.831482	1.59561e-67
BCAS4	BCAS4	Lymphatic	973	733	486	278	OK	0.70613	0.548616	-0.463733	0.0821776	-5.64307	1.95268e-08	-0.660107	0.000575416
BCAS4	BCAS4	Macrophage	40747	60483	23407	42006	OK	1.03778	1.40128	0.125542	0.0251985	4.98212	6.39445e-07	0.179907	0.0252255
BCAS4	BCAS4	Macrophage_Alveolar	23905	27403	18283	23182	OK	1.87331	2.1554	0.145581	0.0200782	7.2507	4.45351e-13	0.209141	1.71616e-08
BCAS4	BCAS4	VE_Arterial	274	330	122	117	OK	0.735435	0.484058	-0.690855	0.137932	-5.00867	7.21129e-07	-0.982843	0.0187054
BCAT1	BCAT1	ATI	502	176	43	70	OK	0.107049	0.663636	1.43226	0.234668	6.10333	1.7501e-09	1.99916	4.48692e-05
BCAT1	BCAT1	ATII	2655	496	546	159	OK	0.243908	0.541683	1.0142	0.121241	8.36521	8.89831e-17	1.41254	2.88341e-12
BCAT1	BCAT1	cMonocyte	6106	4862	1865	1169	OK	0.407077	0.304733	-0.290399	0.0460383	-6.30778	2.95048e-10	-0.411413	9.2471e-06
BCAT1	BCAT1	DC_Mature	151	364	73	91	OK	0.85189	0.357229	-1.2569	0.19002	-6.61458	9.38308e-11	-1.77896	2.31246e-06
BCAT1	BCAT1	Macrophage	40747	60483	18077	28802	OK	0.670146	0.73708	-0.245065	0.0344974	-7.10387	1.2958e-12	-0.349139	5.26483e-08
BCAT1	BCAT1	Myofibroblast	204	2886	36	331	OK	0.229111	0.15393	-1.27464	0.193963	-6.57158	5.82183e-11	-1.73153	1.93558e-06
BCAT1	BCAT1	ncMonocyte	1058	1931	347	534	OK	0.442368	0.341811	-0.421955	0.0745251	-5.66191	1.63902e-08	-0.597536	0.000449386
BCAT2	BCAT2	Myofibroblast	204	2886	34	292	OK	0.195253	0.11145	-1.381	0.190986	-7.23088	6.02251e-13	-1.84383	2.00525e-08
BCCIP	BCCIP	T_Cytotoxic	4061	6296	273	281	OK	0.0713558	0.0466875	-0.491677	0.0953104	-5.15869	2.53456e-07	-0.644032	0.00791619
BCL10	BCL10	Macrophage	40747	60483	6625	11298	OK	0.185177	0.21479	-0.329334	0.0652257	-5.04914	4.5164e-07	-0.447017	0.0178492
BCL10	BCL10	NK	2744	4007	193	188	OK	0.0754516	0.0492537	-0.542415	0.111117	-4.88146	1.0772e-06	-0.719779	0.0325218
BCL10	BCL10	T_Cytotoxic	4061	6296	254	259	OK	0.0675644	0.0438046	-0.496464	0.0992883	-5.00023	5.8235e-07	-0.647263	0.0181291
BCL11A	BCL11A	B	1227	4399	776	2716	OK	1.07811	0.990365	-0.204	0.0378011	-5.39666	7.06713e-08	-0.292967	0.00218282
BCL11A	BCL11A	cDC2	1364	3681	431	950	OK	0.444879	0.338517	-0.442496	0.0727995	-6.07828	1.30412e-09	-0.618082	4.15819e-05
BCL11B	BCL11B	T	4410	5088	2336	3259	OK	0.809543	1.02903	0.199476	0.0271552	7.34577	2.21441e-13	0.286567	7.01369e-09
BCL11B	BCL11B	T_Cytotoxic	4061	6296	1935	3559	OK	0.686582	0.855057	0.208951	0.0290284	7.19817	6.54142e-13	0.299881	2.09057e-08
BCL2	BCL2	B_Plasma	232	192	146	59	OK	1.10327	0.460413	-1.20017	0.226651	-5.29525	1.91655e-07	-1.70766	0.00466852
BCL2	BCL2	cDC2	1364	3681	879	2285	OK	1.14933	1.04285	-0.237345	0.0444422	-5.34054	9.67399e-08	-0.339546	0.00305804
BCL2	BCL2	Macrophage	40747	60483	8860	20272	OK	0.297706	0.486932	0.28507	0.0519297	5.48954	4.1283e-08	0.401702	0.00164426
BCL2	BCL2	Macrophage_Alveolar	23905	27403	5489	3809	OK	0.310797	0.171185	-0.745275	0.0732074	-10.1803	3.18604e-24	-1.00263	1.25836e-19
BCL2	BCL2	Myofibroblast	204	2886	48	591	OK	0.293669	0.258568	-0.797123	0.156092	-5.10675	3.47633e-07	-1.11656	0.0114841
BCL2A1	BCL2A1	cDC1	199	373	142	170	OK	1.42808	0.660852	-1.02231	0.131632	-7.76642	3.77088e-14	-1.45558	9.37026e-10
BCL2A1	BCL2A1	cDC2	1364	3681	720	1280	OK	0.932118	0.502786	-0.844762	0.0551224	-15.3252	7.53224e-52	-1.19796	2.47155e-47
BCL2A1	BCL2A1	cMonocyte	6106	4862	2499	2568	OK	0.576697	0.795123	0.500707	0.0319961	15.649	1.49355e-54	0.716253	4.83628e-50
BCL2A1	BCL2A1	DC_Mature	151	364	97	149	OK	1.3189	0.681052	-0.854232	0.135775	-6.29153	6.74319e-10	-1.21981	1.66132e-05
BCL2A1	BCL2A1	Macrophage	40747	60483	18846	30837	OK	0.720995	0.856865	-0.254581	0.0341628	-7.45199	9.95551e-14	-0.363368	4.05597e-09
BCL2A1	BCL2A1	Macrophage_Alveolar	23905	27403	11713	15814	OK	0.761495	0.946903	0.268688	0.0317538	8.4616	3.00694e-17	0.381264	1.17346e-12
BCL2A1	BCL2A1	Multiplet	1000	2765	316	996	OK	0.447818	0.547651	-0.488312	0.0990208	-4.93141	8.51666e-07	-0.69014	0.0291321
BCL2A1	BCL2A1	ncMonocyte	1058	1931	461	1320	OK	0.627236	1.23307	0.898016	0.0565302	15.8856	1.29222e-54	1.28543	3.72096e-50
BCL2L1	BCL2L1	DC_Mature	151	364	69	53	OK	0.82386	0.192106	-1.94933	0.245954	-7.92558	1.42464e-14	-2.73731	3.51358e-10
BCL2L1	BCL2L1	Macrophage_Alveolar	23905	27403	10710	9688	OK	0.615551	0.45362	-0.576902	0.0436553	-13.2149	1.54218e-39	-0.80867	6.15932e-35
BCL2L11	BCL2L11	cDC2	1364	3681	502	970	OK	0.525784	0.347593	-0.526033	0.0661214	-7.95556	2.18483e-15	-0.737295	7.06136e-11
BCL2L11	BCL2L11	cMonocyte	6106	4862	1345	644	OK	0.266026	0.154523	-0.526155	0.0613337	-8.57857	1.10323e-17	-0.734294	3.51854e-13
BCL2L11	BCL2L11	Macrophage	40747	60483	6488	6453	OK	0.185541	0.119923	-0.575177	0.0739723	-7.77557	8.25121e-15	-0.776854	3.37161e-10
BCL2L11	BCL2L11	ncMonocyte	1058	1931	278	288	OK	0.325363	0.173763	-0.75343	0.0972556	-7.7469	1.2804e-14	-1.05309	3.60303e-10
BCL2L11	BCL2L11	NK	2744	4007	273	264	OK	0.112488	0.0748739	-0.485073	0.0948331	-5.11502	3.22361e-07	-0.661789	0.00977011
BCL2L11	BCL2L11	T	4410	5088	865	626	OK	0.247183	0.149948	-0.658909	0.0628849	-10.478	1.50209e-25	-0.928623	4.81389e-21
BCL2L11	BCL2L11	T_Cytotoxic	4061	6296	582	547	OK	0.169597	0.101249	-0.648901	0.070018	-9.26764	2.29601e-20	-0.901028	7.39684e-16
BCL2L13	BCL2L13	Macrophage_Alveolar	23905	27403	7975	7920	OK	0.413285	0.344578	-0.437268	0.0521338	-8.38742	5.64045e-17	-0.600603	2.19966e-12
BCL2L13	BCL2L13	T	4410	5088	456	430	OK	0.112559	0.0884996	-0.371996	0.0760456	-4.89176	1.01581e-06	-0.509137	0.0311073
BCL2L14	BCL2L14	B	1227	4399	702	2320	OK	0.854272	0.745827	-0.226617	0.0385301	-5.88156	4.29834e-09	-0.324425	0.000133137
BCL2L14	BCL2L14	Ciliated	1144	7464	690	4219	OK	1.03245	0.890114	-0.341366	0.0357606	-9.54587	1.72404e-21	-0.486522	6.49755e-17
BCL2L14	BCL2L14	Macrophage_Alveolar	23905	27403	13162	18074	OK	0.891605	1.1283	0.348663	0.0276358	12.6163	3.23813e-36	0.496177	1.29101e-31
BCL2L14	BCL2L14	ncMonocyte	1058	1931	420	1198	OK	0.603033	0.951092	0.507494	0.0531431	9.54957	2.61521e-21	0.724808	7.43163e-17
BCL2L14	BCL2L14	NK	2744	4007	1229	1632	OK	0.589789	0.521798	-0.188583	0.0358064	-5.26672	1.43177e-07	-0.269784	0.0043487
BCL2L14	BCL2L14	T_Cytotoxic	4061	6296	1851	2634	OK	0.605765	0.536066	-0.171724	0.0295202	-5.81718	6.16844e-09	-0.245561	0.00019475
BCL2L2	BCL2L2	Ionocyte	2	23	2	2	OK	1	0.11239	-25.3026	0.208514	-121.347	8.6314e-34	-6.65821	1.42012e-29
BCL2L2	BCL2L2	Macrophage	40747	60483	1353	1710	OK	0.0343182	0.0290293	-0.831129	0.167481	-4.96251	7.07342e-07	-0.83857	0.0278891
BCL2L2-PABPN1	BCL2L2-PABPN1	Macrophage	40747	60483	13390	21596	OK	0.393668	0.435031	-0.271535	0.0407715	-6.65993	2.88371e-11	-0.381787	1.16666e-06
BCL3	BCL3	cDC2	1364	3681	312	485	OK	0.274045	0.147961	-0.851576	0.0940888	-9.05077	1.98872e-19	-1.12945	6.46254e-15
BCL3	BCL3	Ciliated	1144	7464	191	854	OK	0.203641	0.134479	-0.611869	0.106695	-5.73477	1.00944e-08	-0.801869	0.000373595
BCL3	BCL3	Macrophage	40747	60483	4596	4373	OK	0.123808	0.0779329	-0.927408	0.0926895	-10.0055	1.85756e-23	-1.19188	7.67598e-19
BCL3	BCL3	NK	2744	4007	168	133	OK	0.0646008	0.0340678	-0.830611	0.128173	-6.48042	9.79193e-11	-1.07268	3.00798e-06
BCL3	BCL3	T	4410	5088	311	196	OK	0.075502	0.0410661	-0.752387	0.104668	-7.18835	7.05279e-13	-0.981483	2.2315e-08
BCL3	BCL3	T_Cytotoxic	4061	6296	217	184	OK	0.0568085	0.0303398	-0.712253	0.113269	-6.28813	3.3474e-10	-0.906108	1.06243e-05
BCL6	BCL6	cMonocyte	6106	4862	1118	1182	OK	0.213109	0.290642	0.389193	0.0503345	7.73214	1.15945e-14	0.547219	3.678e-10
BCL6	BCL6	Fibroblast	847	1443	289	319	OK	0.454337	0.276809	-0.627	0.105341	-5.95211	3.05507e-09	-0.876466	9.69405e-05
BCL6	BCL6	Macrophage	40747	60483	12820	18192	OK	0.398831	0.382264	-0.302903	0.0450588	-6.7224	1.88513e-11	-0.426126	7.63195e-07
BCL6	BCL6	Macrophage_Alveolar	23905	27403	7771	7524	OK	0.410005	0.34264	-0.3135	0.050863	-6.16362	7.38467e-10	-0.432581	2.79835e-05
BCOR	BCOR	cDC2	1364	3681	141	253	OK	0.113943	0.0726323	-0.859232	0.173554	-4.9508	7.63187e-07	-1.05949	0.023974
BCOR	BCOR	cMonocyte	6106	4862	376	143	OK	0.0656271	0.0300133	-0.78241	0.119348	-6.55572	5.81074e-11	-0.963749	1.82602e-06
BCOR	BCOR	T	4410	5088	315	264	OK	0.0751982	0.0554759	-0.523176	0.0911086	-5.74233	9.62536e-09	-0.695856	0.000299599
BCR	BCR	ncMonocyte	1058	1931	208	283	OK	0.264563	0.177487	-0.675604	0.108197	-6.2442	4.86342e-10	-0.944787	1.34605e-05
BDNF-AS	BDNF-AS	B	1227	4399	319	934	OK	0.330066	0.245065	-0.324069	0.0669797	-4.83832	1.34434e-06	-0.455639	0.0412969
BDNF-AS	BDNF-AS	Macrophage	40747	60483	7699	10773	OK	0.220624	0.20386	-0.490458	0.0609097	-8.05221	9.05742e-16	-0.665462	3.70856e-11
BEND3	BEND3	T_Cytotoxic	4061	6296	94	66	OK	0.0269292	0.0108545	-1.08926	0.192846	-5.64833	1.66447e-08	-1.19766	0.000524242
BEST1	BEST1	cDC2	1364	3681	203	365	OK	0.219967	0.121002	-0.652681	0.126058	-5.17763	2.33448e-07	-0.871087	0.00735898
BEST1	BEST1	Macrophage_Alveolar	23905	27403	2789	3987	OK	0.133466	0.234532	0.970196	0.108605	8.93327	4.86495e-19	1.29045	1.90648e-14
BEST1	BEST1	ncMonocyte	1058	1931	121	166	OK	0.170141	0.0991843	-0.770556	0.159843	-4.8207	1.50203e-06	-1.055	0.0404617
BET1L	BET1L	Macrophage_Alveolar	23905	27403	2847	2468	OK	0.129098	0.0960802	-0.597988	0.107427	-5.56647	2.66664e-08	-0.711699	0.000998575
BEX2	BEX2	NK	2744	4007	152	128	OK	0.0583781	0.0342375	-0.650359	0.133468	-4.87278	1.1255e-06	-0.834892	0.0339766
BEX3	BEX3	Macrophage_Alveolar	23905	27403	1657	3235	OK	0.0910093	0.154358	0.855566	0.108691	7.87155	3.86596e-15	1.03857	1.50069e-10
BEX4	BEX4	cDC2	1364	3681	336	1216	OK	0.298355	0.405188	0.473574	0.0782131	6.05492	1.50655e-09	0.651372	4.80302e-05
BEX4	BEX4	Macrophage	40747	60483	6087	14635	OK	0.176355	0.302766	0.281755	0.057345	4.91334	9.09584e-07	0.383163	0.0358285
BEX4	BEX4	Macrophage_Alveolar	23905	27403	7225	10743	OK	0.393435	0.532815	0.449458	0.0468741	9.58864	1.10626e-21	0.621836	4.35457e-17
BFSP2	BFSP2	T_Cytotoxic	4061	6296	114	324	OK	0.0324448	0.0649962	0.748546	0.135361	5.52999	3.28311e-08	0.973468	0.00103185
BGN	BGN	Fibroblast	847	1443	363	770	OK	0.787411	1.02424	0.460536	0.0757098	6.08291	1.37937e-09	0.65682	4.38087e-05
BGN	BGN	Lymphatic	973	733	55	130	OK	0.072522	0.270638	1.30141	0.217301	5.98896	2.57029e-09	1.74154	7.58339e-05
BGN	BGN	Myofibroblast	204	2886	61	2128	OK	0.601435	1.9008	1.37815	0.153728	8.96482	5.2633e-19	1.97416	1.75694e-14
BHLHE40	BHLHE40	ATII	2655	496	1526	191	OK	0.91546	0.564656	-0.431602	0.0852749	-5.0613	4.40301e-07	-0.611221	0.0140641
BHLHE40	BHLHE40	cMonocyte	6106	4862	933	965	OK	0.175327	0.238674	0.359767	0.0542102	6.63652	3.37831e-11	0.501304	1.06275e-06
BHLHE40	BHLHE40	VE_Capillary_B	436	494	36	162	OK	0.0919604	0.499523	1.28948	0.201892	6.38701	2.67135e-10	1.80459	6.8651e-06
BHLHE40-AS1	BHLHE40-AS1	cMonocyte	6106	4862	78	135	OK	0.0130617	0.0290199	0.900102	0.173842	5.17771	2.28998e-07	0.918266	0.00705268
BHLHE41	BHLHE41	cDC2	1364	3681	331	542	OK	0.319191	0.178205	-0.782568	0.0863753	-9.0601	1.82833e-19	-1.06477	5.9419e-15
BHLHE41	BHLHE41	Macrophage	40747	60483	6050	14468	OK	0.185804	0.342188	0.308215	0.0582642	5.28995	1.24934e-07	0.422344	0.00495702
BHLHE41	BHLHE41	Macrophage_Alveolar	23905	27403	10899	14114	OK	0.663524	0.769365	0.177599	0.0337837	5.25694	1.49495e-07	0.250554	0.00555493
BICC1	BICC1	Ciliated	1144	7464	685	5455	OK	1.01821	1.36694	0.26725	0.0385855	6.92618	4.63416e-12	0.38252	1.73151e-07
BICC1	BICC1	Multiplet	1000	2765	152	775	OK	0.220669	0.489719	0.590069	0.119274	4.94717	7.85926e-07	0.815519	0.0268889
BICC1	BICC1	Myofibroblast	204	2886	82	2106	OK	0.675194	1.41923	0.684774	0.120358	5.68948	1.39341e-08	0.980262	0.00046186
BICD1	BICD1	ATII	2655	496	296	111	OK	0.136036	0.292893	0.839022	0.163031	5.1464	2.81806e-07	1.12272	0.0090102
BICD2	BICD2	cMonocyte	6106	4862	409	192	OK	0.0714704	0.0408987	-0.624109	0.106102	-5.88214	4.17977e-09	-0.784958	0.000130242
BICDL1	BICDL1	Ciliated	1144	7464	152	774	OK	0.161862	0.116539	-0.6666	0.109657	-6.07898	1.26099e-09	-0.873244	4.68256e-05
BICRAL	BICRAL	Macrophage_Alveolar	23905	27403	6294	6661	OK	0.319804	0.290457	-0.328971	0.0580953	-5.66261	1.53203e-08	-0.449878	0.000574957
BID	BID	cDC2	1364	3681	969	2203	OK	1.3316	1.0041	-0.476752	0.0416148	-11.4563	5.12563e-30	-0.682175	1.67608e-25
BID	BID	cMonocyte	6106	4862	2533	1666	OK	0.60487	0.472883	-0.24422	0.0365241	-6.68656	2.40682e-11	-0.348288	7.57572e-07
BID	BID	Multiplet	1000	2765	409	1095	OK	0.587768	0.56314	-0.659941	0.0788837	-8.366	8.29637e-17	-0.933382	2.92381e-12
BID	BID	ncMonocyte	1058	1931	774	1237	OK	1.36006	1.06153	-0.506627	0.0450195	-11.2535	8.38466e-29	-0.727487	2.3965e-24
BID	BID	NK	2744	4007	567	633	OK	0.240977	0.17924	-0.350797	0.0620849	-5.65028	1.66721e-08	-0.494339	0.000508482
BIN1	BIN1	cDC2	1364	3681	401	1497	OK	0.363511	0.549085	0.560155	0.0696761	8.03942	1.11542e-15	0.782061	3.60751e-11
BIN2	BIN2	NK	2744	4007	1193	1987	OK	0.55304	0.67427	0.222221	0.0358242	6.2031	5.8634e-10	0.318359	1.79696e-05
BIN3	BIN3	cDC2	1364	3681	169	225	OK	0.137541	0.0661589	-0.759148	0.140893	-5.3881	7.44424e-08	-0.92986	0.00235484
BIN3	BIN3	Macrophage	40747	60483	2983	3453	OK	0.0797991	0.0608101	-0.620512	0.109852	-5.64861	1.66171e-08	-0.749319	0.000663254
BIN3	BIN3	Macrophage_Alveolar	23905	27403	3159	2774	OK	0.149477	0.110936	-0.483646	0.0920686	-5.25311	1.52629e-07	-0.606913	0.00567076
BIN3	BIN3	T	4410	5088	218	150	OK	0.0550212	0.0321736	-0.628269	0.120945	-5.19467	2.09343e-07	-0.807969	0.00645341
BIRC2	BIRC2	cDC2	1364	3681	528	1028	OK	0.49695	0.32238	-0.565319	0.0633359	-8.92573	6.09265e-19	-0.787301	1.97877e-14
BIRC2	BIRC2	Macrophage	40747	60483	11115	15490	OK	0.322365	0.29951	-0.444066	0.0491819	-9.02905	2.05114e-19	-0.619346	8.44189e-15
BIRC3	BIRC3	B	1227	4399	544	1577	OK	0.639421	0.48639	-0.402479	0.0541245	-7.43616	1.19214e-13	-0.575244	3.71149e-09
BIRC3	BIRC3	cDC2	1364	3681	350	615	OK	0.360805	0.226246	-0.50668	0.0873481	-5.8007	7.00649e-09	-0.700007	0.000222799
BIRC3	BIRC3	cMonocyte	6106	4862	704	779	OK	0.136159	0.217353	0.588193	0.0657248	8.94933	4.21169e-19	0.816498	1.34525e-14
BIRC5	BIRC5	Macrophage_Alveolar	23905	27403	605	1869	OK	0.0406628	0.107256	0.972338	0.141342	6.87933	6.37345e-12	1.08832	2.44377e-07
BIRC6	BIRC6	ATII	2655	496	1781	341	OK	1.06047	1.2098	0.31646	0.0599851	5.27565	1.41239e-07	0.4527	0.00452162
BIRC6	BIRC6	Macrophage	40747	60483	24750	39674	OK	0.933598	1.03895	-0.15837	0.0269814	-5.86961	4.50712e-09	-0.226558	0.000180465
BIRC6	BIRC6	Macrophage_Alveolar	23905	27403	18064	19465	OK	1.32013	1.18274	-0.256266	0.0237973	-10.7687	6.79319e-27	-0.366381	2.69065e-22
BIVM	BIVM	Pericyte	24	578	6	35	OK	0.291667	0.0643078	-2.00287	0.3989	-5.02097	6.7879e-07	-2.71871	0.0168951
BLK	BLK	B	1227	4399	571	2707	OK	0.640226	0.921458	0.39641	0.0487257	8.13555	5.00364e-16	0.568009	1.56013e-11
BLM	BLM	ncMonocyte	1058	1931	249	293	OK	0.324184	0.179732	-0.736622	0.0958697	-7.68357	2.08354e-14	-1.03047	5.86036e-10
BLOC1S2	BLOC1S2	cMonocyte	6106	4862	693	685	OK	0.124018	0.150579	0.323994	0.063606	5.09377	3.57425e-07	0.442197	0.0109933
BLOC1S2	BLOC1S2	Macrophage	40747	60483	8188	19573	OK	0.24113	0.427616	0.281555	0.0486844	5.78328	7.54568e-09	0.390065	0.000301782
BLOC1S4	BLOC1S4	NK	2744	4007	204	178	OK	0.0769915	0.0452558	-0.59817	0.10843	-5.51667	3.58291e-08	-0.791673	0.0010915
BLOC1S4	BLOC1S4	T	4410	5088	332	249	OK	0.0798489	0.0504333	-0.535317	0.0910776	-5.87759	4.30304e-09	-0.70442	0.000134169
BLOC1S4	BLOC1S4	T_Cytotoxic	4061	6296	327	360	OK	0.0853358	0.0593161	-0.457815	0.084773	-5.40048	6.79868e-08	-0.612199	0.00213227
BLOC1S6	BLOC1S6	Macrophage	40747	60483	8042	13078	OK	0.224412	0.247272	-0.285935	0.0557513	-5.12875	2.97132e-07	-0.392349	0.0117578
BLOC1S6	BLOC1S6	T	4410	5088	312	251	OK	0.0744023	0.0513344	-0.491963	0.0949245	-5.18268	2.23219e-07	-0.652238	0.00687915
BLVRB	BLVRB	cMonocyte	6106	4862	3080	2020	OK	0.753872	0.556108	-0.235678	0.031517	-7.47779	8.193e-14	-0.33678	2.59522e-09
BLVRB	BLVRB	Fibroblast	847	1443	424	597	OK	0.759926	0.550769	-0.46597	0.0682493	-6.82747	1.10336e-11	-0.659324	3.51761e-07
BLVRB	BLVRB	Macrophage_Alveolar	23905	27403	13663	12888	OK	0.956763	0.692326	-0.485599	0.0320933	-15.1308	3.72874e-51	-0.689096	1.49511e-46
BLVRB	BLVRB	Multiplet	1000	2765	498	1308	OK	0.829167	0.715108	-0.336492	0.0608842	-5.52676	3.48332e-08	-0.47659	0.00120174
BMF	BMF	cDC2	1364	3681	195	286	OK	0.167559	0.0863851	-0.795595	0.124613	-6.38454	1.87337e-10	-1.01325	5.99271e-06
BMF	BMF	ncMonocyte	1058	1931	90	70	OK	0.0990153	0.0385861	-0.939602	0.186909	-5.02706	5.2744e-07	-1.20172	0.0142804
BMF	BMF	T	4410	5088	133	82	OK	0.0320713	0.0173775	-0.895643	0.164598	-5.44141	5.41752e-08	-1.06408	0.0016777
BMP1	BMP1	Multiplet	1000	2765	147	226	OK	0.233291	0.0942022	-1.32196	0.167372	-7.89834	3.67984e-15	-1.68598	1.29446e-10
BMP2	BMP2	ATII	2655	496	1118	91	OK	0.628373	0.245765	-0.933508	0.141436	-6.60024	4.79846e-11	-1.29654	1.54731e-06
BMP2	BMP2	Multiplet	1000	2765	104	59	OK	0.150094	0.02544	-2.15647	0.274296	-7.86185	4.90457e-15	-2.18597	1.72503e-10
BMP2K	BMP2K	B	1227	4399	170	1165	OK	0.168462	0.325767	0.735283	0.0955306	7.69683	1.63709e-14	1.03377	5.09939e-10
BMP6	BMP6	cDC2	1364	3681	288	337	OK	0.36804	0.142659	-1.27521	0.113012	-11.2839	3.51797e-29	-1.77022	1.15009e-24
BMP6	BMP6	cMonocyte	6106	4862	336	127	OK	0.0753305	0.0368421	-0.776849	0.142178	-5.46391	4.76925e-08	-1.01721	0.00147666
BMP6	BMP6	Macrophage	40747	60483	1922	1292	OK	0.0645726	0.027005	-1.01021	0.159487	-6.33415	2.48923e-10	-1.22788	1.00274e-05
BMPER	BMPER	Myofibroblast	204	2886	45	207	OK	0.306805	0.091334	-1.84612	0.228681	-8.07291	9.73589e-16	-2.55156	3.24565e-11
BMPER	BMPER	SMC	69	556	5	14	OK	0.11239	0.0280305	-2.35493	0.456527	-5.15835	3.35247e-07	-2.94115	0.0083862
BMPR1A	BMPR1A	Macrophage_Alveolar	23905	27403	3648	2492	OK	0.181124	0.100537	-0.85854	0.0990453	-8.66816	5.0728e-18	-1.07778	1.98336e-13
BMPR1B	BMPR1B	Ciliated	1144	7464	617	5008	OK	0.893119	1.20459	0.290999	0.0459667	6.33063	2.56372e-10	0.415992	9.54164e-06
BMPR1B	BMPR1B	Multiplet	1000	2765	119	834	OK	0.208882	0.638751	1.23025	0.145667	8.44562	4.26226e-17	1.71277	1.50283e-12
BMPR2	BMPR2	Macrophage	40747	60483	12004	20575	OK	0.375945	0.439263	-0.252304	0.0430445	-5.86147	4.73308e-09	-0.354609	0.000189475
BMPR2	BMPR2	Macrophage_Alveolar	23905	27403	11153	12367	OK	0.649049	0.613159	-0.213658	0.0364349	-5.86411	4.65857e-09	-0.301344	0.000175493
BMPR2	BMPR2	ncMonocyte	1058	1931	252	323	OK	0.308152	0.191242	-0.683723	0.0978432	-6.98794	3.42568e-12	-0.957079	9.56588e-08
BMPR2	BMPR2	VE_Capillary_B	436	494	364	436	OK	2.05709	2.27264	-0.296819	0.0608857	-4.87502	1.2794e-06	-0.427696	0.0327091
BMPR2	BMPR2	VE_Peribronchial	83	1919	75	1660	OK	2.81892	2.35812	-0.501187	0.0915235	-5.47605	4.89714e-08	-0.721768	0.0015448
BMPR2	BMPR2	VE_Venous	226	430	192	375	OK	2.42774	2.2372	-0.489239	0.0782646	-6.25109	7.35387e-10	-0.704817	1.90539e-05
BMS1P7	BMS1P7	T	4410	5088	98	219	OK	0.0228084	0.044652	0.65192	0.135855	4.79866	1.62167e-06	0.79903	0.0495355
BMT2	BMT2	Macrophage	40747	60483	3164	4546	OK	0.0851396	0.08144	-0.491722	0.0954862	-5.14967	2.65915e-07	-0.619702	0.0105273
BNC2	BNC2	cDC2	1364	3681	239	1053	OK	0.232204	0.422328	0.56778	0.0969801	5.8546	5.08404e-09	0.7903	0.000161764
BNC2	BNC2	Macrophage	40747	60483	4854	13585	OK	0.157368	0.349247	0.615549	0.0747308	8.23689	1.98874e-16	0.856304	8.15044e-12
BNC2	BNC2	Myofibroblast	204	2886	102	2399	OK	0.894753	1.90807	0.721977	0.106106	6.80431	1.21465e-11	1.03664	4.04042e-07
BNC2	BNC2	NK	2744	4007	1223	2106	OK	0.649814	0.816838	0.235636	0.0392597	6.00199	2.05021e-09	0.338309	6.2724e-05
BNIP3	BNIP3	Macrophage	40747	60483	2186	2711	OK	0.0586198	0.0488401	-0.971104	0.137963	-7.03886	2.06547e-12	-1.09357	8.38582e-08
BNIP3L	BNIP3L	Macrophage	40747	60483	20217	28308	OK	0.740614	0.677222	-0.440153	0.0379324	-11.6036	6.23121e-31	-0.627352	2.58651e-26
BNIP3L	BNIP3L	ncMonocyte	1058	1931	357	471	OK	0.475064	0.294044	-0.760765	0.0865621	-8.78866	2.50439e-18	-1.07648	7.09244e-14
BNIP3L	BNIP3L	NK	2744	4007	377	401	OK	0.149013	0.107092	-0.381042	0.0767947	-4.96182	7.15447e-07	-0.528446	0.0216323
BNIP3L	BNIP3L	T_Cytotoxic	4061	6296	516	634	OK	0.137717	0.107748	-0.31489	0.0642286	-4.90264	9.60422e-07	-0.43409	0.0298413
BOD1L1	BOD1L1	ncMonocyte	1058	1931	201	258	OK	0.214755	0.147749	-0.48939	0.102272	-4.7852	1.79112e-06	-0.675634	0.0481884
BOLA2	BOLA2	cMonocyte	6106	4862	993	479	OK	0.186248	0.104681	-0.489756	0.0639093	-7.66329	1.98058e-14	-0.668086	6.27982e-10
BOLA2	BOLA2	T_Cytotoxic	4061	6296	611	765	OK	0.16722	0.13148	-0.284909	0.0581262	-4.90155	9.65761e-07	-0.395521	0.0300062
BOLA2B	BOLA2B	cDC2	1364	3681	468	1685	OK	0.445294	0.607957	0.49117	0.0612031	8.02525	1.25024e-15	0.687511	4.04265e-11
BOLA2B	BOLA2B	Macrophage	40747	60483	16082	35441	OK	0.548125	0.925358	0.43876	0.0322788	13.5928	1.03576e-41	0.624343	4.31178e-37
BOLA2B	BOLA2B	Macrophage_Alveolar	23905	27403	13015	17906	OK	0.862378	1.06506	0.251699	0.0271532	9.26958	2.255e-20	0.357826	8.85695e-16
BOLA2B	BOLA2B	ncMonocyte	1058	1931	207	699	OK	0.237689	0.436512	0.687263	0.084947	8.09049	8.55342e-16	0.966131	2.41249e-11
BOLA3	BOLA3	Macrophage	40747	60483	3191	11073	OK	0.0874651	0.218454	0.466187	0.0802911	5.80621	6.58514e-09	0.603364	0.000263452
BORCS5	BORCS5	B	1227	4399	596	1909	OK	0.818401	0.699759	-0.341649	0.0572494	-5.96774	2.55245e-09	-0.49011	7.90903e-05
BORCS5	BORCS5	cDC2	1364	3681	767	1846	OK	1.05914	0.863917	-0.610619	0.0600986	-10.1603	5.0728e-24	-0.873468	1.65429e-19
BORCS5	BORCS5	cMonocyte	6106	4862	2121	1234	OK	0.526871	0.350289	-0.421639	0.050268	-8.38782	5.62105e-17	-0.600698	1.79081e-12
BORCS5	BORCS5	Macrophage	40747	60483	10735	17474	OK	0.388303	0.390117	-0.35682	0.0559936	-6.37251	1.94161e-10	-0.502788	7.82662e-06
BORCS5	BORCS5	Macrophage_Alveolar	23905	27403	9556	7915	OK	0.629576	0.363125	-1.04408	0.0721633	-14.4683	5.71969e-47	-1.46559	2.29062e-42
BORCS5	BORCS5	Multiplet	1000	2765	455	1107	OK	0.679877	0.560748	-0.520218	0.0783009	-6.64383	3.49542e-11	-0.736236	1.21945e-06
BPIFA1	BPIFA1	Ciliated	1144	7464	26	47	OK	0.0462503	0.00794007	-2.41456	0.31137	-7.75463	9.87106e-15	-1.91777	3.70263e-10
BPIFB1	BPIFB1	cMonocyte	6106	4862	17	85	OK	0.00287995	0.0179288	1.95135	0.314389	6.2068	5.62191e-10	1.43776	1.75994e-05
BPIFB1	BPIFB1	Macrophage	40747	60483	278	2131	OK	0.00698179	0.036707	1.6411	0.314808	5.21302	1.89498e-07	1.16257	0.00751265
BPIFB1	BPIFB1	Multiplet	1000	2765	46	514	OK	0.130443	0.615902	1.81057	0.305266	5.9311	3.28026e-09	2.5634	0.000113658
BPTF	BPTF	Macrophage_Alveolar	23905	27403	11558	12817	OK	0.671808	0.636542	-0.240546	0.0358016	-6.71885	1.93145e-11	-0.339342	7.38875e-07
BPTF	BPTF	T_Cytotoxic	4061	6296	1072	2091	OK	0.328418	0.410972	0.197854	0.0398764	4.96167	7.10427e-07	0.281789	0.0220978
BRAF	BRAF	ATII	2655	496	2164	313	OK	1.61609	1.11324	-0.382093	0.0697012	-5.48187	4.54047e-08	-0.547716	0.00145554
BRAF	BRAF	B	1227	4399	737	2296	OK	0.962971	0.758246	-0.39165	0.0425895	-9.19592	5.13116e-20	-0.561757	1.60241e-15
BRAF	BRAF	cDC2	1364	3681	925	2066	OK	1.15414	0.861776	-0.457047	0.0409027	-11.174	1.18364e-28	-0.652344	3.86884e-24
BRAF	BRAF	Club	226	1855	149	1259	OK	1.15585	1.16523	-0.387643	0.0759837	-5.10167	3.67246e-07	-0.555465	0.0120067
BRAF	BRAF	cMonocyte	6106	4862	3086	2008	OK	0.717774	0.551619	-0.277005	0.0324791	-8.52874	1.69385e-17	-0.395958	5.40051e-13
BRAF	BRAF	Macrophage	40747	60483	19571	26198	OK	0.693567	0.599673	-0.434542	0.0345724	-12.569	5.84029e-36	-0.618128	2.42822e-31
BRAF	BRAF	Macrophage_Alveolar	23905	27403	13417	11967	OK	0.843873	0.597403	-0.458142	0.0358023	-12.7964	3.35873e-37	-0.648239	1.3399e-32
BRAF	BRAF	Multiplet	1000	2765	713	1731	OK	1.27395	1.02467	-0.684271	0.0505884	-13.5262	9.66647e-41	-0.977643	3.43488e-36
BRAF	BRAF	ncMonocyte	1058	1931	582	756	OK	0.798412	0.525423	-0.588091	0.0568131	-10.3513	1.07367e-24	-0.839744	3.05963e-20
BRAF	BRAF	NK	2744	4007	1442	1779	OK	0.780573	0.630446	-0.302965	0.0356036	-8.50942	2.13121e-17	-0.434643	6.60228e-13
BRAF	BRAF	T	4410	5088	2181	2094	OK	0.702253	0.567602	-0.373005	0.0320799	-11.6274	4.85344e-31	-0.534486	1.55849e-26
BRAF	BRAF	T_Cytotoxic	4061	6296	1968	2540	OK	0.714281	0.545881	-0.40606	0.0314254	-12.9214	6.84906e-38	-0.58179	2.21807e-33
BRAF	BRAF	T_Regulatory	316	844	181	343	OK	0.87541	0.570949	-0.674791	0.0929903	-7.25658	7.25657e-13	-0.966889	1.84658e-08
BRAP	BRAP	cDC2	1364	3681	178	297	OK	0.151333	0.0887173	-0.749141	0.131845	-5.68199	1.4061e-08	-0.948686	0.000446479
BRAP	BRAP	Macrophage_Alveolar	23905	27403	3573	3164	OK	0.168247	0.126231	-0.463986	0.0915808	-5.06641	4.12624e-07	-0.589158	0.0152568
BRAP	BRAP	T_Cytotoxic	4061	6296	277	297	OK	0.0745011	0.0506494	-0.489497	0.0946779	-5.17013	2.38457e-07	-0.647928	0.00744939
BRAT1	BRAT1	cMonocyte	6106	4862	634	323	OK	0.124299	0.0782277	-0.442337	0.0877339	-5.0418	4.69266e-07	-0.596746	0.0144144
BRAT1	BRAT1	Macrophage_Alveolar	23905	27403	4547	3657	OK	0.234151	0.15562	-0.408829	0.0814346	-5.02033	5.24731e-07	-0.540567	0.0193767
BRCA2	BRCA2	cDC2	1364	3681	327	513	OK	0.310099	0.16973	-0.750927	0.0928171	-8.0904	7.38796e-16	-1.01845	2.39015e-11
BRCA2	BRCA2	Macrophage_Alveolar	23905	27403	5290	4864	OK	0.288468	0.227474	-0.455817	0.064801	-7.03411	2.13675e-12	-0.616173	8.21175e-08
BRCA2	BRCA2	ncMonocyte	1058	1931	102	87	OK	0.114066	0.0483866	-0.951033	0.176611	-5.38492	7.8098e-08	-1.23339	0.00212934
BRCA2	BRCA2	T	4410	5088	174	98	OK	0.0444878	0.0211487	-0.852456	0.150393	-5.66821	1.48514e-08	-1.06073	0.000461761
BRD1	BRD1	Macrophage_Alveolar	23905	27403	2924	2626	OK	0.133351	0.101832	-0.514649	0.097741	-5.26544	1.42761e-07	-0.629709	0.00530613
BRD1	BRD1	ncMonocyte	1058	1931	100	99	OK	0.103435	0.0539952	-0.852014	0.163385	-5.21475	1.96618e-07	-1.10602	0.00534271
BRD2	BRD2	T	4410	5088	819	1193	OK	0.212041	0.281756	0.259543	0.0523741	4.95556	7.33663e-07	0.367126	0.0224956
BRD4	BRD4	Macrophage	40747	60483	20245	31714	OK	0.67253	0.730061	-0.195778	0.0303093	-6.45936	1.10037e-10	-0.278745	4.44022e-06
BRD4	BRD4	Macrophage_Alveolar	23905	27403	13795	14314	OK	0.832922	0.725731	-0.330784	0.0324294	-10.2001	2.60469e-24	-0.468808	1.02885e-19
BRD4	BRD4	Multiplet	1000	2765	628	1669	OK	0.995779	0.95548	-0.373034	0.0501358	-7.44048	1.23629e-13	-0.531237	4.33776e-09
BRD4	BRD4	ncMonocyte	1058	1931	672	1008	OK	0.961788	0.736404	-0.479398	0.0464592	-10.3187	1.49156e-24	-0.686095	4.25021e-20
BRD4	BRD4	NK	2744	4007	1010	1187	OK	0.462807	0.363195	-0.297367	0.0438111	-6.78747	1.23819e-11	-0.424343	3.80967e-07
BRD4	BRD4	T	4410	5088	1857	1870	OK	0.536701	0.459744	-0.262476	0.0333281	-7.87552	3.76533e-15	-0.375186	1.19689e-10
BRD4	BRD4	T_Cytotoxic	4061	6296	1544	2165	OK	0.489487	0.422079	-0.229547	0.0345125	-6.65112	3.06082e-11	-0.327714	9.74628e-07
BRD7	BRD7	cMonocyte	6106	4862	533	278	OK	0.0930762	0.0599608	-0.511439	0.0900765	-5.67783	1.40221e-08	-0.668239	0.000435736
BRI3	BRI3	Macrophage	40747	60483	24313	42851	OK	0.960073	1.36736	0.181838	0.0225042	8.08021	7.21285e-16	0.260382	2.95366e-11
BRK1	BRK1	ATII	2655	496	1359	142	OK	0.834664	0.41554	-0.555968	0.090053	-6.17379	7.52012e-10	-0.780586	2.42035e-05
BRK1	BRK1	cDC2	1364	3681	831	2672	OK	1.02805	1.25412	0.273688	0.0341391	8.01686	1.33748e-15	0.390526	4.32393e-11
BRK1	BRK1	cMonocyte	6106	4862	2294	2105	OK	0.484093	0.553311	0.228554	0.0312035	7.32464	2.58027e-13	0.325263	8.16476e-09
BRK1	BRK1	Macrophage	40747	60483	17092	34480	OK	0.58245	0.906844	0.227947	0.0284927	8.00019	1.38008e-15	0.324016	5.6484e-11
BRK1	BRK1	Macrophage_Alveolar	23905	27403	12683	17024	OK	0.885845	1.07076	0.233865	0.0265738	8.8006	1.58598e-18	0.332274	6.20992e-14
BRK1	BRK1	ncMonocyte	1058	1931	298	942	OK	0.371053	0.662089	0.652086	0.0659612	9.88589	1.06497e-22	0.924331	3.03006e-18
BRMS1L	BRMS1L	ncMonocyte	1058	1931	85	74	OK	0.0883125	0.0411272	-0.941335	0.185794	-5.06656	4.29706e-07	-1.19199	0.0116429
BROX	BROX	Macrophage_Alveolar	23905	27403	6428	9412	OK	0.323068	0.431809	0.327522	0.0526482	6.22095	5.13943e-10	0.449776	1.94933e-05
BRPF3	BRPF3	Macrophage	40747	60483	1330	1475	OK	0.0341038	0.0253729	-0.891507	0.179069	-4.97858	6.51233e-07	-0.898336	0.0256872
BRPF3	BRPF3	Macrophage_Alveolar	23905	27403	1362	953	OK	0.0601511	0.0362343	-1.01945	0.184384	-5.52896	3.30241e-08	-0.963872	0.00123527
BRSK1	BRSK1	Macrophage_Alveolar	23905	27403	2147	1035	OK	0.0964288	0.0392776	-1.0308	0.147906	-6.96932	3.38569e-12	-1.19941	1.29967e-07
BRWD1	BRWD1	T	4410	5088	1177	1201	OK	0.325431	0.282583	-0.231105	0.0451838	-5.11478	3.20239e-07	-0.328308	0.00985473
BRWD3	BRWD3	Multiplet	1000	2765	227	606	OK	0.270593	0.262984	-0.690697	0.120114	-5.75036	9.61357e-09	-0.940373	0.000332437
BRWD3	BRWD3	ncMonocyte	1058	1931	194	236	OK	0.211742	0.134315	-0.61151	0.109725	-5.5731	2.72528e-08	-0.84213	0.000746127
BSDC1	BSDC1	cMonocyte	6106	4862	684	345	OK	0.121131	0.0753714	-0.391142	0.0784268	-4.98736	6.22404e-07	-0.525659	0.0191016
BSDC1	BSDC1	Macrophage_Alveolar	23905	27403	6711	6379	OK	0.331004	0.265366	-0.465909	0.0583216	-7.98863	1.51492e-15	-0.633304	5.88881e-11
BSDC1	BSDC1	ncMonocyte	1058	1931	182	200	OK	0.193888	0.113912	-0.68725	0.111598	-6.15827	8.33878e-10	-0.935989	2.30492e-05
BSDC1	BSDC1	T	4410	5088	828	690	OK	0.213318	0.149765	-0.486615	0.0564141	-8.62576	7.38871e-18	-0.682639	2.35522e-13
BSDC1	BSDC1	T_Cytotoxic	4061	6296	640	810	OK	0.17563	0.142691	-0.288482	0.0574054	-5.02534	5.11242e-07	-0.402525	0.0159221
BSG	BSG	cDC2	1364	3681	501	1687	OK	0.475367	0.597377	0.296246	0.0546722	5.41857	6.28686e-08	0.415656	0.00198967
BSG	BSG	Fibroblast	847	1443	460	936	OK	0.86144	1.13044	0.290461	0.0523609	5.54729	3.23595e-08	0.414129	0.00102376
BSG	BSG	Macrophage	40747	60483	18014	35842	OK	0.614271	0.957252	0.216924	0.028843	7.52084	5.9105e-14	0.308811	2.40942e-09
BSG	BSG	Macrophage_Alveolar	23905	27403	16928	21266	OK	1.42436	1.61039	0.121183	0.0209136	5.79446	7.06148e-09	0.173554	0.000265639
BSG	BSG	ncMonocyte	1058	1931	221	620	OK	0.237158	0.384421	0.45337	0.0818417	5.53959	3.29521e-08	0.635871	0.000901437
BST1	BST1	cMonocyte	6106	4862	652	784	OK	0.11645	0.177824	0.543963	0.0627077	8.67459	4.79623e-18	0.745457	1.53019e-13
BST1	BST1	Macrophage_Alveolar	23905	27403	3918	6470	OK	0.186629	0.276639	0.404204	0.0775221	5.21405	1.88453e-07	0.52568	0.00699405
BST2	BST2	Macrophage_Alveolar	23905	27403	11917	13073	OK	0.740689	0.662042	-0.181144	0.0334215	-5.41998	6.09928e-08	-0.255347	0.00227534
BST2	BST2	VE_Capillary_B	436	494	159	327	OK	0.495087	1.21913	0.62642	0.102841	6.09116	1.64014e-09	0.898451	4.21139e-05
BTAF1	BTAF1	Macrophage	40747	60483	13371	20029	OK	0.417661	0.410908	-0.255871	0.0429294	-5.96027	2.60327e-09	-0.360544	0.000104365
BTAF1	BTAF1	Macrophage_Alveolar	23905	27403	10310	9897	OK	0.573548	0.454099	-0.389673	0.0428566	-9.09248	1.15209e-19	-0.545565	4.52045e-15
BTAF1	BTAF1	T	4410	5088	1232	1186	OK	0.33633	0.272091	-0.353698	0.0451524	-7.83341	5.25746e-15	-0.502254	1.67056e-10
BTBD10	BTBD10	Macrophage_Alveolar	23905	27403	5394	5610	OK	0.265853	0.235456	-0.323877	0.0639984	-5.06069	4.25163e-07	-0.434871	0.015717
BTBD10	BTBD10	T	4410	5088	547	479	OK	0.135512	0.103559	-0.397954	0.071284	-5.58265	2.434e-08	-0.550511	0.000755587
BTBD10	BTBD10	T_Cytotoxic	4061	6296	501	592	OK	0.136035	0.102396	-0.381068	0.0678153	-5.6192	1.96979e-08	-0.526614	0.000620069
BTBD11	BTBD11	cDC2	1364	3681	344	468	OK	0.387625	0.175326	-0.935393	0.10323	-9.06123	1.80971e-19	-1.29401	5.88156e-15
BTBD11	BTBD11	cMonocyte	6106	4862	791	336	OK	0.174323	0.0876894	-0.696584	0.0876946	-7.9433	2.18075e-15	-0.956267	6.92846e-11
BTBD11	BTBD11	Macrophage	40747	60483	4050	3483	OK	0.133166	0.0696089	-0.918827	0.105081	-8.744	2.61206e-18	-1.2131	1.07361e-13
BTBD11	BTBD11	Multiplet	1000	2765	146	287	OK	0.207188	0.135368	-0.748777	0.14668	-5.10482	3.47493e-07	-1.00833	0.0119155
BTBD11	BTBD11	ncMonocyte	1058	1931	131	131	OK	0.173225	0.0816892	-0.847791	0.1454	-5.83073	6.10873e-09	-1.15348	0.000167898
BTBD11	BTBD11	NK	2744	4007	632	444	OK	0.341564	0.152979	-0.914879	0.0742847	-12.3159	1.74256e-34	-1.2966	5.42424e-30
BTBD16	BTBD16	Multiplet	1000	2765	53	89	OK	0.0715866	0.0356002	-1.71019	0.332529	-5.14298	2.84203e-07	-1.56335	0.00975156
[truncated: 21,382 more rows]

## Sheet: GSE135893
gene_id	gene_short_name	sublabels	num_cells_Control	num_cells_IPF	num_cells_express_Control	num_cells_express_IPF	status	mean_express_Control	mean_express_IPF	estimate	std_err	test_val	p_value	normalized_effect	q_value
10-Mar	10-Mar	Ciliated	2119	11857	1305	6650	OK	0.903239	0.776553	-0.175001	0.0343962	-5.08779	3.68837e-07	-0.249569	0.00873368
10-Sep	10-Sep	Macrophages	12004	16507	3455	3287	OK	0.33635	0.224529	-0.391044	0.0513418	-7.61649	2.84276e-14	-0.535427	6.53665e-10
11-Sep	11-Sep	AT2	4393	3225	208	259	OK	0.0500283	0.0859507	1.32239	0.131282	10.0729	1.02436e-23	1.55872	2.19827e-19
11-Sep	11-Sep	Monocytes	2854	2113	115	183	OK	0.0427539	0.0954123	0.755604	0.141293	5.34778	9.30319e-08	0.963063	0.00175458
11-Sep	11-Sep	T Cells	2622	2829	336	654	OK	0.138308	0.271226	0.632365	0.0720543	8.77624	2.22895e-18	0.88829	4.47284e-14
15-Sep	15-Sep	Ciliated	2119	11857	1404	7918	OK	0.974522	1.01009	0.161156	0.0314257	5.12815	2.98087e-07	0.230139	0.00706466
15-Sep	15-Sep	Macrophages	12004	16507	7992	10752	OK	1.05185	1.07664	0.118731	0.0219845	5.40068	6.7911e-08	0.169566	0.00150158
15-Sep	15-Sep	Plasma Cells	238	265	159	118	OK	1.17199	0.632626	-0.827514	0.141899	-5.83173	9.84404e-09	-1.17462	0.000162338
1-Mar	1-Mar	AT2	4393	3225	2012	530	OK	0.586787	0.18121	-0.603121	0.0504109	-11.9641	1.07443e-32	-0.838286	2.33763e-28
1-Mar	1-Mar	Monocytes	2854	2113	443	133	OK	0.188268	0.0672123	-1.01517	0.1119	-9.07218	1.64815e-19	-1.38302	3.23482e-15
1-Mar.1	1-Mar.1	cDCs	151	1061	87	508	OK	0.921052	0.71532	-0.525653	0.103805	-5.06383	4.74711e-07	-0.75017	0.00868911
1-Mar.1	1-Mar.1	Macrophages	12004	16507	5658	5772	OK	0.642814	0.452629	-0.206083	0.0363259	-5.67315	1.4409e-08	-0.290918	0.00032063
1-Sep	1-Sep	Plasma Cells	238	265	111	70	OK	0.65661	0.316328	-0.874714	0.181133	-4.82912	1.82478e-06	-1.22057	0.0297384
2-Mar	2-Mar	AT2	4393	3225	1607	467	OK	0.435229	0.155415	-0.398041	0.0563081	-7.06898	1.69899e-12	-0.546967	3.48734e-08
2-Mar	2-Mar	Ciliated	2119	11857	470	2020	OK	0.242097	0.185493	-0.358218	0.0740041	-4.84052	1.31441e-06	-0.489934	0.0309714
2-Sep	2-Sep	Plasma Cells	238	265	155	94	OK	0.991475	0.496149	-0.868048	0.158241	-5.4856	6.54921e-08	-1.22709	0.00107603
3-Mar	3-Mar	AT2	4393	3225	526	91	OK	0.132835	0.0296154	-0.67175	0.13809	-4.86457	1.17008e-06	-0.77976	0.0222666
3-Mar	3-Mar	Endothelial Cells	2761	3496	190	574	OK	0.0778573	0.196528	0.744803	0.100629	7.40147	1.52399e-13	1.0224	3.17508e-09
3-Mar	3-Mar	KRT5-/KRT17+	13	374	4	13	OK	0.384615	0.0347594	-3.22578	0.633908	-5.08871	5.64752e-07	-4.127	0.0102147
3-Mar	3-Mar	Mast Cells	254	360	121	131	OK	0.711849	0.475427	-0.70081	0.13894	-5.04396	6.01744e-07	-1.00355	0.00969951
6-Mar	6-Mar	Differentiating Ciliated	226	1057	143	718	OK	0.922113	1.01696	0.553316	0.111413	4.96634	7.74363e-07	0.78022	0.0165598
6-Sep	6-Sep	AT2	4393	3225	140	121	OK	0.0328955	0.0380635	1.18601	0.17832	6.65103	3.11166e-11	1.19171	6.32133e-07
6-Sep	6-Sep	Monocytes	2854	2113	797	813	OK	0.337445	0.477171	0.355476	0.0559396	6.35464	2.27605e-10	0.504511	4.36456e-06
6-Sep	6-Sep	Plasma Cells	238	265	145	114	OK	1.02106	0.575153	-0.839446	0.148864	-5.63901	2.86112e-08	-1.18996	0.00047094
8-Sep	8-Sep	AT2	4393	3225	236	186	OK	0.0558137	0.0582186	0.730049	0.128538	5.67961	1.3997e-08	0.848366	0.000275714
9-Sep	9-Sep	AT2	4393	3225	928	667	OK	0.232719	0.233604	0.722785	0.0616754	11.7192	1.89103e-31	0.988087	4.10901e-27
A1BG	A1BG	Basal	65	1786	19	117	OK	0.325691	0.0703273	-1.64222	0.302784	-5.42372	6.60472e-08	-2.20627	0.00138224
A1BG	A1BG	Ciliated	2119	11857	399	3099	OK	0.216527	0.306222	0.362719	0.0738452	4.91188	9.1636e-07	0.501531	0.0216224
A1BG	A1BG	Endothelial Cells	2761	3496	76	260	OK	0.0287975	0.0799574	0.781691	0.147143	5.31245	1.11897e-07	1.0097	0.00224577
A1BG	A1BG	Monocytes	2854	2113	540	277	OK	0.211853	0.143265	-0.44242	0.0816172	-5.42067	6.21845e-08	-0.611587	0.00117504
A2M	A2M	AT2	4393	3225	70	166	OK	0.0175495	0.0568844	1.40352	0.194898	7.20127	6.53539e-13	1.57601	1.34531e-08
A2M	A2M	Fibroblasts	140	152	88	134	OK	1.53665	3.34852	1.11133	0.227169	4.89206	1.657e-06	1.60197	0.0270589
A2M	A2M	Macrophages	12004	16507	3299	5431	OK	0.381183	0.509809	0.524161	0.0539478	9.71609	3.22807e-22	0.741413	7.56465e-18
A4GALT	A4GALT	Endothelial Cells	2761	3496	337	718	OK	0.137372	0.23216	0.40566	0.0717905	5.65061	1.66928e-08	0.56484	0.000337946
AADAT	AADAT	AT2	4393	3225	334	221	OK	0.0796982	0.0720494	0.767945	0.113429	6.77026	1.38099e-11	0.929026	2.81556e-07
AAK1	AAK1	Endothelial Cells	2761	3496	681	790	OK	0.286658	0.257288	-0.356065	0.0560564	-6.35191	2.27621e-10	-0.503321	4.67806e-06
AAK1	AAK1	Monocytes	2854	2113	730	416	OK	0.295385	0.220891	-0.343133	0.0684787	-5.0108	5.6087e-07	-0.482618	0.0105034
AAMP	AAMP	AT2	4393	3225	2149	729	OK	0.629549	0.254452	-0.297158	0.0442548	-6.71471	2.01981e-11	-0.415751	4.11295e-07
AARS	AARS	AT2	4393	3225	1300	377	OK	0.348094	0.12577	-0.430529	0.0661656	-6.50684	8.16032e-11	-0.581957	1.65124e-06
AARS	AARS	Endothelial Cells	2761	3496	372	432	OK	0.146133	0.133448	-0.499521	0.0793177	-6.29773	3.22562e-10	-0.69265	6.62155e-06
AARS	AARS	Plasma Cells	238	265	113	76	OK	0.613541	0.336564	-1.05902	0.194192	-5.45347	7.77085e-08	-1.4666	0.00127621
AASS	AASS	Myofibroblasts	196	813	38	75	OK	0.230851	0.100978	-1.1588	0.226192	-5.12308	3.6014e-07	-1.61565	0.00685959
AATK	AATK	AT2	4393	3225	556	345	OK	0.135121	0.112494	0.66084	0.085798	7.70228	1.50512e-14	0.863036	3.13141e-10
ABAT	ABAT	Ciliated	2119	11857	322	1056	OK	0.183984	0.096737	-0.659302	0.0945399	-6.9738	3.28011e-12	-0.864024	7.94574e-08
ABCA13	ABCA13	Ciliated	2119	11857	1291	6386	OK	1.04598	0.843008	-0.218623	0.0391502	-5.5842	2.40913e-08	-0.312492	0.000574819
ABCA13	ABCA13	Differentiating Ciliated	226	1057	146	550	OK	1.29001	0.802083	-0.682257	0.097779	-6.97753	4.80494e-12	-0.968207	1.04493e-07
ABCA2	ABCA2	AT2	4393	3225	74	101	OK	0.0171113	0.0316806	1.35505	0.21816	6.21125	5.53243e-10	1.23448	1.10925e-05
ABCA3	ABCA3	AT2	4393	3225	3919	2516	OK	2.00634	1.62994	0.386108	0.0213164	18.1132	7.94858e-72	0.554981	1.76308e-67
ABCA5	ABCA5	Ciliated	2119	11857	1151	6952	OK	0.769657	0.886504	0.269923	0.0397051	6.79819	1.11991e-11	0.38486	2.70872e-07
ABCA6	ABCA6	Myofibroblasts	196	813	91	335	OK	0.75283	0.558736	-0.694541	0.121016	-5.73925	1.25763e-08	-0.995339	0.000240408
ABCA7	ABCA7	AT2	4393	3225	518	604	OK	0.131279	0.211685	1.3306	0.079829	16.6681	2.701e-61	1.77771	5.97514e-57
ABCA7	ABCA7	Macrophages	12004	16507	1161	852	OK	0.101901	0.0536733	-0.501998	0.100909	-4.97478	6.64097e-07	-0.611968	0.0145132
ABCA7	ABCA7	Transitional AT2	443	581	121	274	OK	0.364899	0.620961	1.33826	0.134685	9.93621	2.85171e-22	1.88345	5.44906e-18
ABCB1	ABCB1	Endothelial Cells	2761	3496	143	596	OK	0.0612582	0.213193	1.22499	0.112321	10.9062	1.90006e-27	1.67588	4.05378e-23
ABCB1	ABCB1	T Cells	2622	2829	235	105	OK	0.0977512	0.038563	-1.1475	0.135073	-8.49546	2.5149e-17	-1.53464	5.04138e-13
ABCB8	ABCB8	Macrophages	12004	16507	1118	1930	OK	0.0976659	0.125185	0.555226	0.0948416	5.85424	4.94275e-09	0.693338	0.000110441
ABCB9	ABCB9	Plasma Cells	238	265	94	25	OK	0.662493	0.121334	-1.72556	0.291866	-5.91214	6.25242e-09	-2.36143	0.000103159
ABCC3	ABCC3	AT1	472	96	70	41	OK	0.172656	0.591044	1.32719	0.225931	5.87434	7.24668e-09	1.88459	0.000118505
ABCC3	ABCC3	AT2	4393	3225	85	419	OK	0.0228294	0.148273	2.45002	0.184373	13.2884	7.48961e-40	2.88662	1.63873e-35
ABCC3	ABCC3	Ciliated	2119	11857	140	419	OK	0.0704056	0.0382532	-0.747878	0.14206	-5.26452	1.43473e-07	-0.913041	0.00340835
ABCC3	ABCC3	Transitional AT2	443	581	144	244	OK	0.460597	0.555761	0.667976	0.131439	5.08202	4.43869e-07	0.942972	0.00824443
ABCC4	ABCC4	Endothelial Cells	2761	3496	618	620	OK	0.265837	0.19892	-0.479786	0.0630318	-7.61181	3.10255e-14	-0.676291	6.47843e-10
ABCC5	ABCC5	AT2	4393	3225	202	184	OK	0.0480354	0.0591255	1.04459	0.143442	7.28226	3.61096e-13	1.19859	7.44507e-09
ABCC5	ABCC5	Monocytes	2854	2113	240	99	OK	0.0921061	0.0468528	-0.658498	0.135931	-4.84434	1.30894e-06	-0.847877	0.0244117
ABCC6	ABCC6	AT2	4393	3225	1949	1003	OK	0.562281	0.359163	0.241269	0.0411014	5.87009	4.53834e-09	0.338948	8.99953e-05
ABCC6	ABCC6	Ciliated	2119	11857	998	4278	OK	0.615915	0.445191	-0.288003	0.043813	-6.57345	5.16139e-11	-0.406649	1.24565e-06
ABCC8	ABCC8	Endothelial Cells	2761	3496	165	66	OK	0.0695968	0.0253349	-1.20318	0.189454	-6.35077	2.29295e-10	-1.56489	4.71225e-06
ABCD2	ABCD2	Ciliated	2119	11857	285	969	OK	0.148051	0.086592	-0.605791	0.0982165	-6.16791	7.18766e-10	-0.792819	1.72784e-05
ABCD4	ABCD4	AT2	4393	3225	575	340	OK	0.138399	0.110686	0.566763	0.0859329	6.59542	4.52398e-11	0.738725	9.17418e-07
ABCD4	ABCD4	Endothelial Cells	2761	3496	351	733	OK	0.132513	0.247772	0.385341	0.0695539	5.54018	3.14479e-08	0.538144	0.000635091
ABCE1	ABCE1	Endothelial Cells	2761	3496	360	840	OK	0.142033	0.285982	0.485876	0.0679016	7.15558	9.28454e-13	0.680781	1.92886e-08
ABCE1	ABCE1	Plasma Cells	238	265	99	41	OK	0.538743	0.193452	-1.683	0.283967	-5.92674	5.75487e-09	-2.26884	9.49668e-05
ABCF1	ABCF1	Macrophages	12004	16507	2576	3937	OK	0.240094	0.268636	0.410155	0.055237	7.42536	1.21659e-13	0.561169	2.79268e-09
ABHD11-AS1	ABHD11-AS1	Ciliated	2119	11857	962	3919	OK	0.619431	0.420142	-0.352174	0.0457646	-7.69534	1.54446e-14	-0.497015	3.75798e-10
ABHD14A	ABHD14A	AT2	4393	3225	455	271	OK	0.108063	0.0866991	0.465648	0.096235	4.83866	1.33286e-06	0.584942	0.025307
ABHD14B	ABHD14B	AT2	4393	3225	2579	1018	OK	0.832687	0.372923	-0.25561	0.0358939	-7.12127	1.16698e-12	-0.361144	2.39757e-08
ABHD14B	ABHD14B	Macrophages	12004	16507	5419	4576	OK	0.59884	0.332946	-0.60756	0.038207	-15.9018	3.00259e-56	-0.848951	7.196e-52
ABHD14B	ABHD14B	Monocytes	2854	2113	594	279	OK	0.229095	0.14081	-0.502799	0.076607	-6.56335	5.79813e-11	-0.693084	1.11504e-06
ABHD14B	ABHD14B	Plasma Cells	238	265	81	34	OK	0.46673	0.15066	-1.68791	0.347548	-4.85662	1.59868e-06	-2.23467	0.0260696
ABHD14B	ABHD14B	T Cells	2622	2829	834	742	OK	0.359604	0.301403	-0.294103	0.0494786	-5.94404	2.95336e-09	-0.417181	5.80808e-05
ABHD16A	ABHD16A	AT2	4393	3225	791	152	OK	0.194148	0.0483488	-0.843186	0.107212	-7.86468	4.20971e-15	-1.03962	8.78777e-11
ABHD17A	ABHD17A	AT2	4393	3225	865	462	OK	0.218459	0.153899	0.406243	0.068989	5.88852	4.06216e-09	0.545902	8.06176e-05
ABHD17A	ABHD17A	NK Cells	712	957	239	306	OK	0.395753	0.387067	-0.466683	0.0891711	-5.23357	1.87339e-07	-0.664669	0.00332563
ABHD17C	ABHD17C	AT2	4393	3225	814	442	OK	0.202102	0.14933	0.510632	0.0723934	7.05357	1.89684e-12	0.680001	3.89118e-08
ABHD17C	ABHD17C	Endothelial Cells	2761	3496	221	224	OK	0.0840074	0.0681105	-0.52928	0.10678	-4.95675	7.35686e-07	-0.709852	0.0146026
ABHD2	ABHD2	AT2	4393	3225	2281	1420	OK	0.692505	0.585822	0.436383	0.0354663	12.3042	1.8254e-34	0.619144	3.97754e-30
ABHD2	ABHD2	Ciliated	2119	11857	1612	9347	OK	1.39549	1.49481	0.185266	0.0273997	6.76161	1.44088e-11	0.26577	3.48405e-07
ABHD2	ABHD2	Differentiating Ciliated	226	1057	171	867	OK	1.42053	1.66163	0.444828	0.0744543	5.97451	2.98627e-09	0.635131	6.45931e-05
ABHD2	ABHD2	Macrophages	12004	16507	3567	6615	OK	0.356724	0.536023	0.616917	0.0443575	13.9078	1.44355e-43	0.866646	3.44373e-39
ABHD2	ABHD2	MUC5B+	281	1940	85	842	OK	0.37655	0.590353	1.04384	0.180123	5.79517	7.79789e-09	1.45629	0.00015995
ABHD2	ABHD2	Transitional AT2	443	581	246	410	OK	0.793316	1.1155	1.01315	0.0829645	12.2118	4.11355e-32	1.44525	7.88938e-28
ABHD5	ABHD5	Macrophages	12004	16507	7478	8357	OK	1.1615	0.87568	-0.335611	0.0342065	-9.81132	1.27301e-22	-0.479926	2.98483e-18
ABHD5	ABHD5	T Cells	2622	2829	156	405	OK	0.0637641	0.159527	0.909379	0.107341	8.47188	3.07214e-17	1.2471	6.15719e-13
ABHD6	ABHD6	Endothelial Cells	2761	3496	209	234	OK	0.0827646	0.0715865	-0.545797	0.11522	-4.73701	2.21688e-06	-0.73078	0.0436858
ABHD8	ABHD8	Macrophages	12004	16507	1846	1799	OK	0.166831	0.115413	-0.390762	0.0786209	-4.9702	6.79934e-07	-0.503065	0.0148572
ABI2	ABI2	AT2	4393	3225	590	363	OK	0.144683	0.121101	0.623222	0.0838511	7.43248	1.18174e-13	0.815292	2.44313e-09
ABI2	ABI2	Macrophages	12004	16507	779	1255	OK	0.0672199	0.0800293	0.542956	0.107086	5.07029	4.04335e-07	0.659728	0.0088606
ABI3	ABI3	T Cells	2622	2829	750	660	OK	0.353907	0.278071	-0.323939	0.0553714	-5.8503	5.19264e-09	-0.459722	0.000101983
ABI3BP	ABI3BP	AT1	472	96	144	47	OK	0.4163	0.856894	0.951473	0.183816	5.17622	3.15013e-07	1.36306	0.00513629
ABI3BP	ABI3BP	Basal	65	1786	33	181	OK	0.902415	0.126174	-1.86289	0.259043	-7.19144	9.26945e-13	-2.62783	1.9438e-08
ABI3BP	ABI3BP	Endothelial Cells	2761	3496	796	593	OK	0.504167	0.271257	-0.719581	0.0710899	-10.1221	6.72877e-24	-1.02655	1.42993e-19
ABL2	ABL2	Endothelial Cells	2761	3496	176	765	OK	0.0667384	0.282294	1.36197	0.102908	13.2348	1.86608e-39	1.88055	4.01244e-35
ABL2	ABL2	Macrophages	12004	16507	2552	6095	OK	0.251721	0.500977	1.02553	0.060239	17.0244	4.30983e-64	1.43626	1.03445e-59
ABL2	ABL2	Monocytes	2854	2113	207	248	OK	0.0780243	0.14871	0.844914	0.122246	6.91162	5.3966e-12	1.15172	1.04187e-07
ABLIM1	ABLIM1	AT2	4393	3225	1094	939	OK	0.303309	0.354707	0.778493	0.0539876	14.4199	1.58572e-46	1.08417	3.48542e-42
ABLIM1	ABLIM1	Ciliated	2119	11857	1003	4588	OK	0.666363	0.498091	-0.248744	0.0459809	-5.40971	6.45833e-08	-0.352653	0.00153786
ABLIM1	ABLIM1	Transitional AT2	443	581	235	369	OK	0.805329	1.00766	0.884373	0.0873194	10.128	4.8633e-23	1.2614	9.29814e-19
ABLIM3	ABLIM3	AT2	4393	3225	99	145	OK	0.0236011	0.046541	1.55561	0.192084	8.0986	6.42486e-16	1.54202	1.34659e-11
ABR	ABR	AT2	4393	3225	733	422	OK	0.180787	0.144831	0.498807	0.07795	6.39906	1.65585e-10	0.665662	3.33968e-06
ABR	ABR	Endothelial Cells	2761	3496	460	366	OK	0.182879	0.111978	-0.740141	0.0785636	-9.42091	6.15187e-21	-1.02551	1.30284e-16
ABRACL	ABRACL	AT2	4393	3225	1752	925	OK	0.493094	0.330876	0.259212	0.0436587	5.93724	3.02576e-09	0.362771	6.01552e-05
ABRACL	ABRACL	Endothelial Cells	2761	3496	494	1056	OK	0.198398	0.359431	0.454215	0.0570649	7.95962	2.0339e-15	0.641531	4.25939e-11
ABT1	ABT1	T Cells	2622	2829	563	510	OK	0.228964	0.195891	-0.348341	0.0625667	-5.56752	2.70755e-08	-0.489615	0.000529895
AC002117.1	AC002117.1	AT2	4393	3225	193	23	OK	0.0455314	0.00713178	-1.36802	0.2666	-5.13135	2.94786e-07	-1.08447	0.00567639
AC002117.1	AC002117.1	Ciliated	2119	11857	199	601	OK	0.102541	0.0524491	-0.672299	0.123611	-5.43885	5.48909e-08	-0.822766	0.00130756
AC002117.1	AC002117.1	T Cells	2622	2829	96	29	OK	0.0374409	0.010251	-1.61222	0.247032	-6.52636	7.34898e-11	-1.84068	1.45473e-06
AC002331.1	AC002331.1	T Cells	2622	2829	26	126	OK	0.0117588	0.0513287	1.19636	0.243839	4.90638	9.54733e-07	1.40307	0.0184263
AC002456.2	AC002456.2	Macrophages	12004	16507	56	315	OK	0.00471384	0.020976	2.23528	0.455043	4.91224	9.14702e-07	1.12242	0.0199515
AC004381.6	AC004381.6	Differentiating Ciliated	226	1057	65	93	OK	0.429739	0.0998216	-1.75972	0.258449	-6.80877	1.50903e-11	-2.21528	3.28047e-07
AC004556.1	AC004556.1	Ciliated	2119	11857	191	233	OK	0.0941975	0.0221351	-1.29317	0.148458	-8.71066	3.49959e-18	-1.49623	8.55194e-14
AC005281.1	AC005281.1	Ciliated	2119	11857	987	3891	OK	0.610263	0.388858	-0.43572	0.0468472	-9.30087	1.68512e-20	-0.61491	4.12635e-16
AC006129.2	AC006129.2	B Cells	140	550	51	114	OK	0.461753	0.229435	-0.807397	0.168055	-4.80437	1.90677e-06	-1.14306	0.032335
AC006273.5	AC006273.5	Ciliated	2119	11857	287	892	OK	0.143091	0.0795283	-0.530406	0.105688	-5.01861	5.29442e-07	-0.688781	0.0125192
AC006942.4	AC006942.4	AT2	4393	3225	188	126	OK	0.0438606	0.0396139	0.721925	0.151658	4.76021	1.9696e-06	0.775035	0.0372334
AC006994.2	AC006994.2	AT2	4393	3225	33	52	OK	0.00764511	0.0164868	1.619	0.313167	5.16976	2.40356e-07	1.09047	0.00463599
AC007009.1	AC007009.1	AT2	4393	3225	311	200	OK	0.0729808	0.0644495	0.685131	0.123993	5.52555	3.39311e-08	0.804401	0.00066427
AC007325.2	AC007325.2	AT2	4393	3225	2040	1314	OK	0.621666	0.535687	0.491757	0.0376789	13.0513	1.61552e-38	0.696542	3.53218e-34
AC007325.2	AC007325.2	Ciliated	2119	11857	385	814	OK	0.214311	0.0736803	-1.13376	0.0924405	-12.2648	2.47048e-34	-1.48384	6.08528e-30
AC007405.6	AC007405.6	AT2	4393	3225	3008	966	OK	1.07367	0.353104	-0.675646	0.035196	-19.1967	3.03505e-80	-0.957662	6.74055e-76
AC007405.6	AC007405.6	Differentiating Ciliated	226	1057	148	555	OK	1.23503	0.771422	-0.649106	0.0947925	-6.84765	1.16185e-11	-0.919169	2.52621e-07
AC007405.6	AC007405.6	SCGB3A2+	97	2824	20	260	OK	0.248215	0.100674	-1.30253	0.220088	-5.91822	3.63342e-09	-1.77853	7.65052e-05
AC007405.6	AC007405.6	SCGB3A2+ SCGB1A1+	222	854	40	42	OK	0.203129	0.0544611	-1.36831	0.259117	-5.28065	1.55747e-07	-1.79841	0.00286575
AC007405.6	AC007405.6	Transitional AT2	443	581	227	106	OK	0.717074	0.200989	-0.835547	0.134468	-6.21371	7.5221e-10	-1.1672	1.41573e-05
AC008268.1	AC008268.1	AT2	4393	3225	968	349	OK	0.314445	0.129047	-0.349045	0.0724271	-4.81925	1.46885e-06	-0.478662	0.0278611
AC008268.1	AC008268.1	SCGB3A2+	97	2824	29	190	OK	0.449346	0.0881226	-1.80017	0.212035	-8.48995	3.24184e-17	-2.49946	6.84936e-13
AC008268.1	AC008268.1	SCGB3A2+ SCGB1A1+	222	854	44	32	OK	0.326823	0.0466413	-2.08692	0.312101	-6.68668	3.66372e-11	-2.85145	6.75188e-07
AC009133.12	AC009133.12	AT2	4393	3225	894	786	OK	0.241028	0.306148	0.990193	0.0647183	15.3	4.52188e-52	1.36792	9.9694e-48
AC009403.2	AC009403.2	AT2	4393	3225	442	271	OK	0.106358	0.087606	0.669401	0.100369	6.66942	2.74771e-11	0.843043	5.58609e-07
AC009404.2	AC009404.2	Monocytes	2854	2113	18	76	OK	0.00630694	0.0410669	1.83594	0.312427	5.8764	4.46641e-09	1.85214	8.51253e-05
AC013264.2	AC013264.2	AT2	4393	3225	36	55	OK	0.00868881	0.0188154	1.46925	0.295238	4.97648	6.61692e-07	1.05809	0.0126569
AC013264.2	AC013264.2	Ciliated	2119	11857	1885	10447	OK	2.29819	1.96386	-0.218152	0.018443	-11.8285	4.5502e-32	-0.313789	1.12021e-27
AC013461.1	AC013461.1	AT2	4393	3225	1524	849	OK	0.423372	0.315085	0.373905	0.0485661	7.69889	1.54537e-14	0.521888	3.21468e-10
AC013461.1	AC013461.1	Macrophages	12004	16507	1537	2511	OK	0.137664	0.170282	0.443866	0.074154	5.98573	2.22827e-09	0.589185	4.99267e-05
AC013461.1	AC013461.1	Monocytes	2854	2113	465	493	OK	0.177641	0.273517	0.45844	0.0713566	6.42463	1.44552e-10	0.641473	2.7744e-06
AC020571.3	AC020571.3	T Cells	2622	2829	46	154	OK	0.0181483	0.0608664	1.26324	0.212965	5.93168	3.18308e-09	1.56041	6.25889e-05
AC026471.6	AC026471.6	AT2	4393	3225	1459	368	OK	0.411252	0.123576	-0.446521	0.0641278	-6.96298	3.60889e-12	-0.609021	7.38885e-08
AC026471.6	AC026471.6	SCGB3A2+	97	2824	16	41	OK	0.19938	0.0151398	-2.62196	0.321794	-8.14795	5.42891e-16	-3.23769	1.14669e-11
AC026471.6	AC026471.6	Transitional AT2	443	581	176	68	OK	0.529032	0.127822	-1.02663	0.161629	-6.35179	3.19775e-10	-1.40835	6.02488e-06
AC034243.1	AC034243.1	AT2	4393	3225	308	255	OK	0.0749953	0.082358	0.956685	0.113978	8.39361	5.56851e-17	1.15851	1.17284e-12
AC034243.1	AC034243.1	Ciliated	2119	11857	173	1728	OK	0.0890156	0.160216	0.809845	0.12876	6.28958	3.31649e-10	1.04154	7.98477e-06
AC046143.3	AC046143.3	Endothelial Cells	2761	3496	114	94	OK	0.0427109	0.0275572	-0.900092	0.158163	-5.69093	1.32074e-08	-1.13354	0.000267647
AC058791.1	AC058791.1	AT2	4393	3225	381	217	OK	0.0914798	0.0728439	0.56286	0.113987	4.93793	8.06343e-07	0.706857	0.0153955
AC058791.1	AC058791.1	Macrophages	12004	16507	842	2076	OK	0.0778572	0.165665	1.28912	0.141295	9.12364	8.66585e-20	1.70866	2.02252e-15
AC058791.1	AC058791.1	Monocytes	2854	2113	222	371	OK	0.0945377	0.232832	0.921584	0.111274	8.2821	1.54089e-16	1.28339	3.00982e-12
AC058791.1	AC058791.1	T Cells	2622	2829	126	342	OK	0.0522508	0.138345	0.764691	0.135982	5.62346	1.96485e-08	1.05099	0.000384875
AC062017.1	AC062017.1	Ciliated	2119	11857	695	2145	OK	0.383661	0.197973	-0.606299	0.061919	-9.79181	1.54153e-22	-0.837654	3.77922e-18
AC068831.3	AC068831.3	Basal	65	1786	4	14	OK	0.0705379	0.00783875	-2.84334	0.58426	-4.86657	1.23187e-06	-2.58575	0.0257412
AC079630.4	AC079630.4	AT2	4393	3225	1448	966	OK	0.403149	0.377018	0.708	0.0493407	14.3492	4.28553e-46	0.990941	9.41573e-42
AC083843.1	AC083843.1	AT1	472	96	27	21	OK	0.059682	0.28479	1.85214	0.31585	5.86399	7.68587e-09	2.57083	0.000125679
AC083843.1	AC083843.1	AT2	4393	3225	149	130	OK	0.0350387	0.0422526	0.772482	0.150789	5.12293	3.08203e-07	0.845362	0.0059323
AC083843.1	AC083843.1	Transitional AT2	443	581	12	68	OK	0.0284085	0.125516	2.0314	0.409573	4.9598	8.25934e-07	2.44349	0.0153128
AC090498.1	AC090498.1	AT1	472	96	456	83	OK	3.39407	2.3664	-0.604378	0.103854	-5.81951	9.88747e-09	-0.871324	0.00016166
AC090498.1	AC090498.1	AT2	4393	3225	4384	3120	OK	5.90454	4.48394	-0.245902	0.0127934	-19.221	1.94122e-80	-0.354662	4.31165e-76
AC090498.1	AC090498.1	Ciliated	2119	11857	2087	11515	OK	4.68049	4.79	0.161192	0.0132027	12.209	4.86003e-34	0.232461	1.19693e-29
AC090498.1	AC090498.1	Differentiating Ciliated	226	1057	226	1048	OK	6.13938	6.10872	0.175915	0.0287533	6.11806	1.2564e-09	0.253713	2.71973e-05
AC090498.1	AC090498.1	Endothelial Cells	2761	3496	2624	3341	OK	2.978	3.59178	0.349163	0.0191906	18.1945	4.02762e-72	0.503495	8.72423e-68
AC090498.1	AC090498.1	Macrophages	12004	16507	11918	15813	OK	5.05496	4.53532	-0.180008	0.0103152	-17.4508	3.34629e-67	-0.259596	8.03577e-63
AC090498.1	AC090498.1	Monocytes	2854	2113	2762	1930	OK	4.12084	3.14138	-0.573302	0.0205521	-27.8951	3.30772e-159	-0.826697	6.64719e-155
AC090498.1	AC090498.1	Myofibroblasts	196	813	190	757	OK	4.34594	3.56869	-0.408648	0.0538808	-7.5843	7.58259e-14	-0.589361	1.45578e-09
AC090498.1	AC090498.1	NK Cells	712	957	700	957	OK	3.91535	4.68722	0.137863	0.0193601	7.12099	1.58719e-12	0.198843	2.83663e-08
AC090498.1	AC090498.1	PLIN2+ Fibroblasts	6	1167	6	862	OK	6.65594	1.81477	-1.97826	0.252397	-7.83788	1.02386e-14	-2.85231	1.90765e-10
AC090498.1	AC090498.1	T Cells	2622	2829	2347	2754	OK	4.02098	4.10768	-0.134058	0.0166631	-8.0452	1.04807e-15	-0.193357	2.09603e-11
AC090498.1	AC090498.1	Transitional AT2	443	581	443	579	OK	6.27834	4.83397	-0.488358	0.0231127	-21.1294	1.65396e-82	-0.704372	3.18884e-78
AC090616.2	AC090616.2	AT2	4393	3225	1614	452	OK	0.484509	0.152191	-0.44366	0.0568132	-7.8091	6.52907e-15	-0.612115	1.36157e-10
AC091729.9	AC091729.9	Ciliated	2119	11857	301	1091	OK	0.156457	0.0971966	-0.491071	0.0991643	-4.95209	7.46202e-07	-0.636851	0.0176208
AC093159.1	AC093159.1	Ciliated	2119	11857	322	1260	OK	0.169689	0.114768	-0.476326	0.0900882	-5.28733	1.26737e-07	-0.629886	0.0030114
AC093627.8	AC093627.8	Ciliated	2119	11857	97	84	OK	0.0492848	0.00708442	-1.891	0.227542	-8.31057	1.07613e-16	-1.58657	2.62598e-12
AC104667.3	AC104667.3	AT2	4393	3225	303	227	OK	0.0711984	0.0725642	0.873895	0.121622	7.18532	7.33971e-13	1.0407	1.51044e-08
AC133644.2	AC133644.2	Macrophages	12004	16507	101	655	OK	0.00890117	0.0449568	1.49097	0.228068	6.53741	6.56468e-11	1.3647	1.48651e-06
AC145124.2	AC145124.2	AT2	4393	3225	558	118	OK	0.136543	0.0374961	-0.61354	0.119335	-5.14132	2.7961e-07	-0.743606	0.00538669
AC147651.4	AC147651.4	Macrophages	12004	16507	427	1154	OK	0.0406579	0.0788781	1.10944	0.139058	7.97825	1.64697e-15	1.20671	3.80104e-11
AC195454.1	AC195454.1	Ciliated	2119	11857	700	2527	OK	0.417263	0.242412	-0.481621	0.0581385	-8.28403	1.34336e-16	-0.669246	3.27781e-12
AC241377.2	AC241377.2	AT2	4393	3225	21	47	OK	0.00478033	0.0149364	2.16983	0.423705	5.12109	3.11223e-07	1.04693	0.0059898
AC245100.1	AC245100.1	T Cells	2622	2829	356	282	OK	0.143	0.105765	-0.424408	0.0854469	-4.96692	7.01012e-07	-0.585877	0.0135436
ACAA2	ACAA2	Monocytes	2854	2113	632	596	OK	0.253372	0.330816	0.304051	0.0580194	5.24051	1.66765e-07	0.426602	0.00313836
ACACB	ACACB	Macrophages	12004	16507	1726	563	OK	0.162558	0.0354122	-1.2548	0.112646	-11.1393	1.18977e-28	-1.5248	2.80976e-24
ACAD11	ACAD11	Ciliated	2119	11857	199	673	OK	0.0990686	0.0584084	-0.59659	0.119239	-5.00333	5.73082e-07	-0.741355	0.0135459
ACAD8	ACAD8	AT2	4393	3225	731	458	OK	0.1858	0.15459	0.633514	0.0768915	8.23907	2.02601e-16	0.844403	4.25746e-12
ACADL	ACADL	AT2	4393	3225	2432	710	OK	0.795304	0.249904	-0.624752	0.0450318	-13.8736	3.06646e-43	-0.879639	6.72505e-39
ACADL	ACADL	Proliferating Epithelial Cells	79	222	43	18	OK	0.805351	0.086351	-1.89068	0.340803	-5.54772	6.37625e-08	-2.54946	0.00114855
ACADS	ACADS	Ciliated	2119	11857	385	1401	OK	0.196552	0.125905	-0.466813	0.0816474	-5.71743	1.11252e-08	-0.62548	0.000266103
ACADS	ACADS	Macrophages	12004	16507	2986	3021	OK	0.282674	0.20436	-0.292169	0.0556768	-5.24759	1.57256e-07	-0.395505	0.00346355
ACADSB	ACADSB	AT2	4393	3225	1496	874	OK	0.411862	0.315645	0.395444	0.0473793	8.34635	8.2857e-17	0.551118	1.74348e-12
ACADVL	ACADVL	AT2	4393	3225	2869	1629	OK	0.965436	0.683194	0.241239	0.0289435	8.33485	9.12425e-17	0.343615	1.91974e-12
ACADVL	ACADVL	Differentiating Ciliated	226	1057	184	775	OK	1.86362	1.18967	-0.646984	0.0752342	-8.59959	2.29956e-17	-0.924834	5.02662e-13
ACADVL	ACADVL	Monocytes	2854	2113	1148	1010	OK	0.491399	0.612875	0.247422	0.0426771	5.79753	7.14556e-09	0.352558	0.000135994
ACADVL	ACADVL	MUC5B+	281	1940	157	1202	OK	0.777644	0.903809	0.562387	0.105898	5.31063	1.20145e-07	0.798163	0.00244988
ACADVL	ACADVL	Plasma Cells	238	265	178	122	OK	1.25561	0.763983	-0.773394	0.14577	-5.30558	1.68921e-07	-1.10213	0.00276963
ACADVL	ACADVL	Transitional AT2	443	581	313	391	OK	1.1211	0.996313	0.395718	0.0719327	5.50123	4.76649e-08	0.565541	0.000890238
ACAP1	ACAP1	Macrophages	12004	16507	347	1117	OK	0.0306096	0.0740586	0.845392	0.134079	6.30516	3.00059e-10	0.976057	6.76392e-06
ACAP2	ACAP2	Macrophages	12004	16507	7206	10362	OK	0.86572	0.927803	0.176269	0.0264198	6.67184	2.65995e-11	0.251426	6.03703e-07
ACAP2	ACAP2	Monocytes	2854	2113	1802	1447	OK	0.902815	1.04554	0.18829	0.0321635	5.85415	5.10253e-09	0.270067	9.72134e-05
ACAP3	ACAP3	AT2	4393	3225	405	211	OK	0.0961482	0.0677843	0.528294	0.107771	4.90201	9.68238e-07	0.65325	0.0184546
ACAP3	ACAP3	Ciliated	2119	11857	171	508	OK	0.0854269	0.0439277	-0.690684	0.137897	-5.00868	5.57416e-07	-0.827217	0.0131779
ACBD3	ACBD3	AT2	4393	3225	1022	570	OK	0.264486	0.192676	0.365877	0.0615179	5.94749	2.84312e-09	0.498118	5.65526e-05
ACBD6	ACBD6	AT2	4393	3225	1601	431	OK	0.431149	0.144952	-0.413168	0.0599947	-6.88674	6.16324e-12	-0.566629	1.2597e-07
ACCS	ACCS	AT2	4393	3225	399	251	OK	0.0936226	0.0812231	0.640911	0.102919	6.22734	4.99598e-10	0.804389	1.00234e-05
ACE	ACE	Endothelial Cells	2761	3496	414	977	OK	0.190023	0.35747	0.629616	0.0670276	9.39338	7.96399e-21	0.892344	1.68629e-16
ACER3	ACER3	AT2	4393	3225	358	219	OK	0.0849338	0.0708036	0.646382	0.112909	5.7248	1.07486e-08	0.785565	0.000212082
ACKR1	ACKR1	Endothelial Cells	2761	3496	762	1722	OK	0.874818	1.76074	0.692116	0.0550823	12.5651	8.8571e-36	0.997192	1.90003e-31
ACKR3	ACKR3	Endothelial Cells	2761	3496	150	380	OK	0.0716671	0.1642	0.879778	0.125904	6.98771	3.08372e-12	1.20548	6.39501e-08
ACKR3	ACKR3	Macrophages	12004	16507	1570	1155	OK	0.168968	0.0855238	-0.697059	0.0953632	-7.30952	2.8863e-13	-0.904297	6.61511e-09
ACKR3	ACKR3	Monocytes	2854	2113	179	48	OK	0.0946479	0.0271011	-1.18366	0.226548	-5.22478	1.81496e-07	-1.49319	0.00341467
ACO2	ACO2	Ciliated	2119	11857	1092	5137	OK	0.712193	0.554053	-0.186184	0.0390051	-4.77333	1.8377e-06	-0.26383	0.0432484
ACO2	ACO2	Plasma Cells	238	265	111	60	OK	0.694853	0.293137	-1.41299	0.228395	-6.18661	1.27835e-09	-1.9441	2.11427e-05
ACOT1	ACOT1	AT2	4393	3225	669	128	OK	0.164921	0.0409596	-0.637408	0.112753	-5.65315	1.63226e-08	-0.783821	0.000321148
ACOT1	ACOT1	Macrophages	12004	16507	620	1665	OK	0.0549664	0.115365	0.608814	0.107942	5.6402	1.74467e-08	0.717765	0.000387927
ACOT13	ACOT13	AT2	4393	3225	1961	634	OK	0.559718	0.217015	-0.325268	0.0479247	-6.78705	1.23039e-11	-0.452715	2.50975e-07
ACOT13	ACOT13	Transitional AT2	443	581	231	128	OK	0.721527	0.242266	-0.703842	0.114811	-6.13046	1.24988e-09	-0.984588	2.35065e-05
ACOT2	ACOT2	AT2	4393	3225	1733	294	OK	0.481377	0.0965987	-0.944105	0.067098	-14.0705	2.06793e-44	-1.28338	4.5389e-40
ACOT2	ACOT2	Macrophages	12004	16507	5597	5693	OK	0.64374	0.499989	-0.281352	0.0339669	-8.28312	1.35368e-16	-0.396517	3.1335e-12
ACOT4	ACOT4	Macrophages	12004	16507	2648	2362	OK	0.261768	0.17355	-0.473027	0.0642075	-7.36717	1.88072e-13	-0.630417	4.31343e-09
ACOT9	ACOT9	Monocytes	2854	2113	826	881	OK	0.336144	0.528593	0.492812	0.0535067	9.21027	4.69397e-20	0.700056	9.22084e-16
ACOX2	ACOX2	AT2	4393	3225	71	126	OK	0.0164284	0.0390698	1.65064	0.218792	7.54432	5.07277e-14	1.58812	1.05128e-09
ACOX2	ACOX2	Monocytes	2854	2113	26	73	OK	0.00966537	0.0364859	1.29604	0.252389	5.13509	2.92788e-07	1.28882	0.00549855
ACOXL	ACOXL	AT2	4393	3225	2088	738	OK	0.612244	0.255313	-0.295082	0.0457992	-6.44295	1.24297e-10	-0.413201	2.51055e-06
ACP1	ACP1	T Cells	2622	2829	875	852	OK	0.382779	0.344089	-0.267225	0.0472624	-5.65406	1.64664e-08	-0.37983	0.000322627
ACP2	ACP2	Macrophages	12004	16507	3279	5114	OK	0.3342	0.400906	0.333044	0.0459392	7.24967	4.48723e-13	0.464185	1.02762e-08
ACP5	ACP5	Endothelial Cells	2761	3496	250	189	OK	0.100936	0.0636536	-0.716445	0.115578	-6.1988	6.05232e-10	-0.972179	1.23939e-05
ACP5	ACP5	Macrophages	12004	16507	11517	14427	OK	3.43975	2.75086	-0.287657	0.0185406	-15.515	1.15694e-53	-0.414477	2.77077e-49
ACP5	ACP5	NK Cells	712	957	108	104	OK	0.166579	0.129435	-0.810318	0.15019	-5.39527	7.82455e-08	-1.12283	0.00139027
ACP5	ACP5	Smooth Muscle Cells	188	567	18	10	OK	0.110398	0.0186684	-2.2389	0.429374	-5.21433	2.38585e-07	-2.88262	0.00402087
ACSBG1	ACSBG1	Ciliated	2119	11857	596	2544	OK	0.332237	0.243649	-0.402669	0.0621459	-6.4794	9.64222e-11	-0.55742	2.32532e-06
ACSF2	ACSF2	AT2	4393	3225	906	502	OK	0.228436	0.16804	0.447352	0.0674749	6.6299	3.58835e-11	0.604716	7.28399e-07
ACSF2	ACSF2	Transitional AT2	443	581	121	183	OK	0.317779	0.35759	0.722071	0.135831	5.31594	1.30283e-07	1.0065	0.00242678
ACSL1	ACSL1	AT2	4393	3225	3222	1403	OK	1.22503	0.572909	-0.314379	0.0291202	-10.7959	5.63787e-27	-0.448184	1.21756e-22
ACSL1	ACSL1	Macrophages	12004	16507	8558	8847	OK	1.26418	0.828791	-0.385198	0.0298836	-12.89	1.02312e-37	-0.550926	2.43237e-33
ACSL1	ACSL1	Proliferating Macrophages	200	813	145	391	OK	1.38767	0.69202	-0.82947	0.10038	-8.26326	4.41427e-16	-1.17644	8.19907e-12
ACSL1	ACSL1	T Cells	2622	2829	83	196	OK	0.032929	0.0752984	0.693701	0.146123	4.74739	2.11328e-06	0.904044	0.0406279
ACSL3	ACSL3	AT2	4393	3225	2485	1006	OK	0.7948	0.378395	-0.194568	0.0390965	-4.9766	6.61293e-07	-0.275156	0.0126505
ACSL3	ACSL3	Differentiating Ciliated	226	1057	163	595	OK	1.30163	0.815594	-0.466217	0.0958614	-4.86344	1.29663e-06	-0.660109	0.0276856
ACSL3	ACSL3	Macrophages	12004	16507	4749	7055	OK	0.513581	0.576311	0.307389	0.0424178	7.24671	4.58594e-13	0.435019	1.05018e-08
ACSL3	ACSL3	Monocytes	2854	2113	739	787	OK	0.315531	0.54712	0.779541	0.0667361	11.681	4.05876e-31	1.10977	8.04893e-27
ACSL4	ACSL4	AT2	4393	3225	2558	1767	OK	0.910976	0.850384	0.593774	0.032687	18.1655	3.1932e-72	0.84782	7.08349e-68
ACSL4	ACSL4	Macrophages	12004	16507	4157	6254	OK	0.429433	0.487416	0.258358	0.0415511	6.21785	5.24148e-10	0.363859	1.17944e-05
ACSL4	ACSL4	Monocytes	2854	2113	773	737	OK	0.314143	0.427385	0.2849	0.0585521	4.86575	1.17551e-06	0.403584	0.0219397
ACSL4	ACSL4	Transitional AT2	443	581	106	178	OK	0.308817	0.354018	0.861169	0.158681	5.42706	7.1547e-08	1.19054	0.00133507
ACSL5	ACSL5	AT2	4393	3225	1631	896	OK	0.46118	0.339027	0.357232	0.0478227	7.46993	8.91501e-14	0.499941	1.84451e-09
ACSL5	ACSL5	Macrophages	12004	16507	1524	3020	OK	0.135424	0.208588	0.674968	0.0783097	8.61921	7.76255e-18	0.897138	1.80355e-13
ACSL5	ACSL5	Monocytes	2854	2113	348	490	OK	0.128724	0.268064	0.826337	0.0786116	10.5116	1.41479e-25	1.14706	2.79775e-21
ACSM3	ACSM3	AT2	4393	3225	993	549	OK	0.266011	0.194469	0.312175	0.0630358	4.95235	7.48985e-07	0.425493	0.0143123
ACSM3	ACSM3	PLIN2+ Fibroblasts	6	1167	3	9	OK	0.666667	0.00771208	-4.17182	0.664957	-6.27382	4.94897e-10	-4.84769	9.21746e-06
ACSS1	ACSS1	Ciliated	2119	11857	782	3340	OK	0.455629	0.326942	-0.395319	0.0519896	-7.60381	3.13405e-14	-0.553781	7.62169e-10
ACSS2	ACSS2	AT2	4393	3225	2723	1175	OK	0.945316	0.46415	-0.205598	0.0348525	-5.89909	3.81152e-09	-0.291924	7.56853e-05
ACSS3	ACSS3	AT2	4393	3225	1084	892	OK	0.287383	0.321424	0.836202	0.0553937	15.0956	9.34018e-51	1.15768	2.05839e-46
ACTA2	ACTA2	AT2	4393	3225	94	147	OK	0.0247369	0.049695	1.68112	0.235616	7.13499	1.05696e-12	1.76142	2.17258e-08
ACTA2	ACTA2	Proliferating Macrophages	200	813	47	79	OK	0.323045	0.105086	-1.51161	0.272206	-5.55319	3.58488e-08	-1.88448	0.00066098
ACTB	ACTB	AT2	4393	3225	4374	3208	OK	4.42389	3.78281	0.229677	0.0135889	16.9019	6.06088e-63	0.331141	1.34152e-58
ACTB	ACTB	Endothelial Cells	2761	3496	2749	3477	OK	4.00984	4.14625	-0.130463	0.0174352	-7.48276	8.27976e-14	-0.188167	1.72625e-09
ACTB	ACTB	Macrophages	12004	16507	11982	16466	OK	5.7423	5.82376	0.187141	0.0132071	14.1697	3.85238e-45	0.269938	9.19718e-41
ACTB	ACTB	Monocytes	2854	2113	2844	2108	OK	5.30263	5.56938	0.19558	0.0160654	12.174	1.2831e-33	0.282121	2.54759e-29
ACTB	ACTB	MUC5B+	281	1940	280	1925	OK	3.92598	3.89638	0.385736	0.0641999	6.00837	2.18434e-09	0.555975	4.48641e-05
ACTB	ACTB	Proliferating T Cells	301	132	301	132	OK	7.30119	6.16048	-0.31108	0.0569304	-5.46422	7.87872e-08	-0.448753	0.00133403
ACTB	ACTB	Smooth Muscle Cells	188	567	188	567	OK	5.1623	4.96793	-0.210562	0.0406941	-5.17427	2.93709e-07	-0.303738	0.00494812
ACTB	ACTB	T Cells	2622	2829	2607	2828	OK	4.65851	5.14056	0.199108	0.0168292	11.8311	6.60496e-32	0.287209	1.33797e-27
ACTB	ACTB	Transitional AT2	443	581	443	581	OK	5.19422	5.08224	0.371641	0.0429802	8.6468	2.02125e-17	0.535998	3.85049e-13
ACTG1	ACTG1	Endothelial Cells	2761	3496	2626	3409	OK	2.71512	3.24862	0.172084	0.0225528	7.63027	2.6926e-14	0.248115	5.62377e-10
ACTG1	ACTG1	Macrophages	12004	16507	11683	15943	OK	3.60387	3.63179	0.154578	0.0132209	11.6919	2.24267e-31	0.222803	5.30773e-27
ACTG1	ACTG1	Monocytes	2854	2113	2698	2032	OK	2.76863	2.95443	0.148726	0.0189572	7.84537	5.24777e-15	0.214353	1.02195e-10
ACTG1	ACTG1	MUC5B+	281	1940	275	1905	OK	3.41879	3.44243	0.304745	0.0578542	5.26746	1.51673e-07	0.439079	0.00309109
ACTG1	ACTG1	Myofibroblasts	196	813	194	766	OK	3.78525	2.79117	-0.730982	0.0530715	-13.7735	1.13734e-39	-1.05393	2.1913e-35
ACTG1	ACTG1	Proliferating T Cells	301	132	299	129	OK	5.26809	4.0194	-0.409314	0.0635625	-6.43955	3.20297e-10	-0.590276	5.44217e-06
ACTG1	ACTG1	Smooth Muscle Cells	188	567	185	548	OK	3.16749	2.76301	-0.402068	0.0560345	-7.17536	1.72943e-12	-0.579716	2.93917e-08
ACTG1	ACTG1	T Cells	2622	2829	2508	2764	OK	2.88875	3.18523	0.111845	0.0188014	5.94875	2.87021e-09	0.16126	5.64542e-05
ACTN1	ACTN1	AT2	4393	3225	755	363	OK	0.186881	0.123658	0.394393	0.0788589	5.00125	5.8234e-07	0.520923	0.0111512
ACTN1	ACTN1	Differentiating Ciliated	226	1057	152	537	OK	1.2345	0.692119	-0.729657	0.0992533	-7.35146	3.484e-13	-1.03137	7.58781e-09
ACTN1	ACTN1	Endothelial Cells	2761	3496	697	1701	OK	0.351658	0.745528	0.639275	0.0459485	13.9129	2.33098e-43	0.912933	5.01976e-39
ACTN1	ACTN1	Macrophages	12004	16507	6635	9508	OK	0.794919	0.872305	0.192533	0.0273094	7.05006	1.90662e-12	0.274047	4.35472e-08
ACTN4	ACTN4	Ciliated	2119	11857	1497	7824	OK	1.17831	1.01083	-0.136627	0.0285919	-4.77852	1.79109e-06	-0.195433	0.0421569
ACTN4	ACTN4	Endothelial Cells	2761	3496	1783	2223	OK	0.965199	0.94216	-0.293746	0.0292366	-10.0472	1.4255e-23	-0.421887	3.02719e-19
ACTN4	ACTN4	Macrophages	12004	16507	5742	7003	OK	0.637067	0.543248	-0.175468	0.0325001	-5.399	6.85468e-08	-0.248118	0.0015155
ACTN4	ACTN4	T Cells	2622	2829	945	1334	OK	0.443055	0.619086	0.244324	0.0408916	5.97492	2.44787e-09	0.34923	4.81644e-05
ACTR1A	ACTR1A	Endothelial Cells	2761	3496	796	904	OK	0.328321	0.294373	-0.406139	0.0504906	-8.04386	1.03317e-15	-0.575646	2.16512e-11
ACTR2	ACTR2	AT2	4393	3225	1994	1040	OK	0.56872	0.385752	0.239621	0.040479	5.91964	3.3664e-09	0.337122	6.6897e-05
ACTR2	ACTR2	Macrophages	12004	16507	9249	12801	OK	1.35853	1.41158	0.157315	0.0200469	7.84735	4.68442e-15	0.225483	1.07985e-10
ACTR2	ACTR2	Monocytes	2854	2113	2178	1670	OK	1.25947	1.43703	0.190566	0.0262495	7.2598	4.47751e-13	0.273848	8.67876e-09
ACTR2	ACTR2	T Cells	2622	2829	1371	1681	OK	0.698769	0.857367	0.187337	0.0347788	5.38654	7.48391e-08	0.268758	0.00145861
ACTR3	ACTR3	AT2	4393	3225	1930	1010	OK	0.539315	0.367925	0.270599	0.0421869	6.41429	1.49936e-10	0.379977	3.02556e-06
ACTR3	ACTR3	Differentiating Ciliated	226	1057	129	721	OK	0.82093	1.01758	0.651197	0.117416	5.54608	3.54494e-08	0.916436	0.000763687
ACTR3	ACTR3	Macrophages	12004	16507	9383	13116	OK	1.44702	1.54192	0.169414	0.0180494	9.38616	7.58012e-21	0.242949	1.77208e-16
ACTR3	ACTR3	Monocytes	2854	2113	1822	1540	OK	0.948817	1.24371	0.345055	0.029679	11.6262	7.58525e-31	0.495107	1.504e-26
ACTR3	ACTR3	T Cells	2622	2829	1657	2049	OK	0.907883	1.15307	0.221582	0.0279995	7.91379	3.00196e-15	0.318359	5.99821e-11
ACVR1B	ACVR1B	AT2	4393	3225	758	458	OK	0.190142	0.151652	0.475116	0.0719807	6.60061	4.36925e-11	0.63649	8.86085e-07
ACVR2B	ACVR2B	AT2	4393	3225	92	86	OK	0.021475	0.0266667	0.958741	0.199037	4.8169	1.48621e-06	0.872913	0.028186
ACVRL1	ACVRL1	Endothelial Cells	2761	3496	1923	1957	OK	1.05932	0.849406	-0.43204	0.0318176	-13.5786	2.06244e-41	-0.620736	4.43796e-37
ACVRL1	ACVRL1	Macrophages	12004	16507	2698	2965	OK	0.260646	0.21076	-0.298777	0.0573712	-5.20779	1.94904e-07	-0.404627	0.0042873
ACY1	ACY1	AT2	4393	3225	1198	265	OK	0.321594	0.0868754	-0.722213	0.0792655	-9.11131	1.02437e-19	-0.956431	2.17668e-15
ACY1	ACY1	Ciliated	2119	11857	194	659	OK	0.0955331	0.0570797	-0.573169	0.117942	-4.85974	1.19329e-06	-0.711922	0.0281271
ACY3	ACY3	cDCs	151	1061	6	23	OK	0.0822374	0.0264626	-2.1881	0.454633	-4.81289	1.67527e-06	-2.72758	0.0305938
ACYP1	ACYP1	Endothelial Cells	2761	3496	683	384	OK	0.300734	0.115334	-1.48211	0.0763204	-19.4196	1.28263e-81	-2.07965	2.78074e-77
ACYP2	ACYP2	Macrophages	12004	16507	3871	4063	OK	0.410236	0.290595	-0.302746	0.0449801	-6.73067	1.78143e-11	-0.419588	4.04688e-07
AD000671.6	AD000671.6	Macrophages	12004	16507	1449	3582	OK	0.130986	0.25123	0.907555	0.0696642	13.0276	1.75314e-38	1.21683	4.16966e-34
ADA	ADA	Endothelial Cells	2761	3496	46	220	OK	0.0168725	0.0679217	1.05221	0.175637	5.99081	2.20406e-09	1.281	4.49827e-05
ADA	ADA	Proliferating T Cells	301	132	158	25	OK	0.758383	0.242834	-1.12779	0.236975	-4.75912	2.65823e-06	-1.57311	0.0447726
ADAM10	ADAM10	Macrophages	12004	16507	5245	9093	OK	0.585022	0.805334	0.509206	0.0359811	14.152	4.93194e-45	0.723108	1.1774e-40
ADAM12	ADAM12	Macrophages	12004	16507	40	373	OK	0.00333222	0.0247927	1.58523	0.331852	4.77691	1.80539e-06	1.04166	0.0392041
ADAM15	ADAM15	Endothelial Cells	2761	3496	1595	1935	OK	0.903103	0.851182	-0.379173	0.0328508	-11.5423	1.6429e-30	-0.544346	3.514e-26
ADAM19	ADAM19	Macrophages	12004	16507	48	581	OK	0.00445766	0.047404	2.3735	0.373845	6.34887	2.26319e-10	2.14095	5.10712e-06
ADAM19	ADAM19	Monocytes	2854	2113	96	164	OK	0.0356866	0.0914469	0.918725	0.147623	6.22343	5.26364e-10	1.19228	1.00741e-05
ADAM19	ADAM19	T Cells	2622	2829	151	624	OK	0.0669454	0.272783	1.33751	0.112854	11.8516	5.20413e-32	1.86389	1.05431e-27
ADAM23	ADAM23	Endothelial Cells	2761	3496	82	258	OK	0.0347434	0.0924195	0.890985	0.160927	5.53658	3.20979e-08	1.15588	0.000648153
ADAM28	ADAM28	SCGB3A2+	97	2824	15	294	OK	0.190303	0.118482	-1.26978	0.223745	-5.67511	1.52203e-08	-1.756	0.000320326
ADAM8	ADAM8	Macrophages	12004	16507	523	2501	OK	0.0519677	0.202339	1.4045	0.105317	13.3359	3.15542e-40	1.83922	7.51432e-36
ADAM8	ADAM8	Monocytes	2854	2113	238	372	OK	0.0914317	0.202766	0.685213	0.10247	6.68694	2.52995e-11	0.945414	4.87345e-07
ADAM8	ADAM8	T Cells	2622	2829	538	848	OK	0.230404	0.350627	0.384893	0.05843	6.58725	4.90172e-11	0.545482	9.70884e-07
ADAM9	ADAM9	AT2	4393	3225	1231	679	OK	0.317362	0.242091	0.436292	0.0556923	7.83399	5.36618e-15	0.601777	1.11965e-10
ADAM9	ADAM9	Macrophages	12004	16507	4088	6048	OK	0.420627	0.471813	0.233327	0.0417696	5.58605	2.38373e-08	0.328169	0.000529307
ADAM9	ADAM9	Transitional AT2	443	581	144	228	OK	0.393938	0.479951	0.763971	0.128704	5.93589	3.99932e-09	1.07004	7.50831e-05
ADAMDEC1	ADAMDEC1	Macrophages	12004	16507	173	689	OK	0.0194054	0.0620575	1.26133	0.215435	5.85482	4.92554e-09	1.40222	0.000110061
ADAMTS1	ADAMTS1	AT2	4393	3225	290	275	OK	0.0825363	0.106235	0.735862	0.109083	6.74591	1.632e-11	0.949842	3.32569e-07
ADAMTS1	ADAMTS1	Endothelial Cells	2761	3496	629	1234	OK	0.40347	0.746967	0.75136	0.076456	9.82735	1.25109e-22	1.07702	2.65518e-18
ADAMTS18	ADAMTS18	Endothelial Cells	2761	3496	4	169	OK	0.0021394	0.0631675	3.54816	0.712807	4.97773	6.60562e-07	3.10132	0.0131234
ADAMTS2	ADAMTS2	Macrophages	12004	16507	1271	712	OK	0.12816	0.053838	-0.697186	0.110269	-6.32256	2.68245e-10	-0.885347	6.04947e-06
ADAMTS2	ADAMTS2	Monocytes	2854	2113	886	151	OK	0.394462	0.0859207	-1.42495	0.0949105	-15.0136	7.32969e-50	-1.97702	1.46403e-45
ADAMTS4	ADAMTS4	Endothelial Cells	2761	3496	62	383	OK	0.0343588	0.167561	1.69176	0.199255	8.49041	2.54478e-17	2.26323	5.35448e-13
ADAMTS6	ADAMTS6	Endothelial Cells	2761	3496	263	536	OK	0.11222	0.187588	0.493991	0.0917452	5.38438	7.53413e-08	0.689196	0.00151511
ADAMTS9	ADAMTS9	Endothelial Cells	2761	3496	309	1227	OK	0.158845	0.690357	1.76562	0.121779	14.4985	7.08288e-47	2.51449	1.52728e-42
ADAMTSL1	ADAMTSL1	Endothelial Cells	2761	3496	26	310	OK	0.0102643	0.106091	2.31884	0.274479	8.44816	3.6424e-17	2.74989	7.65997e-13
ADAMTSL4	ADAMTSL4	Macrophages	12004	16507	6490	6792	OK	0.788483	0.560238	-0.319811	0.0325127	-9.83649	9.93999e-23	-0.453771	2.33123e-18
ADAP1	ADAP1	AT2	4393	3225	259	142	OK	0.0608216	0.0445752	0.714545	0.137943	5.17999	2.27585e-07	0.815765	0.00439103
ADAP2	ADAP2	Macrophages	12004	16507	3976	5603	OK	0.413194	0.441074	0.287086	0.0442169	6.49267	8.83321e-11	0.403258	1.99887e-06
ADAP2	ADAP2	Monocytes	2854	2113	978	588	OK	0.433748	0.347168	-0.265864	0.0546977	-4.86061	1.20633e-06	-0.376547	0.0225126
ADAR	ADAR	AT2	4393	3225	1820	925	OK	0.50372	0.324291	0.233543	0.0438674	5.32383	1.04504e-07	0.32741	0.00202936
ADAR	ADAR	Monocytes	2854	2113	1030	900	OK	0.430757	0.542813	0.270826	0.0465349	5.81984	6.26008e-09	0.385481	0.000119236
ADAR	ADAR	Transitional AT2	443	581	203	278	OK	0.608662	0.590997	0.594466	0.0996598	5.96495	3.36856e-09	0.84032	6.32683e-05
ADARB1	ADARB1	Endothelial Cells	2761	3496	266	280	OK	0.101639	0.0855375	-0.517396	0.0959061	-5.39482	7.11106e-08	-0.702619	0.00143046
ADARB2	ADARB2	Smooth Muscle Cells	188	567	28	12	OK	0.195105	0.0239594	-2.34229	0.394933	-5.93086	4.59104e-09	-3.20749	7.77217e-05
ADAT2	ADAT2	AT2	4393	3225	396	241	OK	0.0940995	0.0774494	0.495758	0.102444	4.83932	1.32844e-06	0.621477	0.0252245
ADCK1	ADCK1	AT2	4393	3225	237	126	OK	0.0554142	0.041065	0.78564	0.151488	5.18614	2.20224e-07	0.861023	0.00425009
ADCK3	ADCK3	AT2	4393	3225	1314	301	OK	0.344317	0.0977099	-0.496371	0.0701721	-7.07362	1.64342e-12	-0.669662	3.37345e-08
ADCK3	ADCK3	Basal	65	1786	16	159	OK	0.282152	0.0940759	-1.4728	0.285123	-5.16547	2.65691e-07	-1.9797	0.00555533
ADCK3	ADCK3	Monocytes	2854	2113	283	122	OK	0.104422	0.0596757	-0.705555	0.123485	-5.71371	1.16984e-08	-0.925353	0.000222362
ADCK5	ADCK5	AT2	4393	3225	209	119	OK	0.0487741	0.0378061	0.860052	0.160128	5.37103	8.05996e-08	0.919498	0.00156831
ADCY3	ADCY3	Macrophages	12004	16507	1119	2270	OK	0.102418	0.155891	0.569943	0.0893947	6.37558	1.90318e-10	0.724793	4.29739e-06
ADCY4	ADCY4	Endothelial Cells	2761	3496	1220	1529	OK	0.620463	0.581491	-0.334086	0.0402065	-8.30926	1.1699e-16	-0.478305	2.45738e-12
ADCY6	ADCY6	AT2	4393	3225	379	258	OK	0.089392	0.0839378	0.740862	0.104152	7.1133	1.23593e-12	0.926035	2.53872e-08
ADCY9	ADCY9	AT1	472	96	54	25	OK	0.120243	0.28479	1.27418	0.244707	5.20696	2.69081e-07	1.78435	0.00438791
ADD1	ADD1	Endothelial Cells	2761	3496	1269	1387	OK	0.605505	0.510458	-0.399152	0.0396363	-10.0704	1.13079e-23	-0.570863	2.4018e-19
ADGB	ADGB	Ciliated	2119	11857	1561	7507	OK	1.195	0.949562	-0.25421	0.0305281	-8.32709	9.37114e-17	-0.363715	2.28703e-12
ADGB	ADGB	Differentiating Ciliated	226	1057	160	635	OK	1.22959	0.866612	-0.433744	0.0907822	-4.77785	1.97618e-06	-0.614956	0.0421341
ADGRD1	ADGRD1	Smooth Muscle Cells	188	567	42	46	OK	0.2767	0.0955407	-1.30977	0.227696	-5.75227	1.28044e-08	-1.848	0.000216586
ADGRE2	ADGRE2	Macrophages	12004	16507	1401	3978	OK	0.134913	0.298659	1.07311	0.0770295	13.9312	1.04774e-43	1.46248	2.49981e-39
ADGRE2	ADGRE2	Monocytes	2854	2113	1314	1168	OK	0.655567	0.817149	0.270111	0.0480284	5.62398	1.96826e-08	0.38681	0.00037338
ADGRE2	ADGRE2	T Cells	2622	2829	158	38	OK	0.065772	0.0146129	-2.03693	0.228697	-8.90667	7.04988e-19	-2.50252	1.41576e-14
ADGRE5	ADGRE5	AT2	4393	3225	2127	1176	OK	0.636902	0.457497	0.300225	0.0387061	7.75653	9.86174e-15	0.424264	2.0541e-10
ADGRE5	ADGRE5	Endothelial Cells	2761	3496	552	545	OK	0.240928	0.190022	-0.493403	0.0695041	-7.09891	1.39656e-12	-0.698143	2.89926e-08
ADGRE5	ADGRE5	Macrophages	12004	16507	7525	10711	OK	0.970174	1.07901	0.239866	0.0294491	8.14511	4.24196e-16	0.343127	9.80445e-12
ADGRE5	ADGRE5	Mast Cells	254	360	136	136	OK	0.768793	0.496642	-0.739474	0.152945	-4.8349	1.68693e-06	-1.05943	0.0271714
ADGRE5	ADGRE5	Proliferating T Cells	301	132	187	90	OK	0.947102	1.23594	0.773938	0.136864	5.65481	2.84462e-08	1.10841	0.000481992
ADGRE5	ADGRE5	T Cells	2622	2829	1185	1765	OK	0.584967	0.938745	0.435835	0.0396613	10.9889	8.44595e-28	0.625295	1.70853e-23
ADGRF1	ADGRF1	AT2	4393	3225	378	575	OK	0.100791	0.210165	1.39657	0.089587	15.5889	5.87025e-54	1.83689	1.29545e-49
ADGRF5	ADGRF5	AT2	4393	3225	3717	2339	OK	1.71416	1.30721	0.25499	0.0230894	11.0436	3.8473e-28	0.365996	8.32516e-24
ADGRF5	ADGRF5	Endothelial Cells	2761	3496	1701	1765	OK	1.05921	0.798245	-0.62122	0.035618	-17.4412	1.47951e-66	-0.892867	3.20195e-62
ADGRF5	ADGRF5	Proliferating Epithelial Cells	79	222	68	132	OK	2.19571	0.934015	-0.810086	0.13724	-5.9027	9.69068e-09	-1.1605	0.000174752
ADGRF5	ADGRF5	Transitional AT2	443	581	370	504	OK	1.53973	1.74538	0.782195	0.0620116	12.6137	5.24462e-34	1.12289	1.00639e-29
ADGRG1	ADGRG1	AT2	4393	3225	245	251	OK	0.058395	0.0832416	1.35587	0.134814	10.0573	1.19732e-23	1.58251	2.56886e-19
ADGRG1	ADGRG1	Ciliated	2119	11857	459	3053	OK	0.25315	0.302407	0.364882	0.0749062	4.87119	1.12628e-06	0.502996	0.0265553
ADGRG1	ADGRG1	Endothelial Cells	2761	3496	691	933	OK	0.288775	0.321269	-0.254274	0.0531976	-4.7798	1.79478e-06	-0.360628	0.0354091
ADGRG1	ADGRG1	T Cells	2622	2829	687	494	OK	0.364627	0.240624	-0.550257	0.0697267	-7.89163	3.57903e-15	-0.782861	7.14982e-11
ADGRG6	ADGRG6	AT2	4393	3225	285	282	OK	0.0679386	0.0923625	0.815571	0.105172	7.75462	1.00103e-14	1.01335	2.08484e-10
ADGRG6	ADGRG6	Endothelial Cells	2761	3496	831	808	OK	0.45534	0.324335	-0.550534	0.0592529	-9.29125	2.06242e-20	-0.784926	4.36387e-16
ADGRG6	ADGRG6	Smooth Muscle Cells	188	567	37	33	OK	0.2492	0.0699818	-1.3937	0.251958	-5.53147	4.38332e-08	-1.96049	0.000740255
ADGRL4	ADGRL4	Endothelial Cells	2761	3496	1346	2126	OK	0.683268	1.0912	0.411876	0.037017	11.1267	1.72003e-28	0.591296	3.67312e-24
ADH1B	ADH1B	Fibroblasts	140	152	135	141	OK	4.8099	3.33629	-0.721148	0.104886	-6.87557	3.79014e-11	-1.03999	6.21394e-07
ADH1B	ADH1B	Macrophages	12004	16507	290	98	OK	0.0263481	0.00647053	-1.41215	0.260194	-5.42729	5.85534e-08	-1.34916	0.0012952
ADH1B	ADH1B	Myofibroblasts	196	813	153	539	OK	2.90222	2.12828	-0.741463	0.0781842	-9.48353	1.70813e-20	-1.06907	3.28644e-16
ADH1B	ADH1B	Smooth Muscle Cells	188	567	93	158	OK	1.27315	0.471598	-1.36104	0.145539	-9.35172	9.6303e-20	-1.95681	1.64312e-15
ADH1C	ADH1C	AT2	4393	3225	387	30	OK	0.107575	0.00984648	-1.61426	0.22642	-7.12948	1.09985e-12	-1.587	2.25987e-08
ADH1C	ADH1C	Basal	65	1786	46	574	OK	1.48919	0.480419	-1.64013	0.131978	-12.4273	4.10716e-34	-2.34273	8.61887e-30
ADH1C	ADH1C	Ciliated	2119	11857	305	973	OK	0.186986	0.0957234	-0.672945	0.0948199	-7.09709	1.36067e-12	-0.883559	3.29812e-08
ADH1C	ADH1C	Differentiating Ciliated	226	1057	74	241	OK	0.655855	0.307436	-0.86258	0.175948	-4.90247	1.06756e-06	-1.18918	0.0228052
ADH1C	ADH1C	MUC5B+	281	1940	128	506	OK	0.904111	0.364057	-1.0158	0.120021	-8.46351	4.64171e-17	-1.43897	9.61531e-13
ADH5	ADH5	AT2	4393	3225	3390	1425	OK	1.31625	0.573542	-0.395073	0.0274612	-14.3866	2.53375e-46	-0.563194	5.56842e-42
ADH5	ADH5	Ciliated	2119	11857	1183	5232	OK	0.772488	0.56437	-0.298502	0.0373104	-8.00052	1.37638e-15	-0.423492	3.35493e-11
ADH5	ADH5	Endothelial Cells	2761	3496	831	972	OK	0.352353	0.33037	-0.262867	0.0484408	-5.42656	5.96095e-08	-0.372998	0.0012
ADH5	ADH5	Macrophages	12004	16507	5902	6159	OK	0.677805	0.487341	-0.319418	0.0316571	-10.0899	7.95784e-24	-0.450612	1.8689e-19
ADH7	ADH7	Ciliated	2119	11857	168	231	OK	0.135016	0.0228593	-1.90458	0.145461	-13.0934	7.49504e-39	-2.20291	1.84805e-34
ADHFE1	ADHFE1	Ciliated	2119	11857	355	1077	OK	0.184166	0.0954461	-0.762975	0.0886814	-8.60354	8.89063e-18	-1.00631	2.17189e-13
ADHFE1	ADHFE1	Endothelial Cells	2761	3496	101	50	OK	0.0376403	0.0143021	-1.19154	0.202373	-5.88784	4.11573e-09	-1.33838	8.38086e-05
ADHFE1	ADHFE1	Myofibroblasts	196	813	31	34	OK	0.179438	0.0432594	-1.51499	0.298991	-5.067	4.80613e-07	-2.0489	0.00915039
ADHFE1	ADHFE1	Smooth Muscle Cells	188	567	30	29	OK	0.162686	0.0511464	-1.30128	0.267975	-4.85597	1.45742e-06	-1.77572	0.0244788
ADI1	ADI1	AT1	472	96	282	30	OK	0.902182	0.391527	-1.00237	0.190938	-5.24969	2.15858e-07	-1.43116	0.00352065
ADI1	ADI1	AT2	4393	3225	3645	1955	OK	1.57589	0.89582	-0.120188	0.0227984	-5.27178	1.38816e-07	-0.172065	0.00268901
ADI1	ADI1	Endothelial Cells	2761	3496	932	951	OK	0.425526	0.321005	-0.539265	0.0473143	-11.3975	8.45531e-30	-0.7663	1.80724e-25
ADI1	ADI1	Smooth Muscle Cells	188	567	113	269	OK	0.928588	0.585175	-0.886117	0.101129	-8.76221	1.25678e-17	-1.27157	2.14306e-13
ADIPOR1	ADIPOR1	AT2	4393	3225	3414	1610	OK	1.35698	0.657906	-0.248958	0.026329	-9.45567	4.18848e-21	-0.355438	8.93109e-17
ADIPOR1	ADIPOR1	cDCs	151	1061	91	446	OK	0.810069	0.558595	-0.565348	0.108736	-5.19929	2.34682e-07	-0.802896	0.00430103
ADIPOR1	ADIPOR1	Endothelial Cells	2761	3496	859	995	OK	0.359345	0.331178	-0.351991	0.0477688	-7.36862	1.94657e-13	-0.499514	4.05315e-09
ADIPOR1	ADIPOR1	Macrophages	12004	16507	7557	8042	OK	0.967534	0.67684	-0.367887	0.0258531	-14.2299	1.6605e-45	-0.52313	3.96527e-41
ADIPOR1	ADIPOR1	Monocytes	2854	2113	1387	826	OK	0.640497	0.480094	-0.317657	0.0425678	-7.46237	9.9775e-14	-0.452432	1.93793e-09
ADIPOR1	ADIPOR1	Plasma Cells	238	265	102	62	OK	0.584077	0.296184	-1.3194	0.227978	-5.78741	1.26144e-08	-1.79845	0.000207923
ADIPOR2	ADIPOR2	AT2	4393	3225	1844	521	OK	0.517083	0.173411	-0.491313	0.0538154	-9.1296	8.66896e-20	-0.681532	1.84267e-15
ADIPOR2	ADIPOR2	Endothelial Cells	2761	3496	1104	1002	OK	0.51489	0.355443	-0.663116	0.0463024	-14.3214	8.46808e-46	-0.946312	1.82496e-41
ADIRF	ADIRF	AT1	472	96	426	62	OK	2.70639	1.49069	-0.793481	0.144284	-5.49946	5.77411e-08	-1.14338	0.000942971
ADIRF	ADIRF	AT2	4393	3225	3073	1271	OK	1.35137	0.549787	-0.495262	0.0357708	-13.8454	4.49537e-43	-0.707425	9.85744e-39
ADIRF	ADIRF	Differentiating Ciliated	226	1057	127	750	OK	1.02787	1.32774	0.677238	0.127057	5.33019	1.15831e-07	0.964487	0.00248909
ADIRF	ADIRF	Endothelial Cells	2761	3496	1616	2349	OK	1.11695	1.47313	0.390855	0.0390191	10.017	1.92616e-23	0.562584	4.09001e-19
ADIRF	ADIRF	Lymphatic Endothelial Cells	395	584	334	551	OK	2.43521	3.32769	0.735301	0.0646753	11.3691	3.23361e-28	1.06007	5.68436e-24
ADIRF	ADIRF	MUC5B+	281	1940	202	1506	OK	1.35407	1.6297	0.722515	0.103007	7.01425	3.05771e-12	1.03569	6.31325e-08
ADIRF	ADIRF	Smooth Muscle Cells	188	567	125	509	OK	1.83123	3.22229	0.86264	0.10935	7.88879	1.07413e-14	1.24377	1.82914e-10
ADK	ADK	AT2	4393	3225	2958	1220	OK	1.01865	0.466375	-0.304569	0.0319942	-9.51951	2.28687e-21	-0.432569	4.87995e-17
ADM	ADM	Macrophages	12004	16507	2110	3729	OK	0.243162	0.334878	0.684955	0.0821917	8.33362	8.87134e-17	0.956232	2.05478e-12
ADM5	ADM5	Endothelial Cells	2761	3496	163	683	OK	0.0680907	0.281203	1.37277	0.107555	12.7635	7.5356e-37	1.89015	1.61782e-32
ADORA2A	ADORA2A	T Cells	2622	2829	145	303	OK	0.0583599	0.116577	0.669412	0.110867	6.03798	1.66367e-09	0.900012	3.27578e-05
ADORA2B	ADORA2B	Macrophages	12004	16507	855	1777	OK	0.0760995	0.119899	0.551877	0.100994	5.46444	4.75505e-08	0.682964	0.00105272
ADPRHL1	ADPRHL1	Ciliated	2119	11857	238	651	OK	0.122958	0.0570113	-0.577294	0.118919	-4.8545	1.22517e-06	-0.715211	0.028876
ADPRM	ADPRM	B Cells	140	550	19	12	OK	0.139893	0.0218182	-2.22573	0.426643	-5.21684	2.41143e-07	-2.79294	0.00409171
ADPRM	ADPRM	T Cells	2622	2829	211	137	OK	0.0837546	0.0496676	-0.758438	0.121753	-6.22931	5.03598e-10	-1.00934	9.93296e-06
ADRA1A	ADRA1A	Myofibroblasts	196	813	14	10	OK	0.0862596	0.0123001	-2.47577	0.453629	-5.45768	6.0737e-08	-3.01128	0.00115929
ADRA2A	ADRA2A	MUC5B+	281	1940	81	151	OK	0.43431	0.0952523	-1.27069	0.191267	-6.64356	3.83985e-11	-1.68551	7.91394e-07
ADRB1	ADRB1	AT2	4393	3225	115	202	OK	0.0276427	0.0671936	1.56592	0.155841	10.0482	1.31241e-23	1.73414	2.81526e-19
ADRB2	ADRB2	Endothelial Cells	2761	3496	569	487	OK	0.252279	0.163983	-0.67955	0.0732127	-9.28185	2.25001e-20	-0.955443	4.76035e-16
ADRBK1	ADRBK1	AT2	4393	3225	559	343	OK	0.132974	0.111869	0.611211	0.0865464	7.06224	1.78289e-12	0.792827	3.65886e-08
ADRBK2	ADRBK2	AT2	4393	3225	322	344	OK	0.076855	0.117743	1.08345	0.10189	10.6336	3.17445e-26	1.37598	6.84729e-22
ADRM1	ADRM1	AT2	4393	3225	2170	777	OK	0.6388	0.27286	-0.270142	0.0430256	-6.27864	3.60288e-10	-0.378335	7.24178e-06
ADSS	ADSS	Differentiating Ciliated	226	1057	125	712	OK	0.874479	1.02744	0.522624	0.108784	4.80424	1.73664e-06	0.737763	0.0370547
ADSS	ADSS	Endothelial Cells	2761	3496	374	861	OK	0.146557	0.29065	0.512205	0.0658888	7.77378	8.84883e-15	0.717555	1.85038e-10
ADSS	ADSS	Macrophages	12004	16507	4159	6450	OK	0.420791	0.490747	0.337846	0.0394812	8.55712	1.32724e-17	0.47418	3.08224e-13
AEBP2	AEBP2	AT2	4393	3225	611	385	OK	0.149934	0.127671	0.630814	0.0800241	7.8828	3.64615e-15	0.828961	7.61317e-11
AEN	AEN	AT2	4393	3225	203	213	OK	0.04807	0.0678603	1.19522	0.136052	8.785	1.90831e-18	1.38174	4.0395e-14
AES	AES	AT2	4393	3225	2480	1882	OK	0.762162	0.81025	0.789872	0.029982	26.3449	1.83703e-146	1.1242	4.10688e-142
AES	AES	Ciliated	2119	11857	1657	9727	OK	1.4662	1.58445	0.215789	0.0246459	8.75556	2.35961e-18	0.309651	5.76664e-14
AES	AES	Differentiating Ciliated	226	1057	189	965	OK	1.89078	2.06313	0.304279	0.0587672	5.1777	2.6061e-07	0.436001	0.00558982
AES	AES	Endothelial Cells	2761	3496	1661	1822	OK	0.877602	0.734601	-0.372317	0.0315424	-11.8037	8.1132e-32	-0.534194	1.73671e-27
AES	AES	MUC5B+	281	1940	199	1411	OK	1.08432	1.18797	0.525487	0.0856933	6.13219	1.02314e-09	0.750083	2.10338e-05
AES	AES	NK Cells	712	957	529	622	OK	1.11489	0.998809	-0.541898	0.0499315	-10.8528	1.45979e-26	-0.778705	2.61989e-22
AES	AES	T Cells	2622	2829	1543	1438	OK	0.876881	0.691629	-0.376773	0.0338589	-11.1277	1.85898e-28	-0.540353	3.76165e-24
AES	AES	Transitional AT2	443	581	312	480	OK	1.2163	1.42033	0.694423	0.0645021	10.7659	1.11878e-25	0.994859	2.14167e-21
AF011889.5	AF011889.5	Ciliated	2119	11857	144	285	OK	0.0704411	0.0244311	-0.982174	0.160468	-6.12068	9.66734e-10	-1.08838	2.32277e-05
AF213884.2	AF213884.2	Macrophages	12004	16507	628	1637	OK	0.0577439	0.116454	0.922849	0.118089	7.81483	6.05777e-15	1.15856	1.39553e-10
AF213884.2	AF213884.2	Monocytes	2854	2113	123	298	OK	0.0484076	0.172166	1.21601	0.131678	9.23479	3.74878e-20	1.6353	7.36561e-16
AFAP1L1	AFAP1L1	Endothelial Cells	2761	3496	564	635	OK	0.230215	0.21041	-0.317258	0.0633176	-5.01058	5.57581e-07	-0.446817	0.0110925
AFF1	AFF1	Endothelial Cells	2761	3496	930	1069	OK	0.415804	0.38138	-0.298357	0.0471911	-6.32232	2.75444e-10	-0.424706	5.65734e-06
AFF3	AFF3	Endothelial Cells	2761	3496	437	251	OK	0.188178	0.0795096	-1.16071	0.0932876	-12.4423	3.99968e-35	-1.61832	8.57692e-31
AFF4	AFF4	Macrophages	12004	16507	5227	8095	OK	0.584812	0.664811	0.273173	0.037246	7.33431	2.40172e-13	0.387734	5.50642e-09
AFG3L2	AFG3L2	AT2	4393	3225	1692	542	OK	0.470094	0.182918	-0.303062	0.0541252	-5.59927	2.22744e-08	-0.419258	0.000437201
AFTPH	AFTPH	AT2	4393	3225	1214	690	OK	0.310785	0.240219	0.445939	0.0553611	8.0551	9.15e-16	0.614344	1.91628e-11
AGA	AGA	Macrophages	12004	16507	2764	2858	OK	0.261348	0.195021	-0.327532	0.0598112	-5.47609	4.45348e-08	-0.441271	0.000986402
AGAP3	AGAP3	AT2	4393	3225	880	498	OK	0.22061	0.167081	0.469853	0.0676447	6.94589	4.07095e-12	0.634782	8.33079e-08
AGBL1	AGBL1	AT2	4393	3225	127	116	OK	0.0298417	0.0366945	0.898327	0.16746	5.36444	8.35885e-08	0.942871	0.00162596
AGER	AGER	AT1	472	96	466	90	OK	4.50245	3.64643	-0.443084	0.0896066	-4.94477	1.00618e-06	-0.639062	0.0163827
AGER	AGER	SCGB3A2+	97	2824	29	442	OK	0.635448	0.220954	-1.46623	0.187134	-7.83521	6.5019e-15	-2.08394	1.37301e-10
AGER	AGER	Transitional AT2	443	581	336	497	OK	1.81132	1.85167	0.421167	0.0844509	4.98713	7.19715e-07	0.605866	0.01335
AGFG1	AGFG1	AT2	4393	3225	909	522	OK	0.226842	0.177214	0.484044	0.0677045	7.14937	9.52619e-13	0.654782	1.95877e-08
AGFG2	AGFG2	T Cells	2622	2829	144	302	OK	0.0564816	0.113748	0.628547	0.111184	5.65323	1.65461e-08	0.84422	0.000324171
AGL	AGL	AT2	4393	3225	1061	635	OK	0.290899	0.238505	0.502837	0.0642719	7.82359	5.82479e-15	0.693091	1.21523e-10
AGO2	AGO2	Differentiating Ciliated	226	1057	112	329	OK	0.717235	0.382138	-0.744797	0.151408	-4.91915	9.82073e-07	-1.02972	0.0209859
AGO2	AGO2	Macrophages	12004	16507	1477	2167	OK	0.132538	0.144785	0.468643	0.0783681	5.98003	2.30738e-09	0.62018	5.1683e-05
AGO3	AGO3	cDCs	151	1061	33	162	OK	0.257164	0.161507	-1.09322	0.208811	-5.23542	1.93941e-07	-1.51068	0.00355533
AGR2	AGR2	AT2	4393	3225	3326	2245	OK	1.57115	1.36199	0.38748	0.0288853	13.4144	1.43414e-40	0.55628	3.13947e-36
AGR2	AGR2	Ciliated	2119	11857	1990	10429	OK	3.05735	2.36956	-0.396453	0.0237366	-16.7022	8.65112e-62	-0.571059	2.13778e-57
AGR2	AGR2	Endothelial Cells	2761	3496	27	252	OK	0.0104147	0.0801686	1.91241	0.219411	8.71608	3.64227e-18	2.36105	7.67316e-14
AGR2	AGR2	Macrophages	12004	16507	87	355	OK	0.00758721	0.0235577	1.579	0.321888	4.90542	9.46953e-07	1.23195	0.0206511
AGR2	AGR2	MUC5B+	281	1940	277	1893	OK	3.77495	3.76696	0.620244	0.112719	5.50258	4.17397e-08	0.894044	0.00085291
AGR2	AGR2	SCGB3A2+	97	2824	54	2333	OK	1.11526	2.10437	0.798725	0.168112	4.75115	2.12037e-06	1.14895	0.044407
AGR2	AGR2	SCGB3A2+ SCGB1A1+	222	854	176	697	OK	1.90228	2.07332	0.60477	0.111216	5.4378	6.6766e-08	0.870194	0.00122896
AGR3	AGR3	AT1	472	96	235	56	OK	0.754303	1.13019	0.699133	0.128014	5.46138	7.08339e-08	1.00373	0.00115658
AGR3	AGR3	AT2	4393	3225	3112	2469	OK	1.29885	1.48024	0.863239	0.0260932	33.0829	2.22687e-224	1.2382	4.99108e-220
AGR3	AGR3	Endothelial Cells	2761	3496	21	216	OK	0.00870858	0.0663676	1.99359	0.242765	8.212	2.61946e-16	2.37748	5.49799e-12
AGR3	AGR3	MUC5B+	281	1940	180	1399	OK	1.26366	1.57825	0.713759	0.110417	6.46423	1.24799e-10	1.02298	2.5696e-06
AGR3	AGR3	Proliferating Epithelial Cells	79	222	61	165	OK	1.40861	1.77807	1.17851	0.246455	4.78184	2.73045e-06	1.68992	0.0490252
AGR3	AGR3	Transitional AT2	443	581	360	496	OK	1.88551	1.90041	0.507622	0.0668498	7.59346	7.00966e-14	0.729767	1.33001e-09
AGRN	AGRN	AT2	4393	3225	943	980	OK	0.241086	0.36597	1.22297	0.0582844	20.9827	4.44798e-95	1.69121	9.90299e-91
AGRN	AGRN	Endothelial Cells	2761	3496	324	618	OK	0.133096	0.195757	0.372655	0.0759159	4.90878	9.3967e-07	0.519002	0.0186177
AGRN	AGRN	Transitional AT2	443	581	218	406	OK	0.713036	1.09039	1.14313	0.0971076	11.7718	4.33602e-30	1.62965	8.31172e-26
AGTPBP1	AGTPBP1	cDCs	151	1061	47	176	OK	0.355495	0.185871	-1.03042	0.175994	-5.85483	6.14386e-09	-1.43038	0.000113072
AGTR1	AGTR1	Myofibroblasts	196	813	32	65	OK	0.210743	0.0881669	-1.31381	0.222399	-5.90746	4.74814e-09	-1.81146	9.0851e-05
AGTR1	AGTR1	Smooth Muscle Cells	188	567	52	73	OK	0.364518	0.165626	-1.16794	0.185625	-6.29194	5.31646e-10	-1.66204	9.01406e-06
AGTR2	AGTR2	AT2	4393	3225	262	254	OK	0.0813499	0.109599	0.970785	0.125112	7.75932	9.64925e-15	1.23652	2.01023e-10
AGTRAP	AGTRAP	Macrophages	12004	16507	6410	9232	OK	0.748298	0.816102	0.216782	0.0276763	7.83276	5.25779e-15	0.308309	1.21171e-10
AGTRAP	AGTRAP	T Cells	2622	2829	525	821	OK	0.221826	0.342605	0.39739	0.0571763	6.95026	4.07325e-12	0.562354	8.09233e-08
AHCTF1	AHCTF1	Endothelial Cells	2761	3496	285	618	OK	0.111569	0.203059	0.431897	0.0781061	5.52962	3.33901e-08	0.598359	0.000674045
AHCTF1	AHCTF1	Monocytes	2854	2113	408	472	OK	0.158912	0.257217	0.446151	0.0767266	5.81482	6.4497e-09	0.622681	0.000122809
AHCY	AHCY	AT2	4393	3225	2176	726	OK	0.665129	0.263437	-0.327747	0.0435358	-7.52821	5.73409e-14	-0.459017	1.18776e-09
AHCY	AHCY	Macrophages	12004	16507	4348	4343	OK	0.453977	0.314094	-0.303989	0.0423297	-7.18146	7.38874e-13	-0.42213	1.69062e-08
AHCY	AHCY	PLIN2+ Fibroblasts	6	1167	5	234	OK	1.73205	0.216619	-1.82044	0.370022	-4.91983	9.89873e-07	-2.57182	0.0184107
AHCY	AHCY	Proliferating Macrophages	200	813	127	362	OK	1.00769	0.572704	-0.633039	0.121195	-5.22333	2.1335e-07	-0.888747	0.003925
AHCYL1	AHCYL1	AT2	4393	3225	2368	1255	OK	0.731821	0.483694	0.195201	0.0344934	5.65907	1.57723e-08	0.276385	0.000310461
AHCYL1	AHCYL1	Macrophages	12004	16507	3525	5295	OK	0.345849	0.386632	0.235253	0.044392	5.29946	1.18618e-07	0.327738	0.00261516
AHCYL2	AHCYL2	AT2	4393	3225	2465	1474	OK	0.836255	0.603916	0.221798	0.0336006	6.601	4.35779e-11	0.315371	8.83804e-07
AHI1	AHI1	AT2	4393	3225	1747	496	OK	0.488271	0.169246	-0.433295	0.0555793	-7.79598	7.23903e-15	-0.601073	1.50934e-10
AHI1	AHI1	Differentiating Ciliated	226	1057	140	539	OK	1.05224	0.672428	-0.570992	0.108071	-5.28349	1.48818e-07	-0.80585	0.00319632
AHI1	AHI1	Endothelial Cells	2761	3496	202	469	OK	0.0805429	0.151419	0.490414	0.0958496	5.1165	3.20537e-07	0.66951	0.00639632
AHI1	AHI1	Lymphatic Endothelial Cells	395	584	90	54	OK	0.253644	0.097474	-0.910054	0.185717	-4.90022	1.12015e-06	-1.26313	0.019326
AHI1	AHI1	SCGB3A2+	97	2824	31	653	OK	0.443131	0.267995	-1.21068	0.150809	-8.02787	1.42355e-15	-1.71749	3.00653e-11
AHNAK	AHNAK	AT2	4393	3225	2019	754	OK	0.66067	0.278855	-0.358999	0.0473948	-7.57466	4.02445e-14	-0.505812	8.3463e-10
AHNAK	AHNAK	Endothelial Cells	2761	3496	1807	2208	OK	1.14172	1.09397	-0.273481	0.0322291	-8.48552	2.65291e-17	-0.393163	5.58173e-13
AHNAK	AHNAK	Macrophages	12004	16507	9016	11916	OK	1.41313	1.38585	0.182347	0.0278931	6.53733	6.56821e-11	0.26174	1.48724e-06
AHNAK	AHNAK	Monocytes	2854	2113	2133	1649	OK	1.29321	1.52554	0.252673	0.035114	7.19579	7.13762e-13	0.363424	1.38277e-08
AHNAK	AHNAK	NK Cells	712	957	229	578	OK	0.411171	0.942391	0.656767	0.0823468	7.97563	2.7914e-15	0.940392	4.99773e-11
AHNAK	AHNAK	T Cells	2622	2829	1290	2040	OK	0.692547	1.2644	0.646393	0.0414584	15.5914	1.18522e-53	0.929137	2.41357e-49
AHNAK2	AHNAK2	Ciliated	2119	11857	469	3238	OK	0.291674	0.359428	0.429199	0.0732666	5.85804	4.83137e-09	0.597574	0.00011575
AHR	AHR	AT2	4393	3225	2015	1147	OK	0.625144	0.453852	0.283011	0.0419156	6.75192	1.56619e-11	0.400567	3.19174e-07
AHR	AHR	Monocytes	2854	2113	917	747	OK	0.401454	0.482464	0.270531	0.0562786	4.80699	1.5774e-06	0.384704	0.0293822
AHR	AHR	Proliferating T Cells	301	132	24	44	OK	0.0947169	0.491423	2.62986	0.372143	7.0668	6.41727e-12	3.49705	1.0919e-07
AHR	AHR	T Cells	2622	2829	300	714	OK	0.126349	0.307743	0.790919	0.0795624	9.94085	4.34269e-23	1.11492	8.75616e-19
AHSA1	AHSA1	Plasma Cells	238	265	99	42	OK	0.552159	0.199279	-1.31487	0.275335	-4.77554	2.35676e-06	-1.80578	0.0383633
AHSA1	AHSA1	T Cells	2622	2829	451	684	OK	0.184673	0.270044	0.334235	0.0629877	5.30635	1.16266e-07	0.470661	0.0022623
AHSA2	AHSA2	AT2	4393	3225	642	362	OK	0.157885	0.11673	0.507044	0.0812719	6.23886	4.64342e-10	0.66929	9.31889e-06
AIDA	AIDA	cDCs	151	1061	54	207	OK	0.404103	0.2264	-0.87705	0.157053	-5.58441	2.89329e-08	-1.22005	0.000531556
AIF1	AIF1	cDCs	151	1061	108	900	OK	1.63067	2.38275	0.725631	0.109173	6.64661	4.52559e-11	1.04394	8.35062e-07
AIF1	AIF1	Endothelial Cells	2761	3496	168	128	OK	0.0666567	0.0402673	-0.933648	0.142899	-6.5336	6.92685e-11	-1.22315	1.4279e-06
AIF1	AIF1	Macrophages	12004	16507	10742	15068	OK	2.2893	2.50838	0.324599	0.0175864	18.4573	7.90662e-75	0.467209	1.90083e-70
AIF1	AIF1	Monocytes	2854	2113	2664	1900	OK	2.80289	2.52995	-0.15143	0.020382	-7.42958	1.27565e-13	-0.218221	2.4773e-09
AIF1	AIF1	Proliferating Macrophages	200	813	190	788	OK	2.68465	2.96379	0.403442	0.0764472	5.2774	1.60325e-07	0.580417	0.00295093
AIF1	AIF1	Smooth Muscle Cells	188	567	21	13	OK	0.132858	0.0229277	-2.38232	0.398134	-5.98372	3.37136e-09	-3.14008	5.70805e-05
AIG1	AIG1	AT2	4393	3225	1266	702	OK	0.330905	0.249261	0.415898	0.0546305	7.61292	3.00167e-14	0.572732	6.22997e-10
AIG1	AIG1	Endothelial Cells	2761	3496	263	581	OK	0.102124	0.179803	0.474437	0.0804427	5.89783	3.87558e-09	0.653144	7.89418e-05
AIG1	AIG1	MUC5B+	281	1940	104	756	OK	0.434303	0.482176	0.879369	0.165808	5.30353	1.24855e-07	1.21349	0.0025458
AIM1	AIM1	AT2	4393	3225	728	469	OK	0.186358	0.16202	0.524191	0.0709406	7.38915	1.63461e-13	0.700028	3.37661e-09
AIM1	AIM1	Macrophages	12004	16507	3353	4811	OK	0.327274	0.348039	0.239182	0.0491743	4.86396	1.16815e-06	0.332743	0.0254445
AIM1	AIM1	Monocytes	2854	2113	692	662	OK	0.276332	0.398882	0.461579	0.0630601	7.31967	2.88479e-13	0.652695	5.59562e-09
AIMP1	AIMP1	Macrophages	12004	16507	5799	6616	OK	0.649687	0.516283	-0.207079	0.031944	-6.48256	9.44335e-11	-0.292301	2.13656e-06
AIMP1	AIMP1	Monocytes	2854	2113	748	439	OK	0.298009	0.229838	-0.319212	0.0631088	-5.05813	4.38646e-07	-0.446762	0.00822636
AIMP1	AIMP1	T Cells	2622	2829	601	555	OK	0.253655	0.219309	-0.326415	0.0611146	-5.34104	9.61656e-08	-0.459876	0.00187254
AIMP2	AIMP2	AT2	4393	3225	1171	278	OK	0.307371	0.0916314	-0.578872	0.0797762	-7.25621	4.37339e-13	-0.766315	9.01224e-09
AIP	AIP	Macrophages	12004	16507	5254	5964	OK	0.577791	0.440675	-0.177789	0.0346531	-5.13054	2.94329e-07	-0.249806	0.00646022
AK1	AK1	AT1	472	96	345	45	OK	1.26672	0.618754	-0.882287	0.160007	-5.51405	5.33751e-08	-1.26547	0.000871829
AK1	AK1	AT2	4393	3225	4197	2763	OK	2.76417	1.68464	-0.274436	0.0162724	-16.8651	1.10412e-62	-0.394786	2.44354e-58
AK1	AK1	Endothelial Cells	2761	3496	661	1147	OK	0.270449	0.393169	0.282159	0.0513359	5.49633	4.03082e-08	0.400599	0.000813017
AK1	AK1	SCGB3A2+ SCGB1A1+	222	854	87	216	OK	0.556366	0.294933	-0.727346	0.150136	-4.84458	1.45514e-06	-1.03035	0.0267338
AK2	AK2	Macrophages	12004	16507	3459	5583	OK	0.330658	0.403175	0.416357	0.044506	9.35508	1.01501e-20	0.578766	2.37248e-16
AK3	AK3	AT2	4393	3225	2158	1203	OK	0.629697	0.45563	0.390378	0.0371702	10.5024	1.25913e-25	0.551074	2.71242e-21
AK3	AK3	Macrophages	12004	16507	3177	3208	OK	0.309059	0.217385	-0.297367	0.0555803	-5.35023	8.97858e-08	-0.40449	0.00198211
AK3	AK3	Plasma Cells	238	265	88	35	OK	0.472421	0.149093	-1.39713	0.287275	-4.86338	1.54738e-06	-1.87618	0.0252363
AK3	AK3	T Cells	2622	2829	484	407	OK	0.198856	0.154166	-0.354189	0.0705332	-5.0216	5.28764e-07	-0.495097	0.0102284
AK3	AK3	Transitional AT2	443	581	236	291	OK	0.756242	0.659648	0.46146	0.0932184	4.95031	8.66254e-07	0.654739	0.0160551
AK4	AK4	Endothelial Cells	2761	3496	124	359	OK	0.0483899	0.114602	0.772129	0.11939	6.46729	1.07321e-10	1.00946	2.21005e-06
AK4	AK4	Lymphatic Endothelial Cells	395	584	47	132	OK	0.130835	0.264868	1.08004	0.193511	5.58132	3.09163e-08	1.50253	0.000536491
AK4	AK4	Macrophages	12004	16507	93	881	OK	0.00800373	0.0632866	2.41928	0.296306	8.16482	3.60759e-16	2.01379	8.33932e-12
AK5	AK5	NK Cells	712	957	61	45	OK	0.0938648	0.0476332	-1.06151	0.21692	-4.89356	1.08594e-06	-1.4177	0.0192384
AK6	AK6	Differentiating Ciliated	226	1057	126	413	OK	0.900008	0.494993	-0.658887	0.12447	-5.29353	1.41039e-07	-0.921139	0.00302965
AK7	AK7	Endothelial Cells	2761	3496	12	89	OK	0.00434625	0.0259596	1.70192	0.351723	4.83879	1.33763e-06	1.46977	0.0264475
AKAP1	AKAP1	AT2	4393	3225	2051	677	OK	0.603787	0.242034	-0.329268	0.0475545	-6.92401	4.74763e-12	-0.460525	9.71081e-08
AKAP12	AKAP12	Endothelial Cells	2761	3496	428	794	OK	0.215235	0.380722	0.633829	0.0910301	6.96285	3.67535e-12	0.902728	7.619e-08
AKAP13	AKAP13	AT2	4393	3225	4059	2293	OK	2.35974	1.20408	-0.437277	0.0224222	-19.502	1.07134e-82	-0.628288	2.38041e-78
AKAP13	AKAP13	Ciliated	2119	11857	912	4476	OK	0.540676	0.461693	-0.232642	0.045859	-5.07299	3.98639e-07	-0.328731	0.00943578
AKAP13	AKAP13	Endothelial Cells	2761	3496	711	1275	OK	0.305957	0.475742	0.244705	0.0496377	4.92981	8.44295e-07	0.348316	0.0167432
AKAP13	AKAP13	Monocytes	2854	2113	1728	1525	OK	0.858208	1.16338	0.400718	0.0346696	11.5582	1.64422e-30	0.575032	3.25933e-26
AKAP13	AKAP13	Proliferating Epithelial Cells	79	222	71	113	OK	2.32449	0.729841	-1.31427	0.14653	-8.96929	3.3488e-17	-1.88072	6.06133e-13
AKAP13	AKAP13	SCGB3A2+	97	2824	64	1613	OK	1.0191	0.834985	-0.612367	0.11063	-5.53526	3.38339e-08	-0.877995	0.00071146
AKAP13	AKAP13	Transitional AT2	443	581	395	363	OK	1.91797	0.957841	-0.63946	0.0663902	-9.63184	4.46375e-21	-0.916876	8.5222e-17
AKAP14	AKAP14	Ciliated	2119	11857	1698	8940	OK	1.625	1.3934	-0.123829	0.0242941	-5.09709	3.51226e-07	-0.177672	0.00831809
AKAP2	AKAP2	Lymphatic Endothelial Cells	395	584	129	81	OK	0.376843	0.154694	-0.759267	0.148284	-5.12034	3.67269e-07	-1.06556	0.00635081
AKAP2	AKAP2	Macrophages	12004	16507	112	632	OK	0.00970591	0.043103	1.8755	0.257733	7.27693	3.67173e-13	1.52598	8.4134e-09
AKAP2	AKAP2	Plasma Cells	238	265	122	55	OK	0.758913	0.280183	-1.72313	0.242888	-7.09432	4.45913e-12	-2.39233	7.41285e-08
AKAP8L	AKAP8L	Ciliated	2119	11857	546	2046	OK	0.298528	0.188582	-0.428578	0.0705465	-6.07511	1.28422e-09	-0.586907	3.08405e-05
AKAP9	AKAP9	AT2	4393	3225	2907	1265	OK	1.002	0.502622	-0.170354	0.0333413	-5.10939	3.31052e-07	-0.242256	0.00636812
AKAP9	AKAP9	Ciliated	2119	11857	2040	11138	OK	2.74302	2.45509	-0.177149	0.0172582	-10.2647	1.34665e-24	-0.25507	3.30549e-20
AKIRIN1	AKIRIN1	Monocytes	2854	2113	646	608	OK	0.25404	0.329331	0.307863	0.0604326	5.09432	3.6296e-07	0.433095	0.00681239
AKIRIN2	AKIRIN2	AT2	4393	3225	1682	514	OK	0.472709	0.173745	-0.358027	0.0547214	-6.54271	6.43214e-11	-0.494312	1.30296e-06
AKIRIN2	AKIRIN2	cDCs	151	1061	96	514	OK	0.905554	0.700541	-0.494197	0.103719	-4.76475	2.1199e-06	-0.704587	0.0386882
AKIRIN2	AKIRIN2	Macrophages	12004	16507	8425	9428	OK	1.23243	0.877867	-0.379519	0.0236576	-16.0422	3.34608e-57	-0.542162	8.02089e-53
AKIRIN2	AKIRIN2	Monocytes	2854	2113	1228	1156	OK	0.561993	0.799685	0.357221	0.0437452	8.16594	4.00819e-16	0.510696	7.82278e-12
AKR1B1	AKR1B1	AT2	4393	3225	99	253	OK	0.0230685	0.0846871	2.08127	0.184861	11.2586	3.56938e-29	2.16021	7.73414e-25
AKR1B1	AKR1B1	Endothelial Cells	2761	3496	699	702	OK	0.309025	0.226598	-0.532107	0.0565868	-9.40338	7.25177e-21	-0.751316	1.53564e-16
AKR1B1	AKR1B1	Macrophages	12004	16507	7893	7464	OK	1.13697	0.726539	-0.52487	0.0266233	-19.7147	6.53248e-85	-0.748654	1.57211e-80
AKR1B1	AKR1B1	Monocytes	2854	2113	608	264	OK	0.246615	0.139811	-0.6035	0.0791979	-7.62016	3.01595e-14	-0.83265	5.86452e-10
AKR1B1	AKR1B1	Plasma Cells	238	265	100	60	OK	0.648318	0.265705	-1.0739	0.219245	-4.89817	1.30759e-06	-1.48086	0.0213295
AKR1B1	AKR1B1	Transitional AT2	443	581	49	133	OK	0.124117	0.27143	1.58376	0.256203	6.18164	9.15366e-10	2.08668	1.72217e-05
AKR1C1	AKR1C1	Ciliated	2119	11857	970	3258	OK	0.654517	0.348092	-0.723923	0.0516829	-14.007	3.6881e-44	-1.02219	9.10075e-40
AKR1C1	AKR1C1	Endothelial Cells	2761	3496	44	166	OK	0.0194297	0.0584464	1.33096	0.212708	6.25725	4.17763e-10	1.60868	8.56414e-06
AKR1C1	AKR1C1	MUC5B+	281	1940	253	1555	OK	2.47709	1.70362	-0.307506	0.0615454	-4.99641	6.29702e-07	-0.441956	0.0127924
AKR1C2	AKR1C2	Basal	65	1786	22	537	OK	0.896151	0.57004	-1.01076	0.201321	-5.02065	5.64475e-07	-1.44503	0.0117992
AKR1C2	AKR1C2	Ciliated	2119	11857	489	1246	OK	0.296947	0.126399	-0.962393	0.0863962	-11.1393	1.19036e-28	-1.31277	2.92675e-24
AKR1C2	AKR1C2	Macrophages	12004	16507	3772	708	OK	0.708867	0.0579006	-3.24484	0.122703	-26.4446	5.18444e-149	-4.34824	1.25142e-144
AKR1C2	AKR1C2	Proliferating Macrophages	200	813	124	137	OK	1.69305	0.243841	-2.57976	0.154717	-16.6741	2.48614e-55	-3.6332	4.62671e-51
AKR1C2	AKR1C2	SCGB3A2+	97	2824	16	279	OK	0.251384	0.128957	-1.37282	0.245889	-5.58311	2.57951e-08	-1.91552	0.000542677
AKR1C3	AKR1C3	Basal	65	1786	31	681	OK	0.912615	0.567518	-1.04301	0.141078	-7.39312	2.16243e-13	-1.48837	4.53527e-09
AKR1C3	AKR1C3	cDCs	151	1061	55	58	OK	0.533578	0.0781775	-2.15733	0.266543	-8.09371	1.39813e-15	-2.95088	2.58375e-11
AKR1C3	AKR1C3	Ciliated	2119	11857	1135	4979	OK	0.775996	0.577333	-0.315141	0.0403006	-7.81975	5.82686e-15	-0.447765	1.41884e-10
AKR1C3	AKR1C3	Macrophages	12004	16507	6386	2805	OK	1.1063	0.25997	-1.8461	0.0513582	-35.9455	3.20278e-266	-2.60563	7.74048e-262
AKR1C3	AKR1C3	NK Cells	712	957	238	194	OK	0.430721	0.263407	-0.807328	0.100715	-8.01599	2.03604e-15	-1.15007	3.64572e-11
AKR1C3	AKR1C3	Proliferating Macrophages	200	813	148	290	OK	1.97718	0.56808	-1.92507	0.106812	-18.023	3.46493e-63	-2.73826	6.44858e-59
AKR7A2	AKR7A2	Differentiating Ciliated	226	1057	185	839	OK	1.93965	1.44537	-0.386414	0.0805106	-4.79954	1.77719e-06	-0.553166	0.037911
AKT1	AKT1	AT2	4393	3225	1597	820	OK	0.434404	0.292133	0.306326	0.0472263	6.48634	9.34457e-11	0.427125	1.88947e-06
AL773572.7	AL773572.7	Ciliated	2119	11857	185	367	OK	0.165741	0.0364524	-1.91829	0.131207	-14.6204	6.49085e-48	-2.3928	1.60227e-43
ALAS1	ALAS1	AT2	4393	3225	1725	597	OK	0.493163	0.207724	-0.24526	0.0512899	-4.78184	1.76959e-06	-0.340551	0.0334912
ALAS1	ALAS1	Endothelial Cells	2761	3496	286	307	OK	0.113797	0.0928559	-0.465493	0.0924309	-5.03611	4.88388e-07	-0.634128	0.00972186
ALAS1	ALAS1	Macrophages	12004	16507	3888	5803	OK	0.425402	0.514918	0.338571	0.0416086	8.13703	4.53279e-16	0.475182	1.04753e-11
ALAS1	ALAS1	Monocytes	2854	2113	377	268	OK	0.166523	0.139254	-0.501913	0.102639	-4.89006	1.03983e-06	-0.694178	0.0194199
ALAS1	ALAS1	Proliferating Macrophages	200	813	108	485	OK	0.816537	1.02836	0.648454	0.135917	4.77096	2.1031e-06	0.916538	0.0385603
ALCAM	ALCAM	AT2	4393	3225	3032	1150	OK	1.12465	0.448773	-0.510052	0.0353568	-14.4259	1.45666e-46	-0.725405	3.20203e-42
ALCAM	ALCAM	cDCs	151	1061	104	600	OK	1.27382	0.930156	-0.507112	0.107314	-4.72549	2.56451e-06	-0.726595	0.0467767
ALCAM	ALCAM	Ciliated	2119	11857	1771	10161	OK	1.66538	1.7571	0.155165	0.0235632	6.58505	4.77584e-11	0.222891	1.15284e-06
ALCAM	ALCAM	Macrophages	12004	16507	8193	8785	OK	1.2033	0.841482	-0.280289	0.029423	-9.5262	2.01098e-21	-0.400789	4.7055e-17
ALDH16A1	ALDH16A1	Ciliated	2119	11857	509	3534	OK	0.304731	0.355592	0.35031	0.0655535	5.34388	9.29766e-08	0.487554	0.00221154
ALDH1A1	ALDH1A1	AT2	4393	3225	2133	818	OK	0.676414	0.297879	-0.215607	0.0424826	-5.07519	3.96266e-07	-0.303284	0.00761347
ALDH1A1	ALDH1A1	Ciliated	2119	11857	1928	10193	OK	2.46614	1.96073	-0.36507	0.0208188	-17.5356	7.89826e-68	-0.5253	1.95221e-63
ALDH1A1	ALDH1A1	Differentiating Ciliated	226	1057	201	975	OK	2.82169	2.38629	-0.293728	0.0501503	-5.85695	5.98534e-09	-0.422195	0.000129295
ALDH1A1	ALDH1A1	Macrophages	12004	16507	6029	5103	OK	0.772699	0.458308	-0.571079	0.0353254	-16.1663	4.73488e-58	-0.807047	1.13519e-53
ALDH1A1	ALDH1A1	MUC5B+	281	1940	266	1549	OK	2.62633	1.58776	-0.616079	0.0506856	-12.1549	5.8798e-33	-0.885211	1.22076e-28
ALDH1A1	ALDH1A1	Myofibroblasts	196	813	102	252	OK	0.978792	0.412207	-1.6837	0.110277	-15.2679	1.69634e-47	-2.41164	3.26851e-43
ALDH1A1	ALDH1A1	Transitional AT2	443	581	245	149	OK	0.846555	0.32313	-0.63139	0.11184	-5.64549	2.1332e-08	-0.893875	0.000399143
ALDH1A2	ALDH1A2	AT2	4393	3225	209	36	OK	0.0651341	0.0132811	-0.998625	0.207087	-4.82226	1.44696e-06	-0.985311	0.0274532
ALDH1A2	ALDH1A2	Lymphatic Endothelial Cells	395	584	47	165	OK	0.13948	0.379572	1.4186	0.218135	6.50331	1.25199e-10	1.99011	2.18497e-06
ALDH1A3	ALDH1A3	Ciliated	2119	11857	279	2018	OK	0.143492	0.191589	0.520977	0.10399	5.00988	5.5395e-07	0.69177	0.013097
ALDH1A3	ALDH1A3	Endothelial Cells	2761	3496	6	167	OK	0.00217313	0.0543974	3.0922	0.513453	6.02237	1.81645e-09	2.62499	3.70864e-05
ALDH1L1	ALDH1L1	Myofibroblasts	196	813	17	7	OK	0.0927037	0.00861009	-2.46407	0.468846	-5.25561	1.80087e-07	-2.88945	0.00343247
ALDH1L1	ALDH1L1	PLIN2+ Fibroblasts	6	1167	3	5	OK	0.76416	0.00428449	-4.57728	0.814323	-5.62097	2.37209e-08	-5.07393	0.000441588
ALDH2	ALDH2	AT2	4393	3225	3997	2061	OK	2.11355	0.948336	-0.539694	0.0211804	-25.4808	1.63831e-137	-0.774083	3.66146e-133
ALDH2	ALDH2	Ciliated	2119	11857	1296	5123	OK	0.897136	0.572649	-0.469958	0.0362765	-12.9549	4.45925e-38	-0.668206	1.0993e-33
ALDH2	ALDH2	Endothelial Cells	2761	3496	1823	1571	OK	1.05059	0.613485	-0.848668	0.0328984	-25.7967	1.54546e-139	-1.2176	3.36185e-135
ALDH2	ALDH2	Macrophages	12004	16507	10968	11922	OK	2.64384	1.77322	-0.53662	0.0186775	-28.7308	1.6996e-174	-0.772105	4.1047e-170
ALDH2	ALDH2	Monocytes	2854	2113	1634	1034	OK	0.85212	0.705281	-0.193782	0.0375997	-5.15381	2.65143e-07	-0.277295	0.00498152
ALDH2	ALDH2	Transitional AT2	443	581	388	383	OK	1.84038	1.00701	-0.415324	0.0585333	-7.09552	2.40571e-12	-0.595162	4.55377e-08
ALDH3A1	ALDH3A1	AT2	4393	3225	15	76	OK	0.00364216	0.0247829	3.01713	0.513107	5.88011	4.27299e-09	1.73776	8.47719e-05
ALDH3A1	ALDH3A1	Ciliated	2119	11857	975	3905	OK	0.870025	0.517753	-0.617438	0.060041	-10.2836	1.10864e-24	-0.880321	2.7217e-20
ALDH3A2	ALDH3A2	AT1	472	96	229	62	OK	0.670436	1.04958	0.627136	0.123851	5.06363	5.57343e-07	0.899545	0.00908302
ALDH3A2	ALDH3A2	AT2	4393	3225	1282	1111	OK	0.338532	0.415559	1.02376	0.050133	20.4209	2.76438e-90	1.42827	6.15075e-86
ALDH3A2	ALDH3A2	Differentiating Ciliated	226	1057	105	669	OK	0.653401	0.950691	0.93178	0.148642	6.26861	4.96823e-10	1.30441	1.07622e-05
ALDH3A2	ALDH3A2	MUC5B+	281	1940	101	922	OK	0.461779	0.646659	0.929644	0.144902	6.41565	1.70863e-10	1.30221	3.51653e-06
ALDH3A2	ALDH3A2	Transitional AT2	443	581	241	334	OK	0.892761	0.845988	0.47986	0.0889218	5.39643	8.44921e-08	0.684321	0.00157578
ALDH3B1	ALDH3B1	AT2	4393	3225	1753	541	OK	0.508243	0.183497	-0.404225	0.053893	-7.50051	7.07497e-14	-0.560749	1.46487e-09
ALDH3B1	ALDH3B1	Ciliated	2119	11857	1976	10461	OK	2.48736	1.97034	-0.351718	0.0173114	-20.3172	5.84817e-90	-0.506011	1.44643e-85
ALDH6A1	ALDH6A1	AT2	4393	3225	1874	652	OK	0.547289	0.234038	-0.310059	0.0475762	-6.5171	7.62468e-11	-0.43193	1.54316e-06
ALDH6A1	ALDH6A1	Myofibroblasts	196	813	50	88	OK	0.295927	0.114508	-1.01715	0.188393	-5.39909	8.35485e-08	-1.41299	0.00159419
ALDH9A1	ALDH9A1	Macrophages	12004	16507	4457	4782	OK	0.466886	0.348108	-0.249087	0.0408278	-6.1009	1.09381e-09	-0.346904	2.45581e-05
ALDOA	ALDOA	AT2	4393	3225	4069	2337	OK	2.38051	1.2203	-0.409032	0.0185172	-22.0893	7.44841e-105	-0.587523	1.6601e-100
ALDOA	ALDOA	Ciliated	2119	11857	1810	9862	OK	1.89577	1.67617	-0.123237	0.0211558	-5.8252	5.88046e-09	-0.177058	0.000140837
ALDOA	ALDOA	Differentiating Ciliated	226	1057	220	997	OK	3.0252	2.38674	-0.489373	0.0561992	-8.70782	9.38312e-18	-0.703685	2.05162e-13
ALDOA	ALDOA	Macrophages	12004	16507	11513	15371	OK	3.06855	2.74439	-0.171831	0.0121236	-14.1733	3.66439e-45	-0.247481	8.74909e-41
ALDOA	ALDOA	Monocytes	2854	2113	2553	1923	OK	2.25805	2.35887	0.0994221	0.0190967	5.20625	2.00469e-07	0.143205	0.00376941
ALDOA	ALDOA	Plasma Cells	238	265	193	186	OK	2.02025	1.29864	-0.740347	0.109949	-6.73353	4.54989e-11	-1.06228	7.55282e-07
ALDOA	ALDOA	Proliferating T Cells	301	132	285	115	OK	3.00132	2.105	-0.405955	0.0689245	-5.88985	7.79133e-09	-0.58437	0.000132149
ALDOA	ALDOA	Smooth Muscle Cells	188	567	171	485	OK	1.93464	1.66579	-0.448655	0.0562083	-7.982	5.37096e-15	-0.646226	9.14996e-11
ALDOA	ALDOA	T Cells	2622	2829	1927	2209	OK	1.17173	1.35698	0.111328	0.0233804	4.76158	1.97052e-06	0.160091	0.0379048
ALG13	ALG13	Monocytes	2854	2113	577	503	OK	0.224671	0.290872	0.407438	0.0771372	5.28199	1.33243e-07	0.572679	0.00250896
ALG13	ALG13	T Cells	2622	2829	506	448	OK	0.214149	0.176989	-0.417247	0.070739	-5.89841	3.89116e-09	-0.586254	7.6473e-05
ALG1L	ALG1L	Ciliated	2119	11857	529	1068	OK	0.326944	0.0986067	-1.0519	0.0781497	-13.46	6.10148e-41	-1.42414	1.50499e-36
ALG3	ALG3	MUC5B+	281	1940	71	564	OK	0.294571	0.34212	1.13707	0.2347	4.84478	1.35508e-06	1.5199	0.027443
ALG5	ALG5	Plasma Cells	238	265	158	145	OK	1.10255	0.754723	-0.579445	0.115279	-5.02647	6.96603e-07	-0.822833	0.0113853
ALKBH5	ALKBH5	Ciliated	2119	11857	1008	6153	OK	0.653457	0.715408	0.194312	0.039901	4.86986	1.13391e-06	0.275869	0.026732
ALKBH7	ALKBH7	AT2	4393	3225	3600	1449	OK	1.53832	0.58405	-0.612754	0.026027	-23.543	2.31001e-118	-0.874716	5.15387e-114
ALKBH7	ALKBH7	Differentiating Ciliated	226	1057	194	792	OK	1.82328	1.25238	-0.373127	0.0689827	-5.40899	7.5554e-08	-0.532565	0.00162517
ALKBH7	ALKBH7	Endothelial Cells	2761	3496	632	1172	OK	0.27006	0.410839	0.279865	0.0505098	5.5408	3.13377e-08	0.396627	0.000632897
ALKBH7	ALKBH7	Macrophages	12004	16507	7478	9438	OK	0.96569	0.833758	-0.144287	0.0240364	-6.00286	2.00609e-09	-0.205642	4.49725e-05
ALKBH7	ALKBH7	T Cells	2622	2829	815	667	OK	0.361993	0.271306	-0.4038	0.0530739	-7.60827	3.25315e-14	-0.572127	6.48809e-10
ALKBH7	ALKBH7	Transitional AT2	443	581	347	307	OK	1.36248	0.700135	-0.349861	0.0678944	-5.15302	3.07548e-07	-0.499328	0.0057164
ALOX15	ALOX15	Ciliated	2119	11857	1706	8191	OK	2.1164	1.37503	-0.660957	0.0253565	-26.0666	5.65715e-145	-0.949984	1.39975e-140
ALOX15	ALOX15	Differentiating Ciliated	226	1057	168	650	OK	1.91918	1.15294	-0.768643	0.0782186	-9.82686	5.0622e-22	-1.09893	1.10847e-17
ALOX15	ALOX15	MUC5B+	281	1940	32	70	OK	0.220962	0.0457904	-2.18027	0.283157	-7.69986	2.03649e-14	-2.84083	4.21288e-10
ALOX15B	ALOX15B	Proliferating Epithelial Cells	79	222	57	37	OK	1.56077	0.223628	-1.83401	0.240333	-7.6311	3.14028e-13	-2.58648	5.68015e-09
ALOX5	ALOX5	Macrophages	12004	16507	9594	10913	OK	1.63397	1.25466	-0.287918	0.0197419	-14.5841	1.09245e-47	-0.412862	2.61227e-43
ALOX5AP	ALOX5AP	Endothelial Cells	2761	3496	212	77	OK	0.0833173	0.0230291	-1.771	0.166664	-10.6262	3.75789e-26	-2.27782	8.00768e-22
ALOX5AP	ALOX5AP	Macrophages	12004	16507	11324	13268	OK	3.62904	2.74154	-0.356454	0.0183246	-19.4523	9.33586e-83	-0.513736	2.2463e-78
ALOX5AP	ALOX5AP	Mast Cells	254	360	227	344	OK	2.2021	2.82756	0.345916	0.0665816	5.19537	2.78683e-07	0.49858	0.00449571
ALOX5AP	ALOX5AP	Monocytes	2854	2113	656	612	OK	0.317776	0.453002	0.487504	0.0694577	7.01871	2.5406e-12	0.693958	4.91251e-08
ALOX5AP	ALOX5AP	Proliferating T Cells	301	132	133	91	OK	0.849309	1.64446	1.19429	0.156503	7.63112	1.50842e-13	1.71317	2.56868e-09
ALOX5AP	ALOX5AP	Smooth Muscle Cells	188	567	28	9	OK	0.16359	0.0169047	-2.93077	0.422485	-6.93697	8.63688e-12	-3.76848	1.46732e-07
ALOX5AP	ALOX5AP	T Cells	2622	2829	1139	2072	OK	0.66046	1.51462	1.0114	0.0363605	27.8158	2.40931e-159	1.45379	4.93643e-155
ALPK1	ALPK1	Monocytes	2854	2113	270	316	OK	0.0992587	0.164804	0.441751	0.0938441	4.70728	2.5787e-06	0.605721	0.0479045
ALPK3	ALPK3	AT2	4393	3225	59	129	OK	0.0141907	0.0417611	1.86552	0.230689	8.08676	7.07516e-16	1.70427	1.4826e-11
ALPL	ALPL	AT2	4393	3225	3689	2587	OK	1.83297	1.57437	0.365059	0.0202085	18.0646	1.84997e-71	0.524433	4.10322e-67
ALPL	ALPL	Basal	65	1786	25	162	OK	0.62042	0.110515	-2.01257	0.234968	-8.56532	2.23278e-17	-2.80815	4.68393e-13
ALPL	ALPL	Endothelial Cells	2761	3496	148	303	OK	0.0667183	0.11546	0.68611	0.128483	5.34007	9.61855e-08	0.929502	0.00193189
ALPL	ALPL	MUC5B+	281	1940	114	250	OK	0.67696	0.178837	-1.41883	0.164643	-8.61761	1.27616e-17	-1.97275	2.64496e-13
ALPL	ALPL	Transitional AT2	443	581	211	318	OK	0.886308	0.946279	0.523749	0.0992274	5.27827	1.59245e-07	0.748239	0.00296514
ALS2CL	ALS2CL	AT2	4393	3225	485	357	OK	0.117473	0.120486	0.927536	0.09113	10.1782	3.54298e-24	1.20805	7.6121e-20
ALS2CL	ALS2CL	Endothelial Cells	2761	3496	304	282	OK	0.117726	0.0836268	-0.539182	0.0929719	-5.7994	6.98026e-09	-0.737808	0.000141797
ALYREF	ALYREF	Differentiating Ciliated	226	1057	107	289	OK	0.627988	0.321526	-0.949591	0.160085	-5.93179	3.85011e-09	-1.29289	8.32356e-05
ALYREF	ALYREF	Macrophages	12004	16507	1042	1800	OK	0.0900206	0.115613	0.483819	0.0940145	5.14622	2.70838e-07	0.603362	0.00594761
AMD1	AMD1	AT2	4393	3225	3033	1239	OK	1.0818	0.484762	-0.249969	0.0318459	-7.84935	4.75291e-15	-0.355597	9.91979e-11
AMD1	AMD1	T Cells	2622	2829	607	955	OK	0.264002	0.411647	0.346497	0.0550558	6.29356	3.34511e-10	0.492497	6.60324e-06
AMIGO2	AMIGO2	Endothelial Cells	2761	3496	206	188	OK	0.0776656	0.0564043	-0.552567	0.114066	-4.84429	1.30125e-06	-0.73779	0.0257349
AMIGO2	AMIGO2	Macrophages	12004	16507	4015	3069	OK	0.432554	0.239285	-0.656779	0.050298	-13.0578	1.18743e-38	-0.907754	2.82443e-34
AMN	AMN	AT2	4393	3225	876	203	OK	0.223171	0.0661053	-0.495523	0.0897441	-5.52151	3.47161e-08	-0.643565	0.000679498
AMN	AMN	Ciliated	2119	11857	179	548	OK	0.0897189	0.0478725	-0.625543	0.131846	-4.7445	2.11919e-06	-0.751176	0.049839
AMPD2	AMPD2	AT2	4393	3225	227	143	OK	0.053271	0.045248	0.675442	0.138997	4.85939	1.20103e-06	0.761109	0.0228447
AMPD3	AMPD3	Macrophages	12004	16507	234	1079	OK	0.0202245	0.0721438	1.19358	0.154179	7.74156	1.07716e-14	1.31396	2.47929e-10
AMPH	AMPH	Monocytes	2854	2113	275	43	OK	0.106202	0.0215736	-1.61229	0.182189	-8.84957	1.20189e-18	-2.01463	2.35571e-14
AMY1B	AMY1B	Ciliated	2119	11857	261	762	OK	0.133768	0.0682731	-0.71662	0.103067	-6.95292	3.80163e-12	-0.911092	9.20793e-08
AMY1C	AMY1C	Ciliated	2119	11857	495	2102	OK	0.291485	0.207616	-0.48321	0.066098	-7.31051	2.86517e-13	-0.664913	6.95549e-09
AMZ1	AMZ1	Macrophages	12004	16507	476	168	OK	0.0446495	0.0109709	-1.48925	0.230712	-6.455	1.1324e-10	-1.23056	2.56014e-06
ANAPC11	ANAPC11	Ciliated	2119	11857	1567	9108	OK	1.29286	1.32509	0.124787	0.0258705	4.82354	1.43115e-06	0.178787	0.033715
ANAPC11	ANAPC11	Macrophages	12004	16507	8759	12582	OK	1.24814	1.34678	0.196587	0.0196316	10.0138	1.70979e-23	0.281519	4.01339e-19
ANAPC11	ANAPC11	MUC5B+	281	1940	214	1507	OK	1.32508	1.35384	0.412624	0.0707929	5.82862	6.40451e-09	0.589881	0.000131401
ANAPC11	ANAPC11	Proliferating Macrophages	200	813	183	779	OK	2.29862	2.51575	0.294899	0.0530431	5.55962	3.45902e-08	0.423638	0.000637879
ANAPC11	ANAPC11	Transitional AT2	443	581	383	467	OK	1.75376	1.45373	0.250694	0.0509828	4.91724	1.02213e-06	0.359668	0.0189329
ANAPC13	ANAPC13	AT2	4393	3225	2490	1286	OK	0.793606	0.507379	0.164061	0.0336343	4.87779	1.09456e-06	0.232574	0.0208393
ANAPC13	ANAPC13	Macrophages	12004	16507	4951	5315	OK	0.525918	0.391975	-0.22381	0.0373338	-5.99484	2.10733e-09	-0.313368	4.72317e-05
ANAPC16	ANAPC16	AT2	4393	3225	3775	2349	OK	1.76778	1.18762	0.102757	0.0196431	5.23123	1.7287e-07	0.14739	0.00334262
ANAPC16	ANAPC16	Ciliated	2119	11857	1800	10207	OK	1.73227	1.77124	0.150905	0.0213992	7.05187	1.88211e-12	0.216731	4.56073e-08
ANAPC16	ANAPC16	Differentiating Ciliated	226	1057	208	1006	OK	2.30095	2.31076	0.234209	0.04845	4.83403	1.49977e-06	0.336072	0.0320095
ANAPC16	ANAPC16	Macrophages	12004	16507	8279	9658	OK	1.13947	0.852832	-0.301498	0.0229229	-13.1527	3.4699e-39	-0.430207	8.25733e-35
ANAPC16	ANAPC16	Monocytes	2854	2113	1614	899	OK	0.786711	0.554124	-0.385008	0.0392679	-9.80464	1.71856e-22	-0.549667	3.38694e-18
ANAPC16	ANAPC16	Proliferating Macrophages	200	813	174	654	OK	1.88116	1.39137	-0.339586	0.0641596	-5.29282	1.47701e-07	-0.485713	0.00271888
ANAPC5	ANAPC5	Endothelial Cells	2761	3496	769	962	OK	0.315242	0.320641	-0.247928	0.0502375	-4.93512	8.2176e-07	-0.35148	0.0162988
ANAPC5	ANAPC5	Plasma Cells	238	265	155	108	OK	1.06617	0.535645	-0.912128	0.135395	-6.73677	4.45783e-11	-1.29074	7.40044e-07
ANG	ANG	AT2	4393	3225	1398	293	OK	0.374443	0.0969904	-0.727541	0.0717751	-10.1364	5.40558e-24	-0.976485	1.16096e-19
ANG	ANG	Macrophages	12004	16507	2068	1169	OK	0.197097	0.075614	-0.930585	0.077539	-12.0015	5.87383e-33	-1.21127	1.39239e-28
ANG	ANG	Monocytes	2854	2113	267	83	OK	0.101659	0.0427991	-0.873067	0.141632	-6.16434	7.63732e-10	-1.13175	1.46049e-05
ANGEL1	ANGEL1	AT2	4393	3225	285	162	OK	0.0669678	0.0511395	0.702984	0.131836	5.33224	9.97913e-08	0.798803	0.00193845
ANGPT2	ANGPT2	Endothelial Cells	2761	3496	42	548	OK	0.0238401	0.28326	2.30486	0.242667	9.49803	2.97314e-21	3.12588	6.2998e-17
ANGPT2	ANGPT2	Lymphatic Endothelial Cells	395	584	177	77	OK	1.1242	0.212355	-1.90736	0.199313	-9.56969	8.45773e-21	-2.73247	1.48501e-16
ANGPT2	ANGPT2	Smooth Muscle Cells	188	567	13	175	OK	0.0912085	0.388853	1.54181	0.312119	4.93982	9.6391e-07	2.16003	0.0162043
ANGPTL1	ANGPTL1	Endothelial Cells	2761	3496	132	77	OK	0.0502896	0.0230992	-0.867616	0.163444	-5.30834	1.14438e-07	-1.06725	0.0022963
ANGPTL2	ANGPTL2	Endothelial Cells	2761	3496	62	239	OK	0.0243281	0.074782	0.888338	0.164281	5.40744	6.62986e-08	1.10703	0.00133406
ANGPTL4	ANGPTL4	AT1	472	96	4	14	OK	0.00847458	0.278499	4.10107	0.721542	5.68375	2.11158e-08	5.18906	0.000345096
ANGPTL4	ANGPTL4	AT2	4393	3225	42	145	OK	0.0105486	0.05606	2.32398	0.28683	8.1023	6.23375e-16	2.24485	1.30666e-11
ANGPTL4	ANGPTL4	Endothelial Cells	2761	3496	177	499	OK	0.082264	0.210223	1.15857	0.125448	9.23546	3.45379e-20	1.60449	7.30511e-16
ANGPTL4	ANGPTL4	Macrophages	12004	16507	67	567	OK	0.00695547	0.0484336	1.99709	0.314371	6.35266	2.20842e-10	2.0693	4.98395e-06
ANK3	ANK3	Proliferating Epithelial Cells	79	222	47	52	OK	1.00007	0.272228	-1.17299	0.230806	-5.08216	6.58788e-07	-1.63891	0.0118496
ANKH	ANKH	AT2	4393	3225	393	208	OK	0.0935497	0.0660759	0.526918	0.10816	4.87164	1.12912e-06	0.644201	0.0214916
ANKH	ANKH	Macrophages	12004	16507	1102	2586	OK	0.106997	0.201027	0.924717	0.0881923	10.4852	1.37083e-25	1.23977	3.22804e-21
ANKH	ANKH	Monocytes	2854	2113	98	122	OK	0.0365861	0.0704262	0.914423	0.178562	5.12105	3.1532e-07	1.14019	0.00591983
ANKHD1	ANKHD1	AT2	4393	3225	1354	331	OK	0.36559	0.109786	-0.524165	0.0690865	-7.58709	3.6594e-14	-0.710434	7.59105e-10
ANKHD1	ANKHD1	Monocytes	2854	2113	509	545	OK	0.198003	0.29571	0.386932	0.0680039	5.68985	1.34441e-08	0.542986	0.000255411
ANKLE2	ANKLE2	Macrophages	12004	16507	2300	3552	OK	0.21109	0.244005	0.299286	0.0590005	5.07261	3.99448e-07	0.409144	0.0087543
ANKRA2	ANKRA2	Endothelial Cells	2761	3496	373	325	OK	0.147978	0.101266	-0.829956	0.0865193	-9.59273	1.2081e-21	-1.15013	2.56153e-17
ANKRD1	ANKRD1	AT1	472	96	76	44	OK	0.366857	1.14571	1.41605	0.278669	5.08147	5.09518e-07	2.03676	0.00830463
ANKRD10	ANKRD10	Macrophages	12004	16507	4481	6040	OK	0.452886	0.462114	0.235742	0.0400392	5.88779	4.04001e-09	0.331403	9.03346e-05
ANKRD10	ANKRD10	Monocytes	2854	2113	727	736	OK	0.287473	0.410527	0.380974	0.0563062	6.76611	1.47591e-11	0.539033	2.84438e-07
ANKRD11	ANKRD11	Macrophages	12004	16507	3554	5103	OK	0.351588	0.369166	0.23627	0.0456669	5.17377	2.33869e-07	0.329666	0.00513974
ANKRD12	ANKRD12	AT2	4393	3225	2602	979	OK	0.838474	0.361708	-0.289686	0.0370945	-7.80941	6.51321e-15	-0.40973	1.35833e-10
ANKRD12	ANKRD12	Proliferating T Cells	301	132	155	79	OK	0.706296	0.955528	0.697249	0.133666	5.21634	2.84024e-07	0.993688	0.00480199
ANKRD13D	ANKRD13D	AT2	4393	3225	401	248	OK	0.096625	0.079696	0.521001	0.0992266	5.25062	1.55682e-07	0.655585	0.00301198
ANKRD17	ANKRD17	AT2	4393	3225	1652	562	OK	0.456322	0.194631	-0.270161	0.0535943	-5.04085	4.74141e-07	-0.37447	0.00909592
ANKRD20A4	ANKRD20A4	Endothelial Cells	2761	3496	63	39	OK	0.0230297	0.0111556	-1.14243	0.229901	-4.96924	6.9005e-07	-1.23682	0.0137051
ANKRD22	ANKRD22	AT2	4393	3225	39	64	OK	0.00927723	0.0212905	1.48773	0.301504	4.93438	8.2111e-07	0.937306	0.0156742
ANKRD22	ANKRD22	Macrophages	12004	16507	77	706	OK	0.00789089	0.0530162	1.74302	0.226789	7.68564	1.66539e-14	1.68768	3.8319e-10
ANKRD22	ANKRD22	Monocytes	2854	2113	78	186	OK	0.0314557	0.110728	1.39613	0.164656	8.47911	2.95762e-17	1.76732	5.78452e-13
ANKRD28	ANKRD28	AT2	4393	3225	1344	945	OK	0.368793	0.364309	0.740263	0.051585	14.3504	4.21613e-46	1.0358	9.26368e-42
ANKRD28	ANKRD28	Endothelial Cells	2761	3496	124	567	OK	0.0466612	0.218329	1.50847	0.12962	11.6376	5.5234e-31	2.04121	1.18168e-26
ANKRD28	ANKRD28	Macrophages	12004	16507	3244	6050	OK	0.320108	0.488487	0.637887	0.0514368	12.4014	4.64763e-35	0.895985	1.10316e-30
ANKRD28	ANKRD28	Monocytes	2854	2113	180	341	OK	0.0741712	0.202001	0.818099	0.111268	7.35252	2.26315e-13	1.12792	4.39141e-09
ANKRD28	ANKRD28	T Cells	2622	2829	390	757	OK	0.172173	0.346702	0.56447	0.0724171	7.79471	7.67988e-15	0.800176	1.53329e-10
ANKRD29	ANKRD29	Endothelial Cells	2761	3496	50	460	OK	0.0217934	0.164447	2.08565	0.183948	11.3383	1.64315e-29	2.65308	3.5114e-25
ANKRD29	ANKRD29	Macrophages	12004	16507	451	1403	OK	0.0408799	0.0994328	1.38439	0.145808	9.49462	2.71709e-21	1.54436	6.35691e-17
ANKRD36B	ANKRD36B	SCGB3A2+	97	2824	14	177	OK	0.162422	0.064274	-1.3586	0.286557	-4.7411	2.22748e-06	-1.83101	0.0466411
ANKRD37	ANKRD37	Ciliated	2119	11857	1620	8504	OK	1.414	1.22877	-0.161406	0.0299767	-5.38438	7.43418e-08	-0.23145	0.00176948
ANKRD37	ANKRD37	Macrophages	12004	16507	1613	2797	OK	0.160784	0.219056	0.686548	0.105403	6.51356	7.69186e-11	0.936672	1.74105e-06
ANKRD37	ANKRD37	Monocytes	2854	2113	366	442	OK	0.164841	0.289087	0.731195	0.102189	7.15531	9.56639e-13	1.02709	1.85244e-08
ANKRD37	ANKRD37	T Cells	2622	2829	173	543	OK	0.0740267	0.240384	1.18102	0.112365	10.5106	1.35505e-25	1.64611	2.73719e-21
ANKRD37	ANKRD37	Transitional AT2	443	581	86	169	OK	0.253436	0.370007	0.983592	0.183437	5.36202	1.01749e-07	1.36498	0.0018962
ANKRD39	ANKRD39	AT2	4393	3225	736	354	OK	0.17885	0.114431	0.427172	0.0804778	5.30795	1.13993e-07	0.560533	0.00221181
ANKRD40	ANKRD40	AT2	4393	3225	420	300	OK	0.100834	0.0978152	0.821903	0.0996558	8.24742	1.89066e-16	1.03227	3.97341e-12
ANKRD44	ANKRD44	cDCs	151	1061	86	480	OK	0.752369	0.605063	-0.568062	0.11776	-4.82389	1.58711e-06	-0.809324	0.0289854
ANKRD44	ANKRD44	Endothelial Cells	2761	3496	287	222	OK	0.112136	0.0664644	-0.756732	0.100348	-7.54109	5.32356e-14	-1.03206	1.1105e-09
ANKRD49	ANKRD49	Macrophages	12004	16507	1710	1604	OK	0.153793	0.102717	-0.396457	0.0779887	-5.08352	3.77203e-07	-0.513717	0.00827018
ANKRD50	ANKRD50	AT2	4393	3225	572	347	OK	0.143167	0.117275	0.47923	0.081801	5.85849	4.86531e-09	0.632169	9.6445e-05
ANKRD50	ANKRD50	Transitional AT2	443	581	94	150	OK	0.273518	0.299785	0.89197	0.169961	5.24809	1.86847e-07	1.23147	0.00347778
ANKRD52	ANKRD52	AT2	4393	3225	333	169	OK	0.0781993	0.0539829	0.581305	0.11897	4.88614	1.04932e-06	0.696888	0.0199812
ANKRD65	ANKRD65	AT2	4393	3225	1523	820	OK	0.417647	0.290026	0.375204	0.0482593	7.77474	8.55207e-15	0.522617	1.78234e-10
ANKRD65	ANKRD65	Endothelial Cells	2761	3496	19	194	OK	0.0073053	0.060021	1.79141	0.263018	6.81099	1.05978e-11	1.9494	2.19353e-07
ANKRD65	ANKRD65	MUC5B+	281	1940	63	705	OK	0.249721	0.441325	1.1307	0.196167	5.76395	9.36168e-09	1.54768	0.000191961
ANKS1A	ANKS1A	Transitional AT2	443	581	81	128	OK	0.204525	0.239861	0.919239	0.188208	4.88418	1.20481e-06	1.25643	0.0223023
ANKS6	ANKS6	AT2	4393	3225	429	284	OK	0.102277	0.0919998	0.642441	0.0973112	6.60193	4.33079e-11	0.81279	8.78414e-07
ANLN	ANLN	Differentiating Ciliated	226	1057	67	74	OK	0.592555	0.118414	-1.76833	0.228829	-7.72772	2.19972e-14	-2.40256	4.79781e-10
ANO10	ANO10	AT2	4393	3225	423	317	OK	0.101928	0.106831	0.82798	0.097757	8.46978	2.92143e-17	1.05367	6.16071e-13
ANO5	ANO5	AT2	4393	3225	103	142	OK	0.0238459	0.0445752	1.45717	0.183459	7.94277	2.26078e-15	1.42482	4.72685e-11
ANO6	ANO6	AT2	4393	3225	447	345	OK	0.108119	0.112518	0.746952	0.0915273	8.16097	3.85762e-16	0.960699	8.09291e-12
ANO6	ANO6	Macrophages	12004	16507	2184	3541	OK	0.200284	0.240552	0.392198	0.0597922	6.55934	5.67186e-11	0.535654	1.28485e-06
ANO6	ANO6	Transitional AT2	443	581	92	177	OK	0.236511	0.357781	1.4205	0.186871	7.60146	6.6118e-14	1.94098	1.25465e-09
ANO9	ANO9	AT2	4393	3225	418	299	OK	0.0998249	0.0963409	0.823535	0.0965695	8.5279	1.7793e-17	1.04665	3.75468e-13
ANOS1	ANOS1	AT2	4393	3225	304	230	OK	0.073153	0.0759284	0.766661	0.114279	6.70869	2.10433e-11	0.931074	4.28399e-07
ANOS1	ANOS1	Transitional AT2	443	581	115	240	OK	0.310587	0.596257	1.43464	0.163782	8.75941	8.02202e-18	2.01425	1.52884e-13
ANP32B	ANP32B	AT2	4393	3225	3283	1349	OK	1.25901	0.531128	-0.419327	0.0287818	-14.5692	1.91084e-47	-0.597281	4.20365e-43
ANP32B	ANP32B	cDCs	151	1061	113	705	OK	1.44719	1.14053	-0.441447	0.0768625	-5.74334	1.17313e-08	-0.632775	0.000215728
ANP32B	ANP32B	Lymphatic Endothelial Cells	395	584	246	266	OK	0.931201	0.566341	-0.412069	0.0796611	-5.17277	2.79821e-07	-0.589869	0.00484146
ANP32B	ANP32B	Macrophages	12004	16507	9066	11274	OK	1.44903	1.11171	-0.328141	0.0196736	-16.6793	1.25724e-61	-0.469782	3.01674e-57
ANP32B	ANP32B	Proliferating Macrophages	200	813	195	770	OK	3.13295	2.45888	-0.462245	0.0529664	-8.72713	1.06174e-17	-0.664933	1.97303e-13
ANP32B	ANP32B	T Cells	2622	2829	1498	1516	OK	0.780098	0.728085	-0.197704	0.0322488	-6.13057	9.3718e-10	-0.283408	1.84756e-05
ANP32B	ANP32B	Transitional AT2	443	581	338	275	OK	1.32529	0.610687	-0.511566	0.0738902	-6.92333	7.78324e-12	-0.729027	1.47173e-07
ANPEP	ANPEP	Monocytes	2854	2113	752	881	OK	0.328711	0.602673	0.637675	0.0572673	11.1351	1.8357e-28	0.908657	3.63542e-24
ANPEP	ANPEP	Proliferating Macrophages	200	813	124	243	OK	1.1058	0.427377	-0.709267	0.137877	-5.14421	3.22575e-07	-1.00103	0.00593118
ANTXR1	ANTXR1	AT2	4393	3225	604	340	OK	0.148896	0.111254	0.497671	0.0840968	5.91783	3.40346e-09	0.647647	6.76267e-05
ANTXR1	ANTXR1	Myofibroblasts	196	813	72	481	OK	0.539902	0.927422	0.870836	0.148599	5.86031	6.25436e-09	1.24497	0.000119621
ANTXR2	ANTXR2	AT2	4393	3225	202	221	OK	0.0476746	0.0721021	1.40769	0.146982	9.57729	1.31806e-21	1.58553	2.81471e-17
ANTXR2	ANTXR2	Macrophages	12004	16507	1010	2190	OK	0.0946145	0.156146	0.619002	0.081566	7.58896	3.51252e-14	0.818832	8.07493e-10
ANTXR2	ANTXR2	Monocytes	2854	2113	297	416	OK	0.110855	0.227166	0.739934	0.0883693	8.3732	7.21588e-17	1.02487	1.41034e-12
ANTXR2	ANTXR2	T Cells	2622	2829	229	597	OK	0.0922461	0.245983	0.864521	0.0866746	9.97432	3.12037e-23	1.2096	6.29253e-19
ANXA1	ANXA1	AT1	472	96	401	81	OK	1.69891	1.95028	0.516341	0.106612	4.84318	1.65139e-06	0.743685	0.0268747
ANXA1	ANXA1	Macrophages	12004	16507	11501	15220	OK	2.92511	2.89105	0.122963	0.0205639	5.97954	2.31426e-09	0.177153	5.18349e-05
ANXA1	ANXA1	Mast Cells	254	360	242	337	OK	3.06576	2.5762	-0.552405	0.0786538	-7.02324	5.787e-12	-0.796445	9.37494e-08
ANXA1	ANXA1	Monocytes	2854	2113	2223	1807	OK	1.62369	2.03841	0.251765	0.0335406	7.50627	7.16973e-14	0.362518	1.39308e-09
ANXA1	ANXA1	MUC5B+	281	1940	229	1688	OK	1.96433	2.39041	0.783502	0.102599	7.63651	3.29455e-14	1.12694	6.81511e-10
ANXA1	ANXA1	NK Cells	712	957	429	803	OK	0.906414	1.69237	0.481682	0.0512882	9.39168	1.87021e-20	0.692872	3.35328e-16
ANXA1	ANXA1	SCGB3A2+ SCGB1A1+	222	854	114	546	OK	0.967683	1.32979	0.822008	0.166826	4.92733	9.64809e-07	1.17939	0.0177313
ANXA1	ANXA1	T Cells	2622	2829	1899	2327	OK	1.29684	1.82092	0.424875	0.0376069	11.2978	2.84171e-29	0.61177	5.75218e-25
ANXA11	ANXA11	AT2	4393	3225	3207	1521	OK	1.18518	0.619581	-0.144268	0.0275136	-5.24352	1.61777e-07	-0.205632	0.00312926
ANXA11	ANXA11	Ciliated	2119	11857	1834	9933	OK	1.90696	1.67886	-0.134746	0.0206276	-6.53233	6.79065e-11	-0.193592	1.63838e-06
ANXA2	ANXA2	AT1	472	96	460	90	OK	3.27749	2.59892	-0.381704	0.0781978	-4.88126	1.37286e-06	-0.550281	0.0223488
ANXA2	ANXA2	AT2	4393	3225	3352	2464	OK	1.38576	1.3951	0.67553	0.0308481	21.8986	3.87638e-103	0.968955	8.63812e-99
ANXA2	ANXA2	Ciliated	2119	11857	2084	11631	OK	3.91239	3.38667	-0.308409	0.0122336	-25.21	5.19263e-136	-0.444534	1.28476e-131
ANXA2	ANXA2	Macrophages	12004	16507	11432	15663	OK	3.03378	3.13857	0.178047	0.0137572	12.9421	5.25647e-38	0.25651	1.24983e-33
ANXA2	ANXA2	Monocytes	2854	2113	2196	1754	OK	1.46696	1.78727	0.291766	0.0246677	11.8279	7.47346e-32	0.419693	1.48273e-27
ANXA2	ANXA2	MUC5B+	281	1940	273	1876	OK	2.85562	2.93805	0.460327	0.0632739	7.27515	4.77664e-13	0.662753	9.87188e-09
ANXA2	ANXA2	Plasma Cells	238	265	163	128	OK	1.34846	0.786116	-0.697797	0.137097	-5.08979	5.0798e-07	-0.995795	0.00830802
ANXA2	ANXA2	Proliferating Epithelial Cells	79	222	74	211	OK	2.44347	3.25031	0.966943	0.153488	6.29978	1.06404e-09	1.39238	1.92081e-05
ANXA2	ANXA2	SCGB3A2+ SCGB1A1+	222	854	186	748	OK	1.81304	1.86177	0.426543	0.0846299	5.0401	5.45699e-07	0.61333	0.0100332
ANXA2	ANXA2	T Cells	2622	2829	1099	1694	OK	0.541788	0.888433	0.497656	0.0357444	13.9226	2.53067e-43	0.713079	5.14485e-39
ANXA2	ANXA2	Transitional AT2	443	581	429	577	OK	3.08944	3.46801	0.755701	0.0529816	14.2635	3.13329e-42	1.08896	6.02217e-38
ANXA2R	ANXA2R	T Cells	2622	2829	733	615	OK	0.318753	0.238954	-0.374582	0.0599554	-6.24768	4.482e-10	-0.530421	8.84298e-06
ANXA3	ANXA3	AT2	4393	3225	980	613	OK	0.272253	0.22594	0.509485	0.0627884	8.11431	5.6523e-16	0.699898	1.18489e-11
ANXA3	ANXA3	Endothelial Cells	2761	3496	1472	1019	OK	0.798517	0.38576	-1.02235	0.0446349	-22.9048	1.45468e-111	-1.46375	3.16072e-107
ANXA3	ANXA3	SCGB3A2+	97	2824	51	1128	OK	0.731808	0.535963	-0.683999	0.126268	-5.41705	6.55189e-08	-0.976022	0.00137727
ANXA3	ANXA3	Transitional AT2	443	581	326	443	OK	1.38862	1.40825	0.503388	0.0726674	6.92729	7.57784e-12	0.722136	1.43297e-07
ANXA4	ANXA4	AT2	4393	3225	3343	2017	OK	1.37012	0.966177	0.15883	0.0234029	6.78675	1.2329e-11	0.227277	2.51474e-07
ANXA4	ANXA4	Ciliated	2119	11857	1906	10084	OK	2.21297	1.83633	-0.314224	0.0211856	-14.832	3.03287e-49	-0.451926	7.48877e-45
ANXA4	ANXA4	Proliferating Macrophages	200	813	156	557	OK	1.68065	1.13542	-0.439442	0.0764994	-5.74439	1.21989e-08	-0.627014	0.000225144
ANXA5	ANXA5	AT2	4393	3225	3639	2143	OK	1.52314	1.00738	0.118238	0.0219603	5.38419	7.4944e-08	0.169341	0.00145886
ANXA5	ANXA5	cDCs	151	1061	122	924	OK	1.63502	2.0653	0.417999	0.0855261	4.88739	1.159e-06	0.600819	0.0211843
ANXA5	ANXA5	Differentiating Ciliated	226	1057	193	938	OK	1.82029	1.97988	0.358258	0.0601933	5.95179	3.41911e-09	0.51296	7.39279e-05
ANXA5	ANXA5	Endothelial Cells	2761	3496	1979	2423	OK	1.15721	1.08971	-0.367576	0.0257802	-14.2581	2.04339e-45	-0.528294	4.4035e-41
ANXA5	ANXA5	Macrophages	12004	16507	11601	15919	OK	3.00115	2.99808	0.0946299	0.0125027	7.56877	4.10017e-14	0.136308	9.42465e-10
ANXA5	ANXA5	Monocytes	2854	2113	2467	1894	OK	1.71504	1.99213	0.2776	0.0206498	13.4432	1.71061e-40	0.399503	3.40685e-36
ANXA5	ANXA5	Smooth Muscle Cells	188	567	150	418	OK	1.44419	1.22669	-0.384445	0.0726009	-5.29533	1.56057e-07	-0.553198	0.002633
ANXA5	ANXA5	T Cells	2622	2829	1186	1484	OK	0.590114	0.738111	0.182951	0.0362498	5.04694	4.63521e-07	0.262029	0.00897192
ANXA5	ANXA5	Transitional AT2	443	581	361	477	OK	1.79466	1.61181	0.342025	0.0568599	6.01522	2.49898e-09	0.491191	4.69534e-05
ANXA6	ANXA6	Ciliated	2119	11857	222	692	OK	0.113431	0.0622693	-0.585372	0.111974	-5.22773	1.75064e-07	-0.735399	0.00415584
ANXA6	ANXA6	Plasma Cells	238	265	158	101	OK	1.24549	0.529072	-1.31774	0.150738	-8.74193	3.47413e-17	-1.8664	5.79797e-13
ANXA6	ANXA6	T Cells	2622	2829	1469	1838	OK	0.776698	0.957181	0.166379	0.0307132	5.41717	6.31465e-08	0.238804	0.00123193
ANXA7	ANXA7	AT2	4393	3225	2563	1002	OK	0.812784	0.364421	-0.252819	0.035819	-7.05823	1.83475e-12	-0.356993	3.76435e-08
ANXA7	ANXA7	Ciliated	2119	11857	1415	8230	OK	1.0519	1.1028	0.16271	0.0296166	5.49388	4.02837e-08	0.232618	0.000960243
ANXA7	ANXA7	Macrophages	12004	16507	6359	7540	OK	0.73438	0.604857	-0.194261	0.0285072	-6.81446	1.00073e-11	-0.275152	2.27667e-07
ANXA7	ANXA7	Plasma Cells	238	265	109	69	OK	0.62846	0.327389	-1.06297	0.206471	-5.14829	3.78313e-07	-1.47364	0.0061911
ANXA8L1	ANXA8L1	PLIN2+ Fibroblasts	6	1167	1	2	OK	0.386988	0.0017138	-5.27043	1.00172	-5.26141	1.69885e-07	-4.87333	0.0031619
AOAH	AOAH	T Cells	2622	2829	789	753	OK	0.379275	0.324874	-0.279533	0.0575392	-4.85812	1.2182e-06	-0.398413	0.0234894
AOC2	AOC2	Macrophages	12004	16507	403	149	OK	0.0351032	0.00937055	-1.29157	0.236466	-5.46198	4.82143e-08	-0.986985	0.00106737
AOC3	AOC3	Endothelial Cells	2761	3496	9	97	OK	0.00325969	0.0299647	1.70337	0.355355	4.79343	1.6774e-06	1.58121	0.0331051
AOC3	AOC3	Macrophages	12004	16507	1191	723	OK	0.118356	0.0506883	-0.958777	0.111006	-8.63719	6.64153e-18	-1.15361	1.54329e-13
AOC3	AOC3	Myofibroblasts	196	813	89	272	OK	0.814334	0.488103	-1.04039	0.119697	-8.69186	1.42549e-17	-1.49139	2.74108e-13
AOC3	AOC3	Smooth Muscle Cells	188	567	141	330	OK	1.2893	0.867701	-0.628084	0.0906248	-6.9306	9.01062e-12	-0.903147	1.53072e-07
AP000769.1	AP000769.1	AT1	472	96	66	30	OK	0.173473	0.518573	1.49153	0.236331	6.3112	5.59331e-10	2.11862	9.15904e-06
AP000769.1	AP000769.1	AT2	4393	3225	1257	1010	OK	0.410319	0.526947	1.25264	0.0810639	15.4526	4.60569e-53	1.77315	1.01592e-48
AP000769.1	AP000769.1	Transitional AT2	443	581	129	211	OK	0.452938	0.612633	1.30122	0.264061	4.92771	9.70071e-07	1.84759	0.0179696
AP1G1	AP1G1	Macrophages	12004	16507	1732	2810	OK	0.154305	0.188207	0.337658	0.0696397	4.84864	1.26183e-06	0.454992	0.0274688
AP1G1	AP1G1	Monocytes	2854	2113	444	545	OK	0.16777	0.301817	0.621043	0.075362	8.2408	2.16786e-16	0.872253	4.2321e-12
AP1G2	AP1G2	AT2	4393	3225	771	414	OK	0.18978	0.136558	0.492929	0.0742986	6.63443	3.48052e-11	0.658817	7.06615e-07
AP1S1	AP1S1	AT2	4393	3225	1309	654	OK	0.345062	0.222234	0.333487	0.0566527	5.88651	4.11161e-09	0.45884	8.15907e-05
AP1S2	AP1S2	AT2	4393	3225	817	685	OK	0.215093	0.272191	1.15253	0.0701786	16.4229	1.37624e-59	1.57161	3.04341e-55
AP1S2	AP1S2	Macrophages	12004	16507	5981	8636	OK	0.704073	0.781779	0.349031	0.0322493	10.8229	3.79106e-27	0.496568	8.94235e-23
AP1S2	AP1S2	Monocytes	2854	2113	1934	1584	OK	1.08141	1.39503	0.394506	0.0284338	13.8746	5.6776e-43	0.566583	1.13149e-38
AP2A2	AP2A2	AT2	4393	3225	1335	719	OK	0.349352	0.248235	0.405339	0.0531592	7.62501	2.73531e-14	0.561251	5.67823e-10
AP2B1	AP2B1	AT2	4393	3225	1510	815	OK	0.405694	0.288546	0.291936	0.0483724	6.03518	1.66222e-09	0.406552	3.31413e-05
AP2B1	AP2B1	Macrophages	12004	16507	2405	3771	OK	0.221895	0.254975	0.297606	0.0573147	5.19249	2.1158e-07	0.406305	0.00465201
AP2B1	AP2B1	Smooth Muscle Cells	188	567	48	77	OK	0.281515	0.146088	-0.982965	0.194767	-5.04688	5.63534e-07	-1.3865	0.00948315
AP2B1	AP2B1	Transitional AT2	443	581	162	228	OK	0.475078	0.497435	0.699089	0.124592	5.61101	2.58952e-08	0.98229	0.000484345
AP2S1	AP2S1	cDCs	151	1061	94	876	OK	1.08092	1.62155	0.611856	0.0972216	6.29342	4.33329e-10	0.877249	7.98928e-06
AP2S1	AP2S1	Endothelial Cells	2761	3496	981	1608	OK	0.427212	0.61168	0.190672	0.0390272	4.88561	1.05673e-06	0.272221	0.0209212
AP2S1	AP2S1	Macrophages	12004	16507	10491	14703	OK	1.90028	2.0626	0.227464	0.0157127	14.4764	5.09547e-47	0.326967	1.21787e-42
AP2S1	AP2S1	Monocytes	2854	2113	2145	1382	OK	1.31196	1.04998	-0.310532	0.0287211	-10.812	6.01655e-27	-0.445778	1.19122e-22
AP2S1	AP2S1	Proliferating Macrophages	200	813	192	790	OK	2.76049	3.03886	0.373616	0.0478466	7.80862	1.44082e-14	0.537429	2.67517e-10
AP3M2	AP3M2	Endothelial Cells	2761	3496	374	430	OK	0.148157	0.132806	-0.392982	0.0787895	-4.98775	6.27355e-07	-0.544843	0.0124731
AP3S1	AP3S1	AT2	4393	3225	1901	927	OK	0.522258	0.329465	0.262486	0.0432391	6.07057	1.33569e-09	0.367726	2.66737e-05
AP5Z1	AP5Z1	AT2	4393	3225	570	264	OK	0.136693	0.084944	0.522498	0.0967934	5.39808	6.93879e-08	0.662634	0.00135168
APBA2	APBA2	T Cells	2622	2829	323	284	OK	0.136078	0.107086	-0.482043	0.0910328	-5.29527	1.23506e-07	-0.668796	0.00240255
APBB1IP	APBB1IP	Macrophages	12004	16507	5624	8214	OK	0.628321	0.698069	0.279916	0.0327493	8.54722	1.44518e-17	0.397237	3.35557e-13
APBB1IP	APBB1IP	Monocytes	2854	2113	1450	1209	OK	0.676191	0.83708	0.275188	0.0357046	7.70734	1.54138e-14	0.393588	2.99859e-10
APBB1IP	APBB1IP	T Cells	2622	2829	1353	1704	OK	0.653906	0.821847	0.190402	0.033433	5.69503	1.29805e-08	0.273018	0.000254482
APBB3	APBB3	Macrophages	12004	16507	751	1455	OK	0.066472	0.0970377	0.654725	0.104708	6.25287	4.19458e-10	0.825501	9.44409e-06
APBB3	APBB3	Monocytes	2854	2113	400	422	OK	0.154304	0.229363	0.415682	0.0817699	5.08356	3.84031e-07	0.580271	0.00720557
APC	APC	Monocytes	2854	2113	420	450	OK	0.161642	0.240724	0.436829	0.0752315	5.80646	6.77758e-09	0.608605	0.000129011
APEX1	APEX1	AT2	4393	3225	2788	895	OK	0.927592	0.327411	-0.513586	0.0366188	-14.0252	3.85906e-44	-0.725526	8.46832e-40
APEX1	APEX1	Endothelial Cells	2761	3496	455	970	OK	0.186912	0.335407	0.380831	0.0591022	6.4436	1.25368e-10	0.5365	2.5802e-06
APEX1	APEX1	Macrophages	12004	16507	7852	8326	OK	1.1129	0.742962	-0.439638	0.0241134	-18.2321	4.35725e-73	-0.626129	1.04726e-68
APEX1	APEX1	Monocytes	2854	2113	1074	602	OK	0.486586	0.338575	-0.44792	0.0513561	-8.72184	3.68016e-18	-0.633918	7.2065e-14
APH1A	APH1A	AT2	4393	3225	2843	1064	OK	0.949092	0.387652	-0.378127	0.0333447	-11.3399	1.43536e-29	-0.535503	3.11186e-25
APH1A	APH1A	Endothelial Cells	2761	3496	1153	1463	OK	0.517875	0.531225	-0.195588	0.0384231	-5.09037	3.67813e-07	-0.279361	0.00733419
APH1A	APH1A	Macrophages	12004	16507	6894	7996	OK	0.833209	0.659867	-0.187553	0.0269969	-6.94722	3.95763e-12	-0.266188	9.0242e-08
APH1A	APH1A	Plasma Cells	238	265	111	46	OK	0.666875	0.227858	-1.31487	0.220677	-5.95836	4.80567e-09	-1.80578	7.93176e-05
APIP	APIP	Macrophages	12004	16507	7780	7796	OK	1.06141	0.775213	-0.432572	0.0272836	-15.8547	6.25176e-56	-0.616907	1.49811e-51
APLN	APLN	Endothelial Cells	2761	3496	39	218	OK	0.0202814	0.0861769	1.24039	0.22019	5.63329	1.84496e-08	1.63617	0.00037329
APLNR	APLNR	Endothelial Cells	2761	3496	98	749	OK	0.0432436	0.303883	2.05564	0.137763	14.9216	1.68226e-49	2.81871	3.62963e-45
APLP2	APLP2	AT2	4393	3225	4016	2703	OK	2.18012	1.85859	0.414971	0.018773	22.1047	5.40298e-105	0.596744	1.20427e-100
APLP2	APLP2	Differentiating Ciliated	226	1057	190	955	OK	1.6708	1.96341	0.528727	0.0708686	7.46066	1.58249e-13	0.7567	3.4484e-09
APLP2	APLP2	Macrophages	12004	16507	10348	14551	OK	1.82862	1.93286	0.123706	0.020072	6.16309	7.409e-10	0.177811	1.66554e-05
APLP2	APLP2	Monocytes	2854	2113	2183	1713	OK	1.25327	1.5234	0.306824	0.0298358	10.2837	1.46888e-24	0.441152	2.90207e-20
APLP2	APLP2	MUC5B+	281	1940	210	1535	OK	1.23703	1.39319	0.574547	0.0821034	6.99785	3.42916e-12	0.82155	7.07983e-08
APLP2	APLP2	T Cells	2622	2829	235	440	OK	0.0986007	0.180995	0.458542	0.0887826	5.16477	2.49293e-07	0.636841	0.00483752
APLP2	APLP2	Transitional AT2	443	581	428	558	OK	2.57942	2.43651	0.386288	0.0479288	8.05961	2.12474e-15	0.556028	4.03914e-11
APMAP	APMAP	Endothelial Cells	2761	3496	660	813	OK	0.261715	0.259427	-0.288212	0.0553298	-5.20899	1.95944e-07	-0.407307	0.00392182
APMAP	APMAP	NK Cells	712	957	463	617	OK	0.879794	0.942946	-0.248705	0.0516535	-4.81487	1.6063e-06	-0.35713	0.0284347
APOA1	APOA1	AT2	4393	3225	827	87	OK	0.226039	0.0287906	-1.22433	0.121678	-10.062	1.1428e-23	-1.51848	2.45211e-19
APOA1	APOA1	Endothelial Cells	2761	3496	61	178	OK	0.025839	0.0601023	0.850779	0.178248	4.773	1.85626e-06	1.08617	0.0366111
APOA1BP	APOA1BP	AT2	4393	3225	2985	1109	OK	1.0444	0.421833	-0.436155	0.0320402	-13.6128	1.0321e-41	-0.61876	2.26103e-37
APOA1BP	APOA1BP	Plasma Cells	238	265	91	155	OK	0.55123	0.870258	0.909475	0.173576	5.23964	2.37436e-07	1.28266	0.00388944
APOBEC3A	APOBEC3A	Macrophages	12004	16507	221	1008	OK	0.0250979	0.101703	2.03784	0.320566	6.35699	2.14721e-10	2.55577	4.84691e-06
APOBEC3A	APOBEC3A	Monocytes	2854	2113	1363	1372	OK	0.858858	1.42894	0.687149	0.046812	14.6789	8.72161e-48	0.987839	1.74083e-43
APOBEC3C	APOBEC3C	AT2	4393	3225	151	227	OK	0.0353994	0.0727456	1.64002	0.153923	10.6548	2.53529e-26	1.79889	5.46938e-22
APOBEC3C	APOBEC3C	Macrophages	12004	16507	1083	1828	OK	0.0959781	0.118378	0.421508	0.0843821	4.99523	5.97603e-07	0.536912	0.0130684
APOBEC3C	APOBEC3C	T Cells	2622	2829	524	835	OK	0.227729	0.364384	0.44	0.0577652	7.61705	3.04145e-14	0.623001	6.06648e-10
APOBEC3C	APOBEC3C	Transitional AT2	443	581	53	103	OK	0.137358	0.192383	1.39137	0.258924	5.37364	9.55689e-08	1.81315	0.00178159
APOBEC3D	APOBEC3D	T Cells	2622	2829	117	280	OK	0.0461841	0.106379	0.791944	0.122317	6.47452	1.0345e-10	1.06041	2.04655e-06
APOBEC3G	APOBEC3G	Monocytes	2854	2113	260	312	OK	0.0972754	0.171021	0.619921	0.0909514	6.81596	1.04801e-11	0.838555	2.02066e-07
APOBEC3G	APOBEC3G	Plasma Cells	238	265	119	49	OK	0.792968	0.222648	-1.62005	0.24456	-6.62432	9.01796e-11	-2.22602	1.49608e-06
APOBEC3G	APOBEC3G	T Cells	2622	2829	1039	1574	OK	0.520614	0.83714	0.514633	0.0384394	13.3882	3.04893e-40	0.737247	6.19359e-36
APOBEC3H	APOBEC3H	AT2	4393	3225	13	66	OK	0.00335873	0.021138	2.37277	0.433953	5.4678	4.70084e-08	1.32106	0.00091878
APOC1	APOC1	AT2	4393	3225	2756	884	OK	1.0352	0.336874	-0.683742	0.0401453	-17.0317	7.20121e-64	-0.969998	1.59456e-59
APOC1	APOC1	Endothelial Cells	2761	3496	665	306	OK	0.337754	0.0974464	-1.84742	0.102824	-17.9668	2.03965e-70	-2.59826	4.41727e-66
APOC1	APOC1	Monocytes	2854	2113	518	240	OK	0.294789	0.150896	-0.85388	0.158626	-5.38297	7.66383e-08	-1.20384	0.00144678
APOC1	APOC1	Myofibroblasts	196	813	62	112	OK	0.449623	0.172656	-1.22526	0.213117	-5.74922	1.18791e-08	-1.73735	0.000227093
APOC1	APOC1	PLIN2+ Fibroblasts	6	1167	4	99	OK	2.23945	0.114126	-2.94701	0.449328	-6.55872	8.12498e-11	-4.17191	1.51376e-06
APOC1	APOC1	Proliferating Epithelial Cells	79	222	53	55	OK	1.24651	0.285661	-1.12705	0.198643	-5.67375	3.2993e-08	-1.59133	0.000594468
APOC1	APOC1	Smooth Muscle Cells	188	567	75	74	OK	0.568671	0.147151	-1.82524	0.166806	-10.9423	5.78957e-26	-2.59477	9.88338e-22
APOC4-APOC2	APOC4-APOC2	Endothelial Cells	2761	3496	55	16	OK	0.0213418	0.00457666	-1.85789	0.340736	-5.45257	5.1547e-08	-1.84218	0.00103852
APOD	APOD	AT2	4393	3225	193	163	OK	0.0537621	0.0618995	0.845116	0.162551	5.19907	2.05494e-07	1.00915	0.00396891
APOD	APOD	Basal	65	1786	45	573	OK	1.9782	0.526527	-2.06024	0.129903	-15.8598	3.28688e-53	-2.95701	6.89851e-49
APOD	APOD	Ciliated	2119	11857	1265	4128	OK	1.17234	0.541315	-0.889506	0.0420965	-21.1302	5.43544e-97	-1.27095	1.34451e-92
APOD	APOD	Lymphatic Endothelial Cells	395	584	227	80	OK	1.41376	0.219705	-2.06772	0.277172	-7.46007	1.90765e-13	-2.9671	3.34011e-09
APOE	APOE	AT2	4393	3225	511	450	OK	0.140982	0.181723	0.839444	0.0916901	9.15523	6.85673e-20	1.13564	1.45801e-15
APOE	APOE	Endothelial Cells	2761	3496	373	228	OK	0.155804	0.0738435	-1.24244	0.105338	-11.7948	8.9957e-32	-1.7147	1.92526e-27
APOE	APOE	Mast Cells	254	360	56	200	OK	0.463302	1.34684	1.19307	0.226021	5.2786	1.81029e-07	1.7157	0.00292217
APOE	APOE	PLIN2+ Fibroblasts	6	1167	5	224	OK	4.12797	0.468828	-2.49881	0.508284	-4.91616	1.0082e-06	-3.5976	0.0187505
APOL1	APOL1	AT2	4393	3225	333	243	OK	0.0789595	0.0789765	0.78434	0.115357	6.79924	1.13122e-11	0.95735	2.30826e-07
APOL3	APOL3	Endothelial Cells	2761	3496	920	987	OK	0.408178	0.332104	-0.415322	0.0475222	-8.73954	2.96746e-18	-0.590676	6.25274e-14
APOL4	APOL4	AT2	4393	3225	20	55	OK	0.0045527	0.0172356	2.18939	0.415664	5.26722	1.42293e-07	1.23165	0.00275579
APOL6	APOL6	AT1	472	96	81	35	OK	0.191959	0.421007	1.0077	0.201346	5.0048	7.47729e-07	1.42361	0.0121805
APOL6	APOL6	AT2	4393	3225	770	456	OK	0.19936	0.155778	0.480157	0.07341	6.54076	6.51626e-11	0.645566	1.31993e-06
APOL6	APOL6	Endothelial Cells	2761	3496	579	583	OK	0.245739	0.1918	-0.432366	0.0656157	-6.58938	4.77711e-11	-0.608842	9.85948e-07
APOL6	APOL6	Monocytes	2854	2113	758	761	OK	0.3257	0.469654	0.413837	0.0572494	7.22867	5.62001e-13	0.587014	1.08899e-08
APOLD1	APOLD1	Endothelial Cells	2761	3496	104	541	OK	0.0453173	0.215912	1.58896	0.137732	11.5366	1.75159e-30	2.15944	3.74612e-26
APOLD1	APOLD1	Lymphatic Endothelial Cells	395	584	98	283	OK	0.353587	0.701096	0.979531	0.136471	7.17756	1.40308e-12	1.3985	2.45399e-08
APOPT1	APOPT1	AT2	4393	3225	794	408	OK	0.196648	0.133193	0.397673	0.0756545	5.25644	1.50861e-07	0.528285	0.00291992
APP	APP	AT2	4393	3225	1881	1244	OK	0.541321	0.499178	0.590093	0.040799	14.4634	8.57176e-47	0.832506	1.88459e-42
APP	APP	Ciliated	2119	11857	1838	9717	OK	1.75181	1.54065	-0.153721	0.0253483	-6.06436	1.37274e-09	-0.220792	3.2965e-05
APP	APP	Endothelial Cells	2761	3496	2452	3079	OK	1.86149	1.92892	-0.205166	0.0239685	-8.55983	1.40668e-17	-0.295541	2.96134e-13
APP	APP	Lymphatic Endothelial Cells	395	584	384	561	OK	3.06582	2.35399	-0.429977	0.0470636	-9.13608	3.64551e-19	-0.619727	6.3986e-15
APP	APP	Macrophages	12004	16507	4392	7155	OK	0.48189	0.609117	0.457492	0.0405287	11.2881	2.26183e-29	0.64735	5.34426e-25
APP	APP	Myofibroblasts	196	813	102	615	OK	0.838523	1.34971	0.702268	0.110955	6.3293	3.70137e-10	1.00818	7.09035e-06
APP	APP	Transitional AT2	443	581	265	386	OK	0.952346	1.06035	0.607507	0.0811753	7.48388	1.5536e-13	0.867874	2.94609e-09
APPL2	APPL2	Ciliated	2119	11857	1395	6963	OK	1.01264	0.872308	-0.152576	0.0316927	-4.81421	1.49947e-06	-0.217857	0.035314
APPL2	APPL2	Endothelial Cells	2761	3496	264	244	OK	0.0994584	0.074452	-0.61468	0.100565	-6.11225	1.04153e-09	-0.829595	2.12973e-05
APRT	APRT	AT2	4393	3225	3743	2019	OK	1.70827	0.945701	-0.17063	0.0216054	-7.89759	3.24165e-15	-0.244433	6.77148e-11
APRT	APRT	cDCs	151	1061	106	855	OK	1.13569	1.49357	0.479847	0.0954231	5.02862	5.68528e-07	0.687716	0.0104035
APRT	APRT	Endothelial Cells	2761	3496	867	1706	OK	0.378799	0.658728	0.436717	0.0401036	10.8897	2.26877e-27	0.623183	4.84019e-23
APRT	APRT	Macrophages	12004	16507	8694	12943	OK	1.20195	1.416	0.316203	0.0205118	15.4157	5.21787e-53	0.452885	1.24937e-48
APRT	APRT	Monocytes	2854	2113	1886	1245	OK	1.0328	0.878482	-0.194511	0.0314568	-6.18344	6.77418e-10	-0.278742	1.29576e-05
APRT	APRT	MUC5B+	281	1940	203	1407	OK	1.21438	1.19494	0.389016	0.075083	5.18114	2.40452e-07	0.555192	0.00489681
APRT	APRT	Proliferating Macrophages	200	813	143	671	OK	1.41096	1.6028	0.422136	0.0883687	4.77698	2.04244e-06	0.603225	0.0374502
AQP1	AQP1	AT2	4393	3225	3160	2287	OK	1.38603	1.52688	0.88857	0.0290752	30.5611	1.36389e-193	1.27559	3.05565e-189
AQP1	AQP1	Endothelial Cells	2761	3496	2435	3113	OK	2.14644	2.14456	-0.337336	0.0246368	-13.6924	4.53658e-42	-0.486127	9.76454e-38
AQP1	AQP1	Transitional AT2	443	581	196	402	OK	0.853382	1.55176	1.32199	0.136075	9.71513	2.11743e-21	1.89584	4.04344e-17
AQP3	AQP3	AT2	4393	3225	3565	2672	OK	1.70062	1.83865	0.789438	0.024286	32.5059	3.59151e-217	1.13458	8.04822e-213
AQP3	AQP3	Differentiating Ciliated	226	1057	158	914	OK	1.65014	2.15689	0.719667	0.118695	6.06315	1.7534e-09	1.03189	3.79436e-05
AQP3	AQP3	Endothelial Cells	2761	3496	107	365	OK	0.0445414	0.127484	0.981691	0.132803	7.3921	1.63435e-13	1.31372	3.40467e-09
AQP3	AQP3	Macrophages	12004	16507	6419	6077	OK	1.04712	0.701606	-0.325821	0.0328708	-9.91218	4.70669e-23	-0.464791	1.10428e-18
AQP3	AQP3	Plasma Cells	238	265	172	76	OK	1.61737	0.504768	-1.81624	0.221937	-8.18356	2.29346e-15	-2.58531	3.82411e-11
AQP3	AQP3	T Cells	2622	2829	462	737	OK	0.220528	0.344881	0.366837	0.0676032	5.42632	6.00129e-08	0.519927	0.00117109
AQP3	AQP3	Transitional AT2	443	581	293	451	OK	1.27377	1.61582	0.936496	0.0920822	10.1702	3.28347e-23	1.34353	6.27865e-19
AQP4	AQP4	AT2	4393	3225	2800	1694	OK	0.992749	0.781806	0.356503	0.0323982	11.0038	5.94447e-28	0.508825	1.28591e-23
AQP4	AQP4	Ciliated	2119	11857	202	777	OK	0.113392	0.0713523	-0.603116	0.124574	-4.84141	1.3085e-06	-0.782737	0.0308336
AQP4	AQP4	Transitional AT2	443	581	365	503	OK	1.6977	1.88408	0.713387	0.0656093	10.8733	3.9115e-26	1.02515	7.48857e-22
AQP4-AS1	AQP4-AS1	Ciliated	2119	11857	339	1207	OK	0.180982	0.110807	-0.449349	0.0909431	-4.94099	7.89863e-07	-0.593245	0.0186471
AQP5	AQP5	MUC5B+	281	1940	192	1548	OK	1.50766	1.85809	0.513692	0.0934453	5.49725	4.30038e-08	0.737812	0.000878568
AQP7	AQP7	AT2	4393	3225	182	194	OK	0.0423617	0.06373	1.30423	0.150837	8.64663	6.39583e-18	1.44229	1.35144e-13
AQP9	AQP9	Macrophages	12004	16507	3724	6113	OK	0.400336	0.542162	0.542315	0.0454544	11.931	1.35782e-32	0.764976	3.21736e-28
AQP9	AQP9	Monocytes	2854	2113	678	918	OK	0.305223	0.654057	0.85855	0.0649694	13.2147	3.29238e-39	1.22487	6.55446e-35
AR	AR	AT2	4393	3225	245	25	OK	0.0603537	0.00775194	-1.55679	0.237801	-6.54661	6.26757e-11	-1.41735	1.26987e-06
ARAP1	ARAP1	AT2	4393	3225	1235	681	OK	0.324635	0.237886	0.451589	0.0565818	7.98118	1.66159e-15	0.623621	3.47539e-11
ARAP1	ARAP1	Macrophages	12004	16507	4479	5069	OK	0.449555	0.361922	-0.202642	0.0411526	-4.92418	8.60721e-07	-0.283758	0.0187809
ARAP2	ARAP2	AT2	4393	3225	602	421	OK	0.148441	0.142263	0.706808	0.0844478	8.36976	6.80704e-17	0.934892	1.43268e-12
ARAP2	ARAP2	Monocytes	2854	2113	410	557	OK	0.164989	0.31526	0.740181	0.0735658	10.0615	1.37419e-23	1.03638	2.71183e-19
ARAP3	ARAP3	Endothelial Cells	2761	3496	713	722	OK	0.290781	0.235867	-0.468662	0.0573128	-8.17727	3.48569e-16	-0.662971	7.31507e-12
ARC	ARC	AT2	4393	3225	129	117	OK	0.0372225	0.0446456	0.958741	0.169685	5.65013	1.6611e-08	1.06774	0.000326788
ARC	ARC	Endothelial Cells	2761	3496	445	388	OK	0.223944	0.14266	-0.574333	0.0876834	-6.55007	6.20897e-11	-0.805663	1.28054e-06
ARCN1	ARCN1	Macrophages	12004	16507	2983	4431	OK	0.280285	0.310095	0.351496	0.0499236	7.04067	2.03907e-12	0.485244	4.65642e-08
ARCN1	ARCN1	Monocytes	2854	2113	455	485	OK	0.175194	0.260201	0.38872	0.0704887	5.51465	3.67175e-08	0.542072	0.00069499
AREG	AREG	AT1	472	96	30	25	OK	0.0800658	0.458537	2.37034	0.316479	7.4897	2.66616e-13	3.3044	4.37384e-09
AREG	AREG	AT2	4393	3225	2455	2091	OK	1.10218	1.47285	1.18735	0.0461887	25.7064	7.96213e-140	1.7051	1.7797e-135
AREG	AREG	Endothelial Cells	2761	3496	92	365	OK	0.0428778	0.137377	1.06502	0.177412	6.0031	2.04434e-09	1.45679	4.17311e-05
AREG	AREG	Macrophages	12004	16507	5170	7273	OK	1.21507	1.31642	0.36538	0.0553191	6.60495	4.17874e-11	0.525992	9.47529e-07
AREG	AREG	Mast Cells	254	360	150	314	OK	1.70105	3.61423	1.11788	0.140005	7.98456	7.00262e-15	1.61209	1.13576e-10
AREG	AREG	Monocytes	2854	2113	1566	1404	OK	1.57059	2.368	0.860521	0.0491306	17.515	1.07597e-66	1.24036	2.15506e-62
AREG	AREG	Transitional AT2	443	581	173	410	OK	0.898997	1.61845	1.2967	0.139935	9.2664	1.10642e-19	1.86053	2.1105e-15
ARF1	ARF1	AT2	4393	3225	3994	2213	OK	2.02818	1.0496	-0.285825	0.0192309	-14.8628	2.80765e-49	-0.410011	6.18103e-45
ARF1	ARF1	Ciliated	2119	11857	1671	8681	OK	1.38447	1.19375	-0.130253	0.0252861	-5.15119	2.63773e-07	-0.186627	0.00625433
ARF1	ARF1	Endothelial Cells	2761	3496	2008	2400	OK	1.12961	1.07021	-0.338346	0.024537	-13.7892	1.238e-42	-0.48621	2.6653e-38
ARF1	ARF1	Lymphatic Endothelial Cells	395	584	322	389	OK	1.42527	0.932095	-0.396411	0.0591751	-6.69895	3.53903e-11	-0.569425	6.18056e-07
ARF1	ARF1	Monocytes	2854	2113	2030	1590	OK	1.14085	1.27841	0.166733	0.0259871	6.416	1.52915e-10	0.239367	2.93414e-06
ARF1	ARF1	Plasma Cells	238	265	195	156	OK	1.81046	0.995327	-0.923985	0.101117	-9.13783	1.58189e-18	-1.32149	2.64112e-14
ARF1	ARF1	Proliferating Macrophages	200	813	182	698	OK	2.18153	1.73996	-0.26365	0.0544294	-4.84389	1.47241e-06	-0.377951	0.0270157
ARF1	ARF1	Smooth Muscle Cells	188	567	144	333	OK	1.21997	0.83718	-0.624204	0.0791217	-7.88917	1.07114e-14	-0.897087	1.82415e-10
ARF1	ARF1	Transitional AT2	443	581	407	424	OK	1.99596	1.1749	-0.292305	0.0524079	-5.57749	3.12333e-08	-0.419333	0.000583812
ARF3	ARF3	AT2	4393	3225	2048	1255	OK	0.595575	0.476459	0.484888	0.0374682	12.9413	6.59048e-38	0.684339	1.44035e-33
ARF3	ARF3	Macrophages	12004	16507	5065	7280	OK	0.530989	0.563405	0.185151	0.0335105	5.52518	3.37406e-08	0.261268	0.000748299
ARF3	ARF3	Transitional AT2	443	581	222	317	OK	0.692996	0.719581	0.509742	0.0909712	5.60333	2.70334e-08	0.723881	0.000505579
ARF4	ARF4	cDCs	151	1061	109	618	OK	1.11671	0.864868	-0.450597	0.0876996	-5.13797	3.235e-07	-0.643964	0.00592555
ARF4	ARF4	Plasma Cells	238	265	199	191	OK	1.88734	1.29076	-0.630062	0.0927131	-6.79582	3.06775e-11	-0.902804	5.09339e-07
ARF5	ARF5	AT2	4393	3225	3553	1561	OK	1.4468	0.639708	-0.395161	0.0246172	-16.0522	4.72415e-57	-0.564111	1.04394e-52
ARF5	ARF5	Macrophages	12004	16507	8436	12303	OK	1.13957	1.24333	0.21455	0.0204856	10.4732	1.5546e-25	0.306976	3.66016e-21
ARF5	ARF5	MUC5B+	281	1940	203	1400	OK	1.1588	1.17871	0.427306	0.0805768	5.30309	1.25151e-07	0.609738	0.00255171
ARF6	ARF6	NK Cells	712	957	343	446	OK	0.626627	0.607577	-0.449727	0.0641979	-7.00533	3.56224e-12	-0.643658	6.36395e-08
ARFGAP1	ARFGAP1	AT2	4393	3225	541	411	OK	0.128627	0.135078	0.851097	0.0839389	10.1395	5.24031e-24	1.11919	1.12557e-19
ARFGAP2	ARFGAP2	Endothelial Cells	2761	3496	414	433	OK	0.158386	0.133577	-0.449764	0.0766034	-5.87134	4.5448e-09	-0.62397	9.25275e-05
ARFGAP3	ARFGAP3	Macrophages	12004	16507	3847	6146	OK	0.38598	0.484574	0.479494	0.0423929	11.3107	1.7539e-29	0.672654	4.145e-25
ARFGAP3	ARFGAP3	Monocytes	2854	2113	586	683	OK	0.234656	0.392317	0.467819	0.0637986	7.33275	2.61932e-13	0.660045	5.08148e-09
ARFGEF3	ARFGEF3	Endothelial Cells	2761	3496	364	301	OK	0.142819	0.091377	-0.585494	0.0868971	-6.73779	1.75179e-11	-0.806427	3.62271e-07
ARG2	ARG2	AT2	4393	3225	552	148	OK	0.151295	0.0525784	-0.536506	0.112248	-4.77966	1.78887e-06	-0.673647	0.033849
ARGLU1	ARGLU1	Endothelial Cells	2761	3496	1729	2268	OK	1.10986	1.05411	-0.346504	0.0429844	-8.06117	8.98183e-16	-0.498279	1.88268e-11
ARGLU1	ARGLU1	Macrophages	12004	16507	4464	6486	OK	0.454473	0.485633	0.209102	0.0401983	5.20177	2.01307e-07	0.294955	0.00442735
ARGLU1	ARGLU1	Monocytes	2854	2113	1161	996	OK	0.486521	0.604133	0.276885	0.0451057	6.13859	8.97329e-10	0.394935	1.71551e-05
ARGLU1	ARGLU1	SCGB3A2+	97	2824	47	1260	OK	0.745993	0.574187	-0.727359	0.122519	-5.93668	3.2515e-09	-1.03941	6.84668e-05
ARHGAP1	ARHGAP1	AT2	4393	3225	1038	534	OK	0.263604	0.180753	0.417027	0.0643952	6.47606	9.99931e-11	0.566526	2.02146e-06
ARHGAP10	ARHGAP10	Macrophages	12004	16507	4570	6562	OK	0.491053	0.510853	0.189122	0.0383632	4.92978	8.36462e-07	0.26638	0.0182558
ARHGAP10	ARHGAP10	Smooth Muscle Cells	188	567	117	222	OK	0.878886	0.486738	-0.784854	0.104632	-7.50105	1.78612e-13	-1.12512	3.03765e-09
ARHGAP12	ARHGAP12	Endothelial Cells	2761	3496	315	300	OK	0.12307	0.0916851	-0.504624	0.0933182	-5.40757	6.62536e-08	-0.692137	0.00133322
ARHGAP18	ARHGAP18	Lymphatic Endothelial Cells	395	584	117	83	OK	0.377129	0.165939	-0.785943	0.156285	-5.02891	5.86723e-07	-1.10578	0.0101392
ARHGAP22	ARHGAP22	Macrophages	12004	16507	801	1775	OK	0.0705271	0.119446	0.629385	0.0968014	6.50182	8.31448e-11	0.801396	1.88165e-06
ARHGAP23	ARHGAP23	AT2	4393	3225	74	81	OK	0.0172058	0.0258418	1.32343	0.234619	5.64076	1.75366e-08	1.12588	0.000344788
ARHGAP24	ARHGAP24	Macrophages	12004	16507	1407	2192	OK	0.129485	0.157389	0.495442	0.083096	5.96228	2.57153e-09	0.656317	5.75739e-05
ARHGAP24	ARHGAP24	Monocytes	2854	2113	542	262	OK	0.212984	0.134818	-0.425699	0.0843433	-5.04722	4.64292e-07	-0.590535	0.00870409
ARHGAP25	ARHGAP25	Endothelial Cells	2761	3496	227	235	OK	0.0863522	0.0703502	-0.51228	0.104172	-4.91762	8.98373e-07	-0.685844	0.0178058
ARHGAP26	ARHGAP26	Macrophages	12004	16507	1356	2573	OK	0.121882	0.173288	0.657963	0.0750289	8.76946	2.08771e-18	0.877981	4.85915e-14
ARHGAP26	ARHGAP26	Monocytes	2854	2113	526	568	OK	0.204681	0.311572	0.374721	0.0674111	5.55874	2.85932e-08	0.527384	0.000541813
ARHGAP27	ARHGAP27	AT2	4393	3225	638	401	OK	0.158461	0.135552	0.60542	0.0792253	7.64175	2.40453e-14	0.797464	4.993e-10
ARHGAP27	ARHGAP27	Endothelial Cells	2761	3496	313	299	OK	0.117541	0.0892775	-0.510062	0.0882589	-5.77915	7.86955e-09	-0.697549	0.000159752
ARHGAP29	ARHGAP29	Endothelial Cells	2761	3496	2058	2342	OK	1.21704	1.0723	-0.407909	0.0268278	-15.2047	2.69611e-51	-0.586447	5.81928e-47
ARHGAP31	ARHGAP31	AT2	4393	3225	1374	386	OK	0.369226	0.127454	-0.467224	0.0634356	-7.36534	1.9522e-13	-0.637128	4.0313e-09
ARHGAP31	ARHGAP31	Endothelial Cells	2761	3496	998	1240	OK	0.443856	0.442574	-0.273384	0.0445017	-6.14321	8.58409e-10	-0.390001	1.75673e-05
ARHGAP31	ARHGAP31	Macrophages	12004	16507	2207	3536	OK	0.203969	0.252778	0.377199	0.0621563	6.06856	1.33749e-09	0.514343	3.00185e-05
ARHGAP32	ARHGAP32	AT2	4393	3225	1056	283	OK	0.274141	0.0903673	-0.397653	0.0768336	-5.17551	2.331e-07	-0.530803	0.00449673
ARHGAP42	ARHGAP42	AT2	4393	3225	46	54	OK	0.0110038	0.0169256	1.40769	0.289588	4.86101	1.19125e-06	0.974963	0.0226635
ARHGAP44	ARHGAP44	AT2	4393	3225	635	440	OK	0.155931	0.146428	0.792058	0.078416	10.1007	7.74516e-24	1.04817	1.66296e-19
ARHGAP44	ARHGAP44	Transitional AT2	443	581	103	170	OK	0.277741	0.324947	0.926522	0.165752	5.58982	2.91561e-08	1.27914	0.000545132
ARHGAP5	ARHGAP5	MUC5B+	281	1940	81	649	OK	0.332176	0.411129	0.988136	0.20271	4.87464	1.16725e-06	1.35271	0.0236555
ARHGAP6	ARHGAP6	Endothelial Cells	2761	3496	364	161	OK	0.148376	0.0506569	-1.42942	0.108234	-13.2067	2.6858e-39	-1.95669	5.77447e-35
ARHGDIA	ARHGDIA	Endothelial Cells	2761	3496	1334	1710	OK	0.622358	0.640926	-0.19242	0.0343796	-5.59692	2.27453e-08	-0.275431	0.000459909
ARHGDIA	ARHGDIA	Macrophages	12004	16507	8226	11169	OK	1.08721	1.08088	0.110592	0.0219275	5.04351	4.65084e-07	0.158027	0.0101849
ARHGDIA	ARHGDIA	MUC5B+	281	1940	121	923	OK	0.554038	0.619673	0.711101	0.131677	5.40032	7.36225e-08	0.996883	0.00150271
ARHGDIA	ARHGDIA	Plasma Cells	238	265	145	102	OK	1.15015	0.547755	-1.06631	0.150157	-7.1013	4.25911e-12	-1.51163	7.08078e-08
ARHGDIB	ARHGDIB	AT2	4393	3225	1455	1066	OK	0.416383	0.406299	0.672517	0.0453306	14.8358	4.14804e-49	0.941879	9.13067e-45
ARHGDIB	ARHGDIB	Proliferating T Cells	301	132	300	126	OK	3.97156	3.02249	-0.338491	0.0522182	-6.48224	2.47664e-10	-0.487826	4.20855e-06
ARHGEF1	ARHGEF1	AT2	4393	3225	2406	866	OK	0.733044	0.311358	-0.274185	0.0408024	-6.71983	1.95049e-11	-0.386347	3.97237e-07
ARHGEF1	ARHGEF1	SCGB3A2+ SCGB1A1+	222	854	65	95	OK	0.3477	0.119549	-0.946127	0.190386	-4.96952	7.80616e-07	-1.30263	0.0143501
ARHGEF1	ARHGEF1	Transitional AT2	443	581	262	152	OK	0.810473	0.304878	-0.636536	0.106263	-5.99022	2.89982e-09	-0.898537	5.44702e-05
ARHGEF10	ARHGEF10	AT2	4393	3225	114	106	OK	0.026977	0.0330496	1.2419	0.194254	6.39318	1.72054e-10	1.19257	3.46929e-06
ARHGEF10	ARHGEF10	Endothelial Cells	2761	3496	476	542	OK	0.191292	0.174459	-0.404349	0.0710678	-5.68963	1.33084e-08	-0.568377	0.000269667
ARHGEF12	ARHGEF12	AT2	4393	3225	1714	960	OK	0.464307	0.346443	0.347201	0.0449021	7.73241	1.19053e-14	0.486588	2.47833e-10
ARHGEF12	ARHGEF12	Differentiating Ciliated	226	1057	103	611	OK	0.585156	0.772796	1.0247	0.17886	5.72904	1.25758e-08	1.41598	0.000271373
ARHGEF17	ARHGEF17	AT2	4393	3225	576	372	OK	0.13988	0.123137	0.701286	0.0819926	8.55303	1.4344e-17	0.923432	3.02801e-13
ARHGEF18	ARHGEF18	AT2	4393	3225	421	56	OK	0.101955	0.0182713	-0.992997	0.159147	-6.23948	4.62497e-10	-1.09477	9.28278e-06
ARHGEF2	ARHGEF2	AT2	4393	3225	1578	984	OK	0.434007	0.359765	0.475882	0.0471538	10.0921	8.44465e-24	0.667485	1.8129e-19
ARHGEF2	ARHGEF2	Endothelial Cells	2761	3496	551	606	OK	0.222045	0.190414	-0.328913	0.063738	-5.16039	2.54037e-07	-0.461888	0.00507718
ARHGEF2	ARHGEF2	Transitional AT2	443	581	203	256	OK	0.576724	0.570062	0.580055	0.108253	5.35835	1.03777e-07	0.821593	0.00193378
ARHGEF26	ARHGEF26	AT2	4393	3225	445	246	OK	0.108256	0.083008	0.542341	0.100353	5.40434	6.70175e-08	0.6844	0.00130584
ARHGEF26	ARHGEF26	Transitional AT2	443	581	140	229	OK	0.41864	0.486906	0.949321	0.136272	6.96638	5.81687e-12	1.33431	1.1002e-07
ARHGEF28	ARHGEF28	Endothelial Cells	2761	3496	39	208	OK	0.014549	0.0659198	1.45692	0.201906	7.21583	5.9952e-13	1.7129	1.24646e-08
ARHGEF3	ARHGEF3	AT2	4393	3225	350	273	OK	0.0846935	0.0886416	0.944333	0.108341	8.71632	3.48634e-18	1.15876	7.37292e-14
ARHGEF35	ARHGEF35	AT2	4393	3225	445	302	OK	0.108806	0.097037	0.625277	0.093601	6.68023	2.55352e-11	0.795174	5.19385e-07
ARHGEF35	ARHGEF35	Ciliated	2119	11857	85	1162	OK	0.0409414	0.103741	1.1594	0.194074	5.974	2.39397e-09	1.36734	5.74265e-05
ARHGEF35	ARHGEF35	Transitional AT2	443	581	36	98	OK	0.0868891	0.175722	1.49073	0.294062	5.06943	4.73477e-07	1.89884	0.00879295
ARHGEF38	ARHGEF38	AT2	4393	3225	1622	489	OK	0.455752	0.16825	-0.470168	0.0625527	-7.51636	6.27428e-14	-0.650214	1.29934e-09
ARHGEF40	ARHGEF40	Endothelial Cells	2761	3496	142	91	OK	0.053973	0.0265317	-0.96764	0.156055	-6.20065	5.98192e-10	-1.21923	1.2251e-05
ARHGEF40	ARHGEF40	Macrophages	12004	16507	545	1339	OK	0.047857	0.0884611	0.573783	0.106778	5.3736	7.89138e-08	0.702376	0.00174313
ARHGEF40	ARHGEF40	Monocytes	2854	2113	294	327	OK	0.112455	0.181949	0.554958	0.107792	5.14841	2.72839e-07	0.769948	0.00512527
ARHGEF6	ARHGEF6	Endothelial Cells	2761	3496	206	203	OK	0.0788752	0.0603603	-0.565135	0.111266	-5.07913	3.9014e-07	-0.754556	0.00777706
ARHGEF7	ARHGEF7	cDCs	151	1061	42	206	OK	0.327879	0.217366	-0.947219	0.176337	-5.37164	9.35022e-08	-1.32496	0.00171548
ARID2	ARID2	Endothelial Cells	2761	3496	306	339	OK	0.117753	0.10521	-0.442088	0.0886255	-4.98827	6.25667e-07	-0.606923	0.0124401
ARID4B	ARID4B	Macrophages	12004	16507	4051	5756	OK	0.410062	0.42238	0.230754	0.0408214	5.65277	1.62216e-08	0.323404	0.00036085
ARID4B	ARID4B	Monocytes	2854	2113	999	942	OK	0.418039	0.566755	0.353385	0.0472053	7.48614	8.34489e-14	0.503071	1.62108e-09
ARID5A	ARID5A	Monocytes	2854	2113	578	553	OK	0.231117	0.311445	0.335555	0.0653675	5.13336	2.95469e-07	0.471781	0.00554831
ARID5B	ARID5B	Endothelial Cells	2761	3496	298	999	OK	0.137225	0.3914	1.07399	0.0758928	14.1515	8.9267e-45	1.50962	1.92326e-40
ARID5B	ARID5B	Macrophages	12004	16507	2654	4639	OK	0.28662	0.405212	0.719981	0.0595341	12.0936	1.95318e-33	1.00816	4.63079e-29
ARIH1	ARIH1	Monocytes	2854	2113	508	564	OK	0.198697	0.317501	0.521546	0.0732886	7.11634	1.26633e-12	0.734415	2.45111e-08
ARL13B	ARL13B	Macrophages	12004	16507	985	1711	OK	0.0871271	0.10905	0.511961	0.0981203	5.21768	1.84804e-07	0.631875	0.00406643
ARL13B	ARL13B	Monocytes	2854	2113	117	170	OK	0.0437455	0.083696	0.69166	0.134629	5.13752	2.89037e-07	0.886329	0.0054287
ARL2BP	ARL2BP	Endothelial Cells	2761	3496	1183	1356	OK	0.532857	0.478851	-0.382662	0.038974	-9.81839	1.36559e-22	-0.546482	2.89806e-18
ARL3	ARL3	Ciliated	2119	11857	1637	8664	OK	1.44348	1.26723	-0.133073	0.0243309	-5.4693	4.62696e-08	-0.190722	0.00110251
ARL4A	ARL4A	AT2	4393	3225	902	552	OK	0.237354	0.195357	0.4967	0.0677084	7.33588	2.42983e-13	0.677286	5.0137e-09
ARL4A	ARL4A	Monocytes	2854	2113	1346	1092	OK	0.702981	0.821689	0.240392	0.0414794	5.79545	7.2344e-09	0.344127	0.000137678
ARL4A	ARL4A	Proliferating T Cells	301	132	66	46	OK	0.282094	0.497001	1.09257	0.218697	4.99582	8.52972e-07	1.5228	0.0143965
ARL4A	ARL4A	T Cells	2622	2829	260	466	OK	0.111094	0.187728	0.432077	0.0853087	5.06487	4.22149e-07	0.601296	0.00817366
ARL4C	ARL4C	AT2	4393	3225	259	250	OK	0.0637988	0.0849156	1.073	0.119269	8.99644	2.90185e-19	1.31514	6.15918e-15
ARL4C	ARL4C	Macrophages	12004	16507	1914	3087	OK	0.204198	0.263367	0.507878	0.0687359	7.38883	1.59979e-13	0.706594	3.67008e-09
ARL4D	ARL4D	Endothelial Cells	2761	3496	324	326	OK	0.134539	0.104149	-0.532077	0.091032	-5.84494	5.32288e-09	-0.734205	0.000108273
ARL4D	ARL4D	T Cells	2622	2829	98	275	OK	0.0395422	0.11425	1.06591	0.13856	7.69275	1.69822e-14	1.42926	3.38897e-10
ARL5A	ARL5A	AT2	4393	3225	3076	1279	OK	1.07026	0.499847	-0.236241	0.0313094	-7.54536	5.03269e-14	-0.336052	1.04303e-09
ARL5A	ARL5A	Plasma Cells	238	265	136	72	OK	0.938864	0.36113	-1.11133	0.165884	-6.69943	5.63879e-11	-1.56109	9.35701e-07
ARL5B	ARL5B	Macrophages	12004	16507	964	2006	OK	0.0876632	0.150795	0.958763	0.109615	8.74663	2.55235e-18	1.25472	5.93829e-14
ARL5B	ARL5B	Monocytes	2854	2113	476	829	OK	0.206026	0.631678	1.41204	0.0824403	17.128	6.10716e-64	2.00599	1.22259e-59
ARL5B	ARL5B	T Cells	2622	2829	142	346	OK	0.055654	0.141835	0.937267	0.123861	7.56706	4.45585e-14	1.2861	8.88452e-10
ARL6IP1	ARL6IP1	AT2	4393	3225	2323	1168	OK	0.699475	0.455957	0.220803	0.0359031	6.14997	8.14093e-10	0.311976	1.62924e-05
ARL6IP1	ARL6IP1	Endothelial Cells	2761	3496	1497	1939	OK	0.861682	0.843594	-0.282283	0.0348181	-8.10738	6.17156e-16	-0.405086	1.29405e-11
ARL6IP1	ARL6IP1	Monocytes	2854	2113	1250	1049	OK	0.562404	0.672785	0.242575	0.0416867	5.81899	6.2916e-09	0.346213	0.000119823
ARL6IP4	ARL6IP4	AT2	4393	3225	3734	2063	OK	1.61851	0.931741	-0.103401	0.0210047	-4.92275	8.71321e-07	-0.148062	0.0166222
ARL6IP4	ARL6IP4	Monocytes	2854	2113	1919	1254	OK	1.02978	0.858552	-0.222928	0.0311613	-7.154	9.6568e-13	-0.319443	1.86985e-08
ARL6IP4	ARL6IP4	T Cells	2622	2829	1397	1452	OK	0.698796	0.672397	-0.158584	0.0328467	-4.82802	1.41668e-06	-0.227128	0.0272979
ARL6IP5	ARL6IP5	AT2	4393	3225	3122	1786	OK	1.14015	0.784597	0.162616	0.0260237	6.24878	4.35941e-10	0.232101	8.75152e-06
ARL6IP5	ARL6IP5	Macrophages	12004	16507	9358	12935	OK	1.4741	1.50144	0.166609	0.0188823	8.82354	1.2944e-18	0.23892	3.01362e-14
ARL6IP5	ARL6IP5	Monocytes	2854	2113	1701	1339	OK	0.867334	1.00414	0.214384	0.0330544	6.48581	9.68336e-11	0.307291	1.86008e-06
ARL6IP5	ARL6IP5	MUC5B+	281	1940	159	1256	OK	0.835808	1.00149	0.702459	0.103675	6.77559	1.58197e-11	0.997588	3.26171e-07
ARL6IP5	ARL6IP5	T Cells	2622	2829	1710	2257	OK	0.955601	1.34875	0.392425	0.0268759	14.6014	2.14142e-47	0.564128	4.35565e-43
ARL6IP5	ARL6IP5	Transitional AT2	443	581	321	437	OK	1.29135	1.33165	0.561728	0.0648114	8.66712	1.7121e-17	0.804721	3.26207e-13
ARL6IP6	ARL6IP6	Macrophages	12004	16507	3874	4092	OK	0.385708	0.290114	-0.334722	0.0453181	-7.38606	1.63328e-13	-0.463985	3.74657e-09
ARL8A	ARL8A	AT2	4393	3225	765	408	OK	0.188436	0.133193	0.46031	0.0762082	6.04017	1.6119e-09	0.609431	3.21494e-05
ARL8B	ARL8B	AT2	4393	3225	2781	1206	OK	0.917186	0.455049	-0.175113	0.0327436	-5.34801	9.15114e-08	-0.248306	0.00177907
ARL8B	ARL8B	Macrophages	12004	16507	6738	9378	OK	0.793732	0.81405	0.179943	0.0277207	6.49128	8.9151e-11	0.256041	2.01731e-06
ARL8B	ARL8B	Monocytes	2854	2113	1096	975	OK	0.471429	0.59307	0.265118	0.0456031	5.81359	6.49682e-09	0.377832	0.000123686
ARMC2	ARMC2	Ciliated	2119	11857	1410	6629	OK	0.954576	0.763159	-0.220747	0.0341602	-6.46211	1.08064e-10	-0.314887	2.60576e-06
ARMC4	ARMC4	Ciliated	2119	11857	1610	8107	OK	1.27067	1.07888	-0.154788	0.0268643	-5.76187	8.56449e-09	-0.221575	0.000204965
ARMC4	ARMC4	Differentiating Ciliated	226	1057	165	665	OK	1.41581	0.952938	-0.564221	0.0794255	-7.10377	2.00843e-12	-0.802346	4.36934e-08
ARMC7	ARMC7	AT2	4393	3225	338	268	OK	0.0793374	0.0899529	1.04906	0.118385	8.86139	9.71109e-19	1.27853	2.05778e-14
ARMC8	ARMC8	Monocytes	2854	2113	451	437	OK	0.170606	0.231411	0.346075	0.0726205	4.76553	1.93734e-06	0.481286	0.0360597
ARMCX2	ARMCX2	AT2	4393	3225	293	187	OK	0.0721137	0.0602898	0.740253	0.128282	5.77051	8.21311e-09	0.861008	0.000162332
ARMCX6	ARMCX6	AT2	4393	3225	1046	548	OK	0.268274	0.185812	0.522302	0.0637991	8.18667	3.12313e-16	0.709214	6.55795e-12
ARMCX6	ARMCX6	Endothelial Cells	2761	3496	319	609	OK	0.124061	0.195919	0.369511	0.0766145	4.82299	1.44769e-06	0.513601	0.0286063
ARMCX6	ARMCX6	Macrophages	12004	16507	2690	4096	OK	0.255722	0.281802	0.262405	0.053267	4.92622	8.51781e-07	0.358532	0.0185867
ARNT2	ARNT2	AT2	4393	3225	56	118	OK	0.0132802	0.0404975	1.70956	0.222402	7.68681	1.69715e-14	1.58842	3.52939e-10
ARNT2	ARNT2	Endothelial Cells	2761	3496	97	41	OK	0.0368271	0.0120623	-1.1983	0.215791	-5.55307	2.92244e-08	-1.33834	0.000590363
ARNTL	ARNTL	Myofibroblasts	196	813	25	29	OK	0.155662	0.0410084	-1.71808	0.30715	-5.59362	2.86463e-08	-2.21636	0.000547145
ARNTL2	ARNTL2	AT2	4393	3225	13	67	OK	0.00295925	0.0215007	2.76582	0.4968	5.56726	2.6758e-08	1.48003	0.000524858
ARPC1A	ARPC1A	Endothelial Cells	2761	3496	1184	1327	OK	0.535696	0.473923	-0.393592	0.0382728	-10.2839	1.3074e-24	-0.561665	2.78097e-20
ARPC1A	ARPC1A	Macrophages	12004	16507	4219	4649	OK	0.430704	0.332806	-0.222933	0.0426481	-5.22726	1.7551e-07	-0.310027	0.00386281
ARPC1B	ARPC1B	AT2	4393	3225	3511	2109	OK	1.43007	1.02031	0.214213	0.0232474	9.2145	3.97722e-20	0.306704	8.46233e-16
ARPC1B	ARPC1B	Ciliated	2119	11857	1097	6943	OK	0.744528	0.85901	0.283295	0.0383969	7.37805	1.73396e-13	0.403409	4.21109e-09
ARPC1B	ARPC1B	Differentiating Ciliated	226	1057	129	757	OK	0.919304	1.18123	0.682294	0.106802	6.38843	2.34025e-10	0.965305	5.07367e-06
ARPC1B	ARPC1B	Mast Cells	254	360	126	254	OK	0.689956	1.10538	0.479087	0.0954041	5.02166	6.72875e-07	0.687438	0.0108447
ARPC1B	ARPC1B	MUC5B+	281	1940	156	1241	OK	0.80308	0.999698	0.724254	0.106331	6.81128	1.24133e-11	1.02869	2.55988e-07
ARPC1B	ARPC1B	T Cells	2622	2829	1883	2311	OK	1.23976	1.51656	0.188241	0.0234693	8.02072	1.27662e-15	0.270816	2.5526e-11
ARPC1B	ARPC1B	Transitional AT2	443	581	333	476	OK	1.43707	1.49897	0.601089	0.0625037	9.61685	5.10209e-21	0.861952	9.73938e-17
ARPC2	ARPC2	AT2	4393	3225	4138	2494	OK	2.58798	1.39964	-0.330269	0.0185577	-17.7969	1.87846e-69	-0.474797	4.16548e-65
ARPC2	ARPC2	Macrophages	12004	16507	11441	15862	OK	2.61052	2.74811	0.175547	0.0111936	15.6828	8.89076e-55	0.252724	2.12987e-50
ARPC2	ARPC2	Monocytes	2854	2113	2597	1958	OK	2.07979	2.15888	0.0877572	0.0174206	5.03755	4.88246e-07	0.126356	0.00915119
ARPC2	ARPC2	Proliferating Epithelial Cells	79	222	75	177	OK	2.91719	1.62206	-0.560996	0.102933	-5.45009	1.05406e-07	-0.806296	0.00189805
ARPC2	ARPC2	Proliferating T Cells	301	132	295	127	OK	3.60162	2.79597	-0.272738	0.0511407	-5.33308	1.5621e-07	-0.392945	0.00264307
ARPC3	ARPC3	Lymphatic Endothelial Cells	395	584	319	385	OK	1.39818	0.972293	-0.325716	0.0570842	-5.70588	1.53378e-08	-0.467861	0.000266372
ARPC3	ARPC3	MUC5B+	281	1940	242	1675	OK	1.83114	1.76245	0.307466	0.0583488	5.26945	1.50061e-07	0.441064	0.00305839
ARPC4	ARPC4	AT2	4393	3225	1151	683	OK	0.293473	0.232325	0.586092	0.0574257	10.2061	2.66855e-24	0.803608	5.73391e-20
ARPC4	ARPC4	Macrophages	12004	16507	5110	7783	OK	0.534381	0.619495	0.345295	0.0337947	10.2174	2.18267e-24	0.487546	5.13036e-20
ARPC5	ARPC5	Ciliated	2119	11857	426	3073	OK	0.224421	0.296231	0.464282	0.0797774	5.81972	6.07595e-09	0.639605	0.000145507
ARPC5	ARPC5	Macrophages	12004	16507	10795	14860	OK	2.02831	2.11398	0.139769	0.0143714	9.72548	2.94619e-22	0.200951	6.90529e-18
ARPC5	ARPC5	MUC5B+	281	1940	133	990	OK	0.616392	0.697345	0.577598	0.120154	4.80715	1.63355e-06	0.814612	0.0330499
ARPC5	ARPC5	Proliferating Macrophages	200	813	191	791	OK	2.78086	2.88807	0.21864	0.0460703	4.7458	2.37571e-06	0.314461	0.0435539
ARPC5	ARPC5	Transitional AT2	443	581	289	389	OK	0.99298	1.01387	0.622044	0.0724797	8.58232	3.41564e-17	0.887884	6.5044e-13
ARPC5L	ARPC5L	Endothelial Cells	2761	3496	623	1304	OK	0.253175	0.480843	0.509735	0.0505135	10.0911	9.19223e-24	0.723406	1.95271e-19
ARPC5L	ARPC5L	Macrophages	12004	16507	3328	5476	OK	0.323192	0.393764	0.471866	0.0460054	10.2568	1.4599e-24	0.654565	3.43237e-20
ARPP19	ARPP19	AT2	4393	3225	1992	1116	OK	0.561051	0.413184	0.378072	0.039197	9.64544	6.85302e-22	0.532445	1.46415e-17
ARPP19	ARPP19	Transitional AT2	443	581	245	331	OK	0.798836	0.771299	0.524824	0.0840996	6.2405	6.38026e-10	0.746444	1.20121e-05
ARRB1	ARRB1	Endothelial Cells	2761	3496	700	738	OK	0.286042	0.238437	-0.392127	0.0556001	-7.05262	1.94489e-12	-0.5542	4.03545e-08
ARRB2	ARRB2	Lymphatic Endothelial Cells	395	584	67	27	OK	0.18505	0.0462329	-1.27026	0.246958	-5.14364	3.2556e-07	-1.70559	0.00563186
ARRDC2	ARRDC2	Endothelial Cells	2761	3496	1005	1067	OK	0.493614	0.414363	-0.409508	0.0520759	-7.86367	4.36346e-15	-0.585637	9.13229e-11
ARRDC2	ARRDC2	Smooth Muscle Cells	188	567	31	27	OK	0.171117	0.0496824	-1.75054	0.279424	-6.26482	6.27468e-10	-2.38256	1.06381e-05
ARRDC3	ARRDC3	AT2	4393	3225	1781	1416	OK	0.531896	0.589913	0.787192	0.0399754	19.6919	3.07095e-84	1.11407	6.82611e-80
ARRDC3	ARRDC3	Endothelial Cells	2761	3496	372	906	OK	0.163889	0.334623	0.671296	0.0682224	9.83982	1.10746e-22	0.947232	2.35048e-18
ARRDC3	ARRDC3	Mast Cells	254	360	68	39	OK	0.308502	0.115255	-1.21599	0.218919	-5.55451	4.1553e-08	-1.70447	0.000671413
ARRDC3	ARRDC3	Monocytes	2854	2113	860	349	OK	0.386406	0.198472	-0.752027	0.0749859	-10.0289	1.89941e-23	-1.06029	3.7481e-19
ARRDC3	ARRDC3	Plasma Cells	238	265	79	23	OK	0.400203	0.0971883	-1.88523	0.390246	-4.83088	1.80938e-06	-2.47952	0.0294893
ARRDC3	ARRDC3	Transitional AT2	443	581	193	258	OK	0.625459	0.5799	0.493142	0.102373	4.81711	1.67671e-06	0.698118	0.0310092
ARSA	ARSA	AT2	4393	3225	802	542	OK	0.196841	0.185158	0.636134	0.0701918	9.06281	1.59246e-19	0.855017	3.38127e-15
ARSJ	ARSJ	AT2	4393	3225	176	226	OK	0.0420224	0.0735183	1.48273	0.150094	9.87867	7.06772e-23	1.66359	1.51412e-18
ARV1	ARV1	Macrophages	12004	16507	2161	1996	OK	0.197848	0.13089	-0.352587	0.0701467	-5.02642	5.08382e-07	-0.460826	0.011128
ASAP1	ASAP1	Macrophages	12004	16507	3290	5963	OK	0.325895	0.46637	0.570306	0.0461106	12.3682	6.98418e-35	0.798068	1.65763e-30
ASAP2	ASAP2	Endothelial Cells	2761	3496	498	579	OK	0.20431	0.187149	-0.35203	0.0670823	-5.24774	1.59045e-07	-0.493338	0.00318695
ASB1	ASB1	Ciliated	2119	11857	558	2339	OK	0.304136	0.217119	-0.338426	0.065792	-5.14387	2.74234e-07	-0.466498	0.00650099
ASB2	ASB2	T Cells	2622	2829	57	165	OK	0.0221853	0.0634274	1.00222	0.171622	5.83969	5.5322e-09	1.24078	0.000108641
ASB3	ASB3	AT2	4393	3225	999	202	OK	0.256463	0.065251	-0.699472	0.0928311	-7.53489	5.45027e-14	-0.908671	1.1293e-09
ASCC1	ASCC1	Endothelial Cells	2761	3496	307	325	OK	0.117452	0.0970493	-0.442461	0.0887595	-4.98494	6.36489e-07	-0.60541	0.0126515
ASCC2	ASCC2	AT2	4393	3225	990	498	OK	0.247996	0.170035	0.405756	0.0663368	6.1166	1.00317e-09	0.548204	2.00473e-05
ASCC3	ASCC3	AT2	4393	3225	904	486	OK	0.232715	0.162891	0.35385	0.0679783	5.20533	1.98712e-07	0.47812	0.00383892
ASCL2	ASCL2	Endothelial Cells	2761	3496	131	57	OK	0.0529486	0.0170924	-1.20925	0.183735	-6.58149	5.03564e-11	-1.45282	1.03915e-06
ASCL3	ASCL3	Basal	65	1786	2	5	OK	0.120113	0.0046074	-3.80289	0.703061	-5.40905	7.16007e-08	-4.5603	0.00149839
ASF1A	ASF1A	Endothelial Cells	2761	3496	445	483	OK	0.176134	0.150643	-0.426046	0.0744617	-5.72168	1.10358e-08	-0.593494	0.000223741
ASF1A	ASF1A	T Cells	2622	2829	418	640	OK	0.170856	0.253849	0.335379	0.065182	5.14527	2.76503e-07	0.471425	0.00536166
ASGR1	ASGR1	Endothelial Cells	2761	3496	38	173	OK	0.0141869	0.053586	1.03632	0.20178	5.1359	2.89293e-07	1.18687	0.00577892
ASGR1	ASGR1	Macrophages	12004	16507	3642	5013	OK	0.368795	0.389819	0.247168	0.0450065	5.49182	4.07545e-08	0.345479	0.00090308
ASGR2	ASGR2	Monocytes	2854	2113	637	350	OK	0.275858	0.194284	-0.457717	0.0756649	-6.04926	1.56179e-09	-0.643074	2.98192e-05
ASH1L-AS1	ASH1L-AS1	Ciliated	2119	11857	516	2006	OK	0.271358	0.184642	-0.406537	0.0716192	-5.67637	1.4142e-08	-0.556972	0.000338079
ASIP	ASIP	PLIN2+ Fibroblasts	6	1167	2	6	OK	1.04446	0.00514139	-4.68265	0.719147	-6.51138	1.10237e-10	-5.5733	2.05361e-06
ASL	ASL	AT2	4393	3225	2469	946	OK	0.794526	0.353223	-0.231198	0.0386871	-5.97611	2.38822e-09	-0.326659	4.75303e-05
ASL	ASL	Ciliated	2119	11857	1256	5127	OK	0.856489	0.556994	-0.417036	0.0366977	-11.3641	9.60745e-30	-0.592726	2.36305e-25
ASMTL-AS1	ASMTL-AS1	AT2	4393	3225	52	77	OK	0.011837	0.0247302	1.65455	0.265322	6.23601	4.72835e-10	1.34166	9.48791e-06
ASPH	ASPH	AT2	4393	3225	3671	1942	OK	1.58909	0.898713	-0.165508	0.0235929	-7.01517	2.49393e-12	-0.236992	5.11205e-08
ASPH	ASPH	Endothelial Cells	2761	3496	240	945	OK	0.101809	0.370908	1.27158	0.085856	14.8107	8.32951e-49	1.77584	1.79676e-44
ASPH	ASPH	Macrophages	12004	16507	3498	5245	OK	0.348764	0.389294	0.325492	0.047056	6.91711	4.89157e-12	0.454467	1.11464e-07
ASPH	ASPH	Monocytes	2854	2113	446	431	OK	0.174975	0.247615	0.442039	0.0809671	5.45949	5.00736e-08	0.618878	0.000946992
ASPHD1	ASPHD1	AT2	4393	3225	220	275	OK	0.0529876	0.0892091	1.32955	0.126797	10.4857	1.5002e-25	1.55713	3.23099e-21
ASPHD1	ASPHD1	Macrophages	12004	16507	58	370	OK	0.00645517	0.0263209	2.02446	0.37569	5.38864	7.26057e-08	1.23111	0.00160459
ASPSCR1	ASPSCR1	AT2	4393	3225	2044	675	OK	0.577165	0.229384	-0.277503	0.0466155	-5.95303	2.74897e-09	-0.387232	5.4688e-05
ASRGL1	ASRGL1	AT2	4393	3225	1656	421	OK	0.492342	0.149171	-0.548101	0.0601034	-9.1193	9.52375e-20	-0.757264	2.0238e-15
ASRGL1	ASRGL1	Endothelial Cells	2761	3496	1112	1118	OK	0.588705	0.436298	-0.364336	0.0446675	-8.15662	4.12867e-16	-0.520582	8.66278e-12
ASS1	ASS1	Endothelial Cells	2761	3496	919	1643	OK	0.488403	0.705537	0.373912	0.0427049	8.75571	2.57594e-18	0.534989	5.42827e-14
ASS1	ASS1	Myofibroblasts	196	813	40	101	OK	0.284772	0.142864	-0.922154	0.190818	-4.83262	1.55712e-06	-1.28774	0.0296025
ATAD2	ATAD2	Differentiating Ciliated	226	1057	49	73	OK	0.25856	0.0767943	-1.58521	0.303346	-5.22576	2.02297e-07	-1.87128	0.00434128
ATAD2B	ATAD2B	Macrophages	12004	16507	1299	2209	OK	0.116096	0.147651	0.422489	0.0797888	5.29509	1.21481e-07	0.556944	0.00267781
ATAD2B	ATAD2B	Monocytes	2854	2113	442	483	OK	0.166077	0.255725	0.41191	0.0726592	5.66906	1.51694e-08	0.576034	0.000288067
ATAD3B	ATAD3B	AT2	4393	3225	455	248	OK	0.109145	0.080913	0.513295	0.0993943	5.16423	2.47546e-07	0.653096	0.00477343
ATF3	ATF3	AT2	4393	3225	3030	1358	OK	1.57963	0.69922	-0.583823	0.0388487	-15.0281	2.51827e-50	-0.836933	5.54775e-46
ATF3	ATF3	cDCs	151	1061	120	670	OK	1.87616	1.32433	-0.672027	0.0971121	-6.92012	7.29951e-12	-0.966223	1.34742e-07
ATF3	ATF3	Ciliated	2119	11857	1002	4428	OK	0.780246	0.530558	-0.440216	0.0610582	-7.20979	6.00973e-13	-0.627001	1.4576e-08
ATF3	ATF3	Endothelial Cells	2761	3496	884	1366	OK	0.721733	0.643622	-0.679313	0.0646461	-10.5082	1.29351e-25	-0.975541	2.75402e-21
ATF3	ATF3	Mast Cells	254	360	139	82	OK	1.06577	0.334943	-1.66391	0.189597	-8.77602	1.68281e-17	-2.38521	2.73086e-13
ATF3	ATF3	Monocytes	2854	2113	1498	1493	OK	1.02903	1.67774	0.545652	0.0441036	12.372	1.19437e-34	0.785136	2.37237e-30
ATF3	ATF3	NK Cells	712	957	46	214	OK	0.0839277	0.338218	1.37825	0.201627	6.83566	1.14126e-11	1.93082	2.03726e-07
ATF3	ATF3	SCGB3A2+	97	2824	61	1095	OK	1.35043	0.780358	-0.78432	0.165426	-4.7412	2.22642e-06	-1.12665	0.0466212
ATF3	ATF3	T Cells	2622	2829	259	844	OK	0.145961	0.479096	1.10483	0.111685	9.8924	6.9947e-23	1.57132	1.4102e-18
ATF3	ATF3	Transitional AT2	443	581	251	226	OK	1.42048	0.658734	-0.730804	0.117395	-6.22518	7.01056e-10	-1.0469	1.31974e-05
ATF4	ATF4	AT2	4393	3225	2968	1747	OK	1.05189	0.746225	0.264707	0.0277843	9.52723	2.12504e-21	0.377646	4.53526e-17
ATF4	ATF4	cDCs	151	1061	91	502	OK	0.920736	0.635378	-0.563393	0.106281	-5.30097	1.36807e-07	-0.802508	0.00250864
ATF4	ATF4	Endothelial Cells	2761	3496	767	1446	OK	0.330192	0.538299	0.300833	0.0449601	6.69112	2.40698e-11	0.428444	4.97402e-07
[truncated: 16,579 more rows]
